# Supplementary material for: Propionate reinforces epithelial identity and reduces aggressiveness of lung carcinoma
Source: EMBO Mol Med. 2023 Sep 28;15(12):e17836. doi: 10.15252/emmm.202317836 (PMC10701619; doi:10.15252/emmm.202317836)
Supplement: Supplementary file 4 — Source Data for Figure 1 [file EMMM-15-e17836-s001.zip]

Archive with 3 entries (1 files):
- Figure_1/
- Figure_1/Fig_1F/
- Figure_1/Fig_1F/Fig_1F.xlsx
