# Supplementary material for: Propionate reinforces epithelial identity and reduces aggressiveness of lung carcinoma
Source: EMBO Mol Med. 2023 Sep 28;15(12):e17836. doi: 10.15252/emmm.202317836 (PMC10701619; doi:10.15252/emmm.202317836)
Supplement: Supplementary file 4 — Source Data for Figure 1 [file EMMM-15-e17836-s001.zip › Figure_1/Fig_1F/Fig_1F.xlsx]

## Sheet: Fig 1F
Fig 1F. Relapse free survival analysis in lung cancer patient samples (GSE30219; N=293) categorized as low- and high-propionate levels based on the median showed good prognosis for propionate gene set. p-value was calculated using log-rank method.
ID	Relapsetime (Months)	EventRelapse1yes0No	Propionate (1-High, -1-Low)		#LOG_RANK#
GSM748053	121	0	1
GSM748054	21	0	1		n=278, 15 observations deleted due to missingness.
GSM748055	86	0	1
GSM748056	10	1	-1		N Observed Expected (O-E)^2/E (O-E)^2/V
GSM748057	81	1	1		Propionate=Low 140 66 52 3.78 7.08
GSM748058	68	0	1		Propionate=High 138 48 62 3.17 7.08
GSM748059	52	0	1
GSM748061	70	0	-1		Chisq= 7.1 on 1 degrees of freedom, p= 0.008
GSM748062	115	0	-1
GSM748063	13	1	1		summary(cox)
GSM748064	118	0	1
GSM748065	104	1	-1		n= 278, number of events= 114
GSM748066	5	0	-1		(15 observations deleted due to missingness)
GSM748067	218	0	1
GSM748068	87	0	1		coef exp(coef) se(coef) z Pr(>|z|)
GSM748069	5	1	-1		PropionateHigh -0.4999 0.6066 0.1901 -2.629 0.00856 **
GSM748071	51	0	1		---
GSM748072	134	0	-1		Signif. codes: 0 ‘***’ 0.001 ‘**’ 0.01 ‘*’ 0.05 ‘.’ 0.1 ‘ ’ 1
GSM748073	36	0	-1
GSM748074	54	0	-1		exp(coef) exp(-coef) lower .95 upper .95
GSM748075	28	1	-1		PropionateHigh 0.6066 1.649 0.4179 0.8805
GSM748076	228	0	-1
GSM748077	18	1	1		Concordance= 0.562 (se = 0.024 )
GSM748078	58	0	1		Likelihood ratio test= 7.02 on 1 df, p=0.008
GSM748079	28	1	-1		Wald test = 6.91 on 1 df, p=0.009
GSM748080	64	0	1		Score (logrank) test = 7.06 on 1 df, p=0.008
GSM748081	6	1	-1
GSM748083	8	0	1
GSM748084	68	1	-1
GSM748085	88	1	1
GSM748086	131	0	1
GSM748087	101	0	1
GSM748088	170	0	-1
GSM748089	3	1	-1
GSM748090	88	0	1
GSM748091	84	0	1
GSM748092	116	0	1
GSM748093	44	0	-1
GSM748094	108	0	1
GSM748095	55	0	-1
GSM748096	2	0	-1
GSM748097	55	0	1
GSM748098	111	0	-1
GSM748099	76	0	-1
GSM748100	46	0	-1
GSM748101	175	0	-1
GSM748102	203	0	1
GSM748103	59	0	1
GSM748104	54	1	1
GSM748105	124	0	-1
GSM748106	199	0	-1
GSM748108	62	0	-1
GSM748109	40	1	-1
GSM748110	52	0	-1
GSM748111	25	0	-1
GSM748112	16	1	1
GSM748113	50	1	1
GSM748115	17	0	-1
GSM748116	18	1	-1
GSM748117	11	1	1
GSM748119	220	0	-1
GSM748120	45	0	1
GSM748121	85	0	1
GSM748122	113	0	1
GSM748123	12	1	-1
GSM748124	81	0	1
GSM748125	56	0	-1
GSM748126	69	0	1
GSM748127	52	0	-1
GSM748128	72	0	-1
GSM748130	12	1	1
GSM748131	13	0	1
GSM748132	1	0	-1
GSM748133	256	0	-1
GSM748134	0	0	1
GSM748135	175	0	1
GSM748136	84	0	-1
GSM748137	49	0	1
GSM748138	25	1	-1
GSM748139	150	0	1
GSM748140	16	1	1
GSM748141	124	0	-1
GSM748142	99	0	1
GSM748143	127	0	-1
GSM748144	53	0	-1
GSM748145	80	0	1
GSM748146	18	0	-1
GSM748147	117	0	1
GSM748148	68	0	-1
GSM748149	122	0	-1
GSM748150	56	0	1
GSM748151	57	0	-1
GSM748152	177	0	1
GSM748154	33	1	-1
GSM748155	12	0	-1
GSM748156	6	1	-1
GSM748157	137	0	1
GSM748159	59	0	-1
GSM748160	216	0	1
GSM748161	164	1	1
GSM748162	89	0	-1
GSM748163	89	0	1
GSM748164	61	0	1
GSM748165	17	1	-1
GSM748166	65	0	-1
GSM748167	123	0	1
GSM748169	129	0	-1
GSM748170	2	0	1
GSM748171	13	0	1
GSM748172	62	0	1
GSM748173	14	0	-1
GSM748174	14	0	-1
GSM748175	134	0	-1
GSM748177	80	0	1
GSM748178	0	0	-1
GSM748179	7	1	-1
GSM748180	100	0	1
GSM748181	51	0	1
GSM748182	32	1	-1
GSM748183	13	0	-1
GSM748185	104	1	1
GSM748186	11	1	-1
GSM748187	107	0	-1
GSM748188	99	0	1
GSM748189	17	1	-1
GSM748191	172	0	-1
GSM748192	NA	NA	-1
GSM748193	8	1	-1
GSM748195	11	1	1
GSM748196	41	1	1
GSM748197	NA	NA	1
GSM748198	14	1	-1
GSM748199	NA	NA	-1
GSM748200	NA	NA	-1
GSM748201	NA	NA	1
GSM748202	28	0	1
GSM748203	NA	NA	1
GSM748206	NA	NA	1
GSM748207	NA	NA	-1
GSM748209	4	1	-1
GSM748210	18	1	1
GSM748211	41	1	1
GSM748212	5	1	1
GSM748213	9	1	-1
GSM748214	3	0	-1
GSM748215	10	1	-1
GSM748216	NA	NA	1
GSM748217	NA	NA	1
GSM748218	NA	NA	1
GSM748219	NA	NA	-1
GSM748220	4	1	1
GSM748221	70	1	1
GSM748222	11	1	-1
GSM748223	184	0	1
GSM748224	155	0	1
GSM748225	123	0	1
GSM748226	179	0	1
GSM748227	119	0	1
GSM748228	204	0	1
GSM748229	NA	NA	-1
GSM748239	3	1	-1
GSM748240	16	1	1
GSM748242	13	1	-1
GSM748243	102	1	1
GSM748244	16	1	-1
GSM748245	17	1	1
GSM748246	11	0	-1
GSM748247	11	1	-1
GSM748248	3	1	-1
GSM748249	30	0	-1
GSM748250	77	0	-1
GSM748251	2	0	-1
GSM748252	140	0	-1
GSM748253	10	1	-1
GSM748254	4	0	-1
GSM748255	4	1	-1
GSM748256	51	1	-1
GSM748257	2	1	1
GSM748258	5	1	-1
GSM748259	121	0	1
GSM748260	111	0	1
GSM748261	105	0	1
GSM748262	115	0	1
GSM748263	102	0	1
GSM748264	21	1	1
GSM748265	59	0	1
GSM748266	66	0	1
GSM748267	244	0	1
GSM748268	223	0	1
GSM748269	157	0	1
GSM748270	175	0	-1
GSM748271	16	1	1
GSM748272	78	0	1
GSM748273	67	0	1
GSM748274	180	0	1
GSM748275	52	0	1
GSM748276	28	1	-1
GSM748277	193	0	1
GSM748278	12	1	-1
GSM748279	205	0	1
GSM748280	8	1	-1
GSM748281	4	0	-1
GSM748282	6	1	1
GSM748283	55	1	-1
GSM748284	125	0	1
GSM748285	13	1	1
GSM748286	204	0	-1
GSM748287	15	1	1
GSM748288	5	1	1
GSM748291	3	1	1
GSM748292	179	0	1
GSM748294	48	0	-1
GSM748295	50	0	1
GSM748296	3	0	1
GSM748297	5	1	1
GSM748298	188	0	-1
GSM748299	2	1	-1
GSM748300	7	1	-1
GSM748301	24	1	-1
GSM748302	91	0	-1
GSM748303	17	1	1
GSM748304	13	1	1
GSM748305	7	1	-1
GSM748306	22	1	1
GSM748307	76	0	-1
GSM748308	27	1	-1
GSM748309	4	1	1
GSM748310	58	1	-1
GSM748311	48	1	-1
GSM748312	13	1	-1
GSM748313	3	1	-1
GSM748314	143	0	-1
GSM748315	10	1	-1
GSM748316	19	1	-1
GSM748317	5	1	-1
GSM748318	134	0	-1
GSM748319	0	0	-1
GSM748320	16	1	1
GSM748321	34	0	-1
GSM748323	5	0	-1
GSM748324	52	0	1
GSM748325	8	1	-1
GSM748326	11	0	1
GSM748327	28	1	1
GSM748328	3	0	-1
GSM748329	2	0	1
GSM748330	8	0	1
GSM748331	0	0	-1
GSM748332	27	0	1
GSM748333	41	1	-1
GSM748334	93	1	-1
GSM748335	88	0	1
GSM748336	5	1	-1
GSM748337	2	1	1
GSM748338	1	0	1
GSM748339	2	1	1
GSM748341	206	0	1
GSM748342	104	0	1
GSM748343	4	1	1
GSM748344	79	1	-1
GSM748345	9	0	-1
GSM748346	15	1	1
GSM748347	8	1	1
GSM748348	10	1	-1
GSM748349	6	1	-1
GSM748350	5	1	-1
GSM748351	63	1	1
GSM748352	9	1	-1
GSM748353	20	1	-1
GSM748354	7	0	1
GSM748355	81	0	-1
GSM748356	NA	NA	1
GSM748357	2	1	1
GSM748358	103	1	-1
GSM748359	6	0	-1
GSM748360	111	0	1
GSM748361	7	1	1
GSM748362	41	1	1
GSM748363	8	0	1
GSM748364	10	1	-1
GSM748365	4	1	-1
GSM748366	1	1	1
GSM1465989	221	0	-1
GSM1465990	NA	NA	1
GSM1465991	57	0	1
GSM1465992	43	1	-1
GSM1465993	14	1	1
GSM1465994	11	1	-1
GSM1465995	12	0	1
GSM1465996	33	0	-1
GSM1465997	24	0	1
GSM1465998	200	0	-1
GSM1465999	73	1	-1
