# Supplementary material for: Propionate reinforces epithelial identity and reduces aggressiveness of lung carcinoma
Source: EMBO Mol Med. 2023 Sep 28;15(12):e17836. doi: 10.15252/emmm.202317836 (PMC10701619; doi:10.15252/emmm.202317836)
Supplement: Supplementary file 5 — Source Data for Figure 2 [file EMMM-15-e17836-s004.zip]

Archive with 62 entries (42 files):
- Figure_2/
- Figure_2/Fig_2A/
- Figure_2/Fig_2A/Fig_2A.tif
- Figure_2/Fig_2A/Thumbs.db
- Figure_2/Fig_2B/
- Figure_2/Fig_2B/Fig_2B.tif
- Figure_2/Fig_2B/Fig_2B.xlsx
- Figure_2/Fig_2C/
- Figure_2/Fig_2C/Fig_2C.tif
- Figure_2/Fig_2C/Fig_2C.xlsx
- Figure_2/Fig_2C/Thumbs.db
- Figure_2/Fig_2D/
- Figure_2/Fig_2D/Fig_2D.tif
- Figure_2/Fig_2D/Thumbs.db
- Figure_2/Fig_2E/
- Figure_2/Fig_2E/Fig_2E.tif
- Figure_2/Fig_2E/Thumbs.db
- Figure_2/Fig_2F/
- Figure_2/Fig_2F/A549/
- Figure_2/Fig_2F/A549/Control/
- Figure_2/Fig_2F/A549/Control/A549_Control_C_II_3_ch00_DAPI.tif
- Figure_2/Fig_2F/A549/Control/A549_Control_C_II_3_ch02_ECAD.tif
- Figure_2/Fig_2F/A549/Control/A549_Control_C_II_3_ECAD.jpg
- Figure_2/Fig_2F/A549/Control/Thumbs.db
- Figure_2/Fig_2F/A549/SP/
- Figure_2/Fig_2F/A549/SP/A549_SP_II_1_ch00_DAPI.tif
- Figure_2/Fig_2F/A549/SP/A549_SP_II_1_ch02_ECAD.tif
- Figure_2/Fig_2F/A549/SP/A549_SP_II_1_ECAD.jpg
- Figure_2/Fig_2F/A549/SP/Thumbs.db
- Figure_2/Fig_2F/SKMES1/
- Figure_2/Fig_2F/SKMES1/Control/
- Figure_2/Fig_2F/SKMES1/Control/SKMES1_Control_C_3_ch00_DAPI.tif
- Figure_2/Fig_2F/SKMES1/Control/SKMES1_Control_C_3_ch02_ECAD.tif
- Figure_2/Fig_2F/SKMES1/Control/SKMES1_Control_C_3_ECAD.jpg
- Figure_2/Fig_2F/SKMES1/Control/Thumbs.db
- Figure_2/Fig_2F/SKMES1/SP/
- Figure_2/Fig_2F/SKMES1/SP/SKMES1_SP_3_ch00_DAPI.tif
- Figure_2/Fig_2F/SKMES1/SP/SKMES1_SP_3_ch02_ECAD.tif
- Figure_2/Fig_2F/SKMES1/SP/SKMES1_SP_SP_3_ECAD.jpg
- Figure_2/Fig_2F/SKMES1/SP/Thumbs.db
- Figure_2/Fig_2G/
- Figure_2/Fig_2G/Fig_2G.xls
- Figure_2/Fig_2H/
- Figure_2/Fig_2H/Fig_2H.tif
- Figure_2/Fig_2H/Thumbs.db
- Figure_2/Fig_2I/
- Figure_2/Fig_2I/Fig_2I.tif
- Figure_2/Fig_2I/Thumbs.db
- Figure_2/Fig_2J/
- Figure_2/Fig_2J/Fig_2J.xlsx
- Figure_2/Fig_2J/Images/
- Figure_2/Fig_2J/Images/A549_Control_0h.tif
- Figure_2/Fig_2J/Images/A549_Control_24h.tif
- Figure_2/Fig_2J/Images/A549_Control_48h.tif
- Figure_2/Fig_2J/Images/A549_SP_0h.tif
- Figure_2/Fig_2J/Images/A549_SP_24h.tif
- Figure_2/Fig_2J/Images/A549_SP_48h.tif
- Figure_2/Fig_2J/Images/Thumbs.db
- Figure_2/Fig_2K/
- Figure_2/Fig_2K/Fig_2K.xlsx
- Figure_2/Fig_2L/
- Figure_2/Fig_2L/Fig_2L.xlsx
