# Supplementary material for: Propionate reinforces epithelial identity and reduces aggressiveness of lung carcinoma
Source: EMBO Mol Med. 2023 Sep 28;15(12):e17836. doi: 10.15252/emmm.202317836 (PMC10701619; doi:10.15252/emmm.202317836)
Supplement: Supplementary file 5 — Source Data for Figure 2 [file EMMM-15-e17836-s004.zip › Figure_2/Fig_2B/Fig_2B.xlsx]

## Sheet: Fig 2B
Fig 2B. Quantification of E-cadherin and ZEB1 levels in A549 cells treated with sodium propionate (SP) in the indicated dose- and time-dependent manner. β-Actin was used as an internal control and used to normalize the protein levels. Relative expression is indicated in comparison to the control of respective time points.
Samples	Ecad	ZEB1	ACTB	ECAD/ACTB	ZEB1/ACTB	Relative E-Cad	Relative ZEB1
A549_Control_24h	642.263	15196.5	25610.9	0.0250777	0.593358	1	1
A549_SP_1mM_24h	4504.85	106827	20318	0.221718	5.25778	8.84123	8.86107
A549_SP_5mM_24h	15557.7	8459.41	18363.5	0.847205	0.460664	33.7832	0.776368
A549_Control_48h	4600.15	23333.8	13851.1	0.332114	1.68462	1	1
A549_SP_1mM_48h	14794.6	21128.8	15840.1	0.934	1.33388	2.81229	0.7918
A549_SP_5mM_48h	29040.2	4232.02	14554.7	1.99525	0.290768	6.00772	0.172602
A549_Control_72h	21311.3	19230.2	10701	1.99153	1.79705	1	1
A549_SP_1mM_72h	31841.4	23144.6	10833.2	2.93925	2.13646	1.47587	1.18886
A549_SP_5mM_72h	31501.2	9058.87	11932.8	2.63989	0.759159	1.32556	0.422446
