# Supplementary material for: Propionate reinforces epithelial identity and reduces aggressiveness of lung carcinoma
Source: EMBO Mol Med. 2023 Sep 28;15(12):e17836. doi: 10.15252/emmm.202317836 (PMC10701619; doi:10.15252/emmm.202317836)
Supplement: Supplementary file 5 — Source Data for Figure 2 [file EMMM-15-e17836-s004.zip › Figure_2/Fig_2C/Fig_2C.xlsx]

## Sheet: Fig 2C
Fig 2C. Quantification of E-cadherin and ZEB1 levels in A549 cells treated with sodium butanoate (SB) in the indicated dose- and time-dependent manner. β-Actin was used as an internal control and used to normalize the protein levels. Relative expression is indicated in comparison to the control of respective time points.
Samples	Ecad	ZEB1	ACTB	ECAD/ACTB	ZEB1/ACTB	ECAD	ZEB1
A549_Control_24h	1200.16	28212	31543.3	0.0380481	0.894388	1	1
A549_SB_0.2mM_24h	4193.25	25273.5	28204.4	0.148674	0.896086	3.90752	1.0019
A549_SB_1mM_24h	12091.8	12258.6	26845.7	0.450418	0.456633	11.8381	0.510554
A549_Control_48h	10506	10989.6	25472.1	0.412452	0.431437	1	1
A549_SB_0.2mM_48h	20001.8	15648.7	23084.2	0.866471	0.677899	2.10078	1.57126
A549_SB_1mM_48h	29290.3	7385.99	25038.1	1.16983	0.29499	2.83628	0.683737
A549_Control_72h	25865.6	13759.7	20976.1	1.2331	0.655971	1	1
A549_SB_0.2mM_72h	29826.2	9905.36	17424.8	1.71171	0.568463	1.38814	0.866597
A549_SB_1mM_72h	42595.3	318.435	15400.9	2.76577	0.0206764	2.24294	0.0315203
