# Supplementary material for: Propionate reinforces epithelial identity and reduces aggressiveness of lung carcinoma
Source: EMBO Mol Med. 2023 Sep 28;15(12):e17836. doi: 10.15252/emmm.202317836 (PMC10701619; doi:10.15252/emmm.202317836)
Supplement: Supplementary file 5 — Source Data for Figure 2 [file EMMM-15-e17836-s004.zip › Figure_2/Fig_2G/Fig_2G.xls]

## Sheet: Fig 2G
Fig 2G. Numerical Data of flow cytometry analysis of membrane-associated PE-conjugated E-cadherin in A549 cells treated with sodium propionate (SP) at 5 mM concentration for 48h (n=3). PE-conjugated IgG1 was used as a control for flow cytometry. Control DAPI was used for dead cell exclusion and gating purpose.
Samples	Freq. of Parent	P1 | Freq. of Parent	P1/P2 | Freq. of Parent	P1 | Count	P1/P2 | Count	P1 | Mean (FL10-A :: PE-A)	P1/P2 | Mean (FL10-A :: PE-A)
A549_Cont_DAPI.fcs	1	0.352	0.842	17594	14814	618	513
A549_Cont_Ecad.fcs	1	0.438	0.85	21896	18608	22584	21999
A549_Cont_IgG1.fcs	1	0.294	0.948	14706	13945	702	591
A549_Cont_IgG1.fcs	1	0.52	0.872	25976	22659	845	721
A549_SP_Ecad.fcs	1	0.343	0.853	17163	14646	61710	62858
A549_SP_IgG1.fcs	1	0.312	0.848	15578	13216	1033	890
