# Supplementary material for: Propionate reinforces epithelial identity and reduces aggressiveness of lung carcinoma
Source: EMBO Mol Med. 2023 Sep 28;15(12):e17836. doi: 10.15252/emmm.202317836 (PMC10701619; doi:10.15252/emmm.202317836)
Supplement: Supplementary file 5 — Source Data for Figure 2 [file EMMM-15-e17836-s004.zip › Figure_2/Fig_2J/Fig_2J.xlsx]

## Sheet: Fig 2J
Fig 2J. Rate of wound healing, expressed as relative wound density in A549 cells treated with SP over the course of 72 hours from making the wound for migration assay.
Time (Hours)	A549 Control												A549 SP 5 mM
0	0	0	0	0	0	0	0	0	0	0	0	0	0	0	0	0	0	0	0	0	0	0	0	0
4	27.3193	10.9899	22.3042	9.05192	14.5363	14.0818	18.4663	15.4533	19.8638	15.6783	19.9375	23.3921	15.5643	6.34385	5.2694	6.83561	15.4799	21.6356	3.87809	5.03887	3.87679	14.744	13.5983	11.796
8	48.2399	22.1495	30.4532	16.4568	28.0481	26.4305	30.4071	25.6594	28.6186	24.8341	29.3168	30.4517	16.281	14.6331	9.32528	13.6942	20.2268	29.7455	9.02466	12.6454	8.74427	20.7613	17.6968	16.095
12	44.0852	33.4368	39.2365	23.8127	39.1397	40.108	39.3792	33.9967	33.7597	33.2319	37.1764	32.97	17.8013	22.7637	14.7856	21.0925	22.5759	37.3458	13.9156	19.1632	10.5564	24.7483	18.1724	14.1733
16	52.0528	44.0718	47.9525	29.7494	50.0919	50.5511	49.9834	44.019	40.9101	42.1231	46.3326	39.0854	22.9581	31.0523	21.7689	28.7516	26.5318	46.9516	18.2114	26.7708	13.7965	31.195	20.6867	17.1323
20	61.2642	55.3158	57.0213	36.5811	59.0384	61.3599	61.1451	52.5877	49.2706	50.8927	56.8965	46.1728	29.0319	40.1696	29.551	37.4113	30.1965	58.8808	24.2995	34.7611	18.9154	40.3141	23.6146	20.7965
24	70.0943	64.1557	66.3734	42.7327	67.386	71.3742	70.5448	62.9462	56.8961	59.5087	65.5803	53.1025	34.6897	49.4021	38.6307	46.51	33.6989	72.2221	30.204	43.8287	24.996	50.6922	27.5199	23.4586
28	80.4589	75.4689	76.1406	49.1887	75.559	80.4297	80.1325	71.967	65.7511	67.7082	74.9566	60.491	38.8325	58.086	48.3557	55.2004	37.9161	84.8392	35.1806	53.3439	32.6541	60.33	33.2811	26.5463
32	88.9685	84.9101	84.8315	54.4045	83.2875	88.3418	88.1224	81.3478	73.3697	75.4916	84.0016	68.3097	45.2465	68.8839	56.5217	63.0612	41.8362	93.6932	42.8757	61.9453	38.2094	70.9004	39.9113	30.2477
36	95.3217	93.0946	91.7011	60.7737	91.4273	94.8272	94.4666	88.0091	80.531	83.1388	90.9625	75.7317	52.1668	78.7297	66.2575	71.7326	45.5794	98.1634	50.7699	71.6701	46.3567	81.9647	48.2078	34.5011
40	97.6585	96.8209	96.5656	65.8474	95.2505	98.0452	97.8422	93.3927	87.6825	89.8239	96.1633	81.9576	59.1107	85.3585	75.0016	78.8255	49.6255	99.2321	57.1731	80.048	53.4543	90.4801	55.5683	40.1022
44	98.9962	98.3466	98.8148	70.566	97.3314	99.2607	99.3248	98.163	93.3369	93.638	99.1634	88.311	66.7131	91.3091	82.3919	85.9589	54.5446	99.6961	62.8039	87.3362	60.7778	96.1343	62.4809	46.3988
48	99.8344	99.6572	99.6239	73.8792	98.6709	99.8389	99.7697	99.86	97.3442	97.0368	99.8156	92.2493	72.5669	94.735	89.9433	90.9972	59.7744	99.6855	71.2335	93.5238	66.9755	99.1326	68.7738	51.5615
52	99.978	99.9712	99.9126	79.2714	99.4075	99.9877	99.8199	99.9974	98.975	98.8587	99.9679	95.7398	80.01	98.2926	95.9852	95.4311	64.9562	99.8322	77.5094	96.5325	72.495	99.8125	74.7511	56.3072
56	99.9965	99.9891	99.9285	84.1598	99.6621	99.9897	99.8291	100	99.6962	99.5961	99.9637	97.6845	84.9491	99.3842	99.0698	97.0256	69.8508	99.9194	82.9168	98.1045	76.2847	99.9183	81.2789	61.1452
60	99.9938	99.9943	99.9912	88.3942	99.7778	99.9912	99.8474	100	99.965	99.9353	99.9856	99.0762	89.9568	99.6993	99.7833	98.2593	74.7169	99.9697	88.4916	99.2025	80.8087	99.9686	85.9225	66.1485
64	99.9898	99.9963	99.9999	91.245	99.8381	100	99.8726	99.9995	99.9456	99.9815	99.9852	99.5853	94.3159	99.814	99.9334	98.5721	78.8082	99.9178	92.8359	99.1846	85.5679	99.965	89.1909	70.1024
68	99.9901	99.9983	99.9766	93.9247	99.9221	99.9968	99.8932	100	99.9043	99.995	99.9528	99.9025	96.5237	99.8713	99.9682	99.008	81.6899	99.9895	95.8065	99.5162	88.7636	99.9897	93.4858	73.5053
72	99.9745	99.9991	99.9706	96.0916	99.9607	99.9929	99.8075	100	99.946	99.9837	99.9542	99.9358	98.4	99.9282	99.9876	99.4876	85.0064	99.9965	97.4071	99.737	91.2451	99.9991	96.2009	77.1196
