# Supplementary material for: Propionate reinforces epithelial identity and reduces aggressiveness of lung carcinoma
Source: EMBO Mol Med. 2023 Sep 28;15(12):e17836. doi: 10.15252/emmm.202317836 (PMC10701619; doi:10.15252/emmm.202317836)
Supplement: Supplementary file 5 — Source Data for Figure 2 [file EMMM-15-e17836-s004.zip › Figure_2/Fig_2K/Fig_2K.xlsx]

## Sheet: Fig 2K
Fig 2K. Numerical values of rate of wound healing, expressed as relative wound density in A549 cells treated with sodium propionate (SP, 5 mM) for 48 hours followed by TGF-β1 (2 ng/ml) for 24 hours from making the wound for migration assay.
Time (hours)	Control			SP			SP + TGFβ1			TGFβ1
0	0	0	0	0	0	0	0	0	0	0	0	0
4	11.3	12	14	12.1	8.2	8.8	9.9	11.1	11.6	17.2	16.9	18.7
8	17.3	26.1	26.7	18.1	16.1	15.7	21	23.1	22.9	30.7	36.1	43.9
12	27.3	38.5	36.8	24.5	24.2	22.8	31.2	34.4	33	41.9	52.8	67.8
16	36.2	49.6	47.2	31.5	33	29.9	42.6	46.2	43.5	50.9	70.2	84.6
20	48.9	61	57.1	37.9	41.9	36.6	53.1	61	54.7	59.8	84.2	94.3
24	56.4	70.6	65.1	45.4	48.8	43.5	62.8	68.7	63.4	68.2	93.7	98.3
28	65.3	78.7	74.7	52.9	55.7	49.2	70	75.9	70.4	77.1	97.6	99.5
32	73.8	85.4	82.3	61.4	62.5	56.8	77.2	83.7	77.8	83.1	99.7	99.9
36	80.1	90	88.3	68.4	66.3	62.3	84.9	90.2	86.1	88.8	100	100
40	85.9	94.2	93	74.3	74	67.2	89.1	94.9	90.8	93.7	100	100
44	90	96	96.2	78.1	79	71.5	92.3	96.8	94.3	96.7	100	100
48	92.7	98	97.9	82.9	82	76.1	95.6	97.7	96.2	98.6	100	100
52	95.1	99.1	98.9	86.5	87.4	79.4	96.9	98.6	97.4	99.2	100	100
56	96.7	99.6	99.3	89	90.7	83	97.9	98.9	97.7	99.5	100	100
60	98.2	99.9	99.7	92	93.1	85.8	98.4	99.3	98.3	99.7	100	100
64	99	99.9	99.9	93.9	95.9	89.7	98.6	99.5	98.7	99.9	100	100
68	99.7	100	99.9	95.2	97.1	92	99.1	99.6	99.2	99.9	100	100
72	99.9	100	100	96.8	98	93.6	99.3	99.7	99.4	99.9	100	100
80	100	100	100	98.3	98.8	97	99.5	99.8	99.6	100	100	100
