# Supplementary material for: Propionate reinforces epithelial identity and reduces aggressiveness of lung carcinoma
Source: EMBO Mol Med. 2023 Sep 28;15(12):e17836. doi: 10.15252/emmm.202317836 (PMC10701619; doi:10.15252/emmm.202317836)
Supplement: Supplementary file 5 — Source Data for Figure 2 [file EMMM-15-e17836-s004.zip › Figure_2/Fig_2L/Fig_2L.xlsx]

## Sheet: Fig 2L
Fig 2L. Raw quantification values of cell adhesion assay in A549 cells treated with sodium propionate (5 mM) for 72 hours.
	Control											SP
Collagen I	2.874	2.549	2.721	2.861	2.737	2.696	2.725	2.235	3.147	3.088	2.506	3.259	3.209	3.173	3.406	3.288	3.112	2.922	2.994	3.243	3.067	2.962
Collagen II	3.091	2.937	2.809	3.077	2.704	2.956	2.801	2.59	3.176	2.705	2.484	3.311	3.396	3.314	3.333	3.522	3.231	3.035	3.064	3.449	3.29	3.025
Collagen IV	2.815	3.137	2.427	3.163	2.956	2.893	3.042	1.885	3.286	2.848	2.538	3.248	3.186	3.078	3.352	1.598	3.363	3.36	2.589	3.374	3.091	2.765
Fibronectin	2.883	2.238	2.676	3.179	2.639	3.021	2.694	2.477	3.261	2.823	2.575	3.253	3.207	3.192	3.503	3.336	3.254	3.342	2.964	3.457	2.949	2.79
Laminin	2.841	2.73	2.232	3.17	2.696	2.915	2.35	1.971	3.069	2.815	2.423	3.326	3.244	2.922	3.247	2.832	3.218	2.88	2.804	3.294	3.332	3.091
Tenascin	2.627	2.709	2.124	2.726	2.322	2.691	2.226	2.176	2.838	2.561	1.702	2.61	2.674	2.098	2.97	2.643	2.928	2.352	2.275	3.03	2.819	2.017
Vitronectin	2.75	2.506	2.53	2.914	2.466	2.652	2.191	1.993	3.001	2.772	2.426	3.243	3.089	2.853	3.222	2.835	3.232	2.871	2.524	3.201	2.57	2.655
