# Supplementary material for: Propionate reinforces epithelial identity and reduces aggressiveness of lung carcinoma
Source: EMBO Mol Med. 2023 Sep 28;15(12):e17836. doi: 10.15252/emmm.202317836 (PMC10701619; doi:10.15252/emmm.202317836)
Supplement: Supplementary file 6 — Source Data for Figure 3 [file EMMM-15-e17836-s006.zip]

Archive with 26 entries (15 files):
- Figure_3/
- Figure_3/Fig_3A/
- Figure_3/Fig_3A/Fig_3A.xlsx
- Figure_3/Fig_3B/
- Figure_3/Fig_3B/A549_PFUL2G_Control_799_800_801_5sec.png
- Figure_3/Fig_3B/A549_PFUL2G_SP_790_791_792_5sec.png
- Figure_3/Fig_3B/Thumbs.db
- Figure_3/Fig_3C/
- Figure_3/Fig_3C/Fig_3C.xlsx
- Figure_3/Fig_3D/
- Figure_3/Fig_3D/Fig_3D.xlsx
- Figure_3/Fig_3E/
- Figure_3/Fig_3E/SKMES1_PFUL2G_Control_2963_2964_2965_5mpi.png
- Figure_3/Fig_3E/SKMES1_PFUL2G_SP_2955_2956_2957_5mpi.png
- Figure_3/Fig_3E/Thumbs.db
- Figure_3/Fig_3F/
- Figure_3/Fig_3F/Fig_3F.xlsx
- Figure_3/Fig_3H/
- Figure_3/Fig_3H/Fig_3H.xlsx
- Figure_3/Fig_3I/
- Figure_3/Fig_3I/LN_Control_MAS_53_40X.tif
- Figure_3/Fig_3I/LN_SP_MAS_66_40X.tif
- Figure_3/Fig_3J/
- Figure_3/Fig_3J/Fig_3J.xlsx
- Figure_3/Fig_3K/
- Figure_3/Fig_3K/Fig_3K.tif
