# Supplementary material for: Propionate reinforces epithelial identity and reduces aggressiveness of lung carcinoma
Source: EMBO Mol Med. 2023 Sep 28;15(12):e17836. doi: 10.15252/emmm.202317836 (PMC10701619; doi:10.15252/emmm.202317836)
Supplement: Supplementary file 6 — Source Data for Figure 3 [file EMMM-15-e17836-s006.zip › Figure_3/Fig_3A/Fig_3A.xlsx]

## Sheet: Fig 3A
Fig 3A. Real-time cell proliferation analysis of A549 cells treated with sodium propionate (5 mM) for 12 days (n=3).
Time (Hours)	Control			SP 5 mM
0	1.55109	1.85554	1.76563	1.61459	2.32314	2.03036
4	1.85159	2.33573	2.20438	2.16275	2.86382	2.52192
8	2.05725	2.57461	2.37815	2.47541	3.22663	2.88062
12	2.35215	2.93186	2.73014	2.74426	3.70238	3.27953
16	2.70438	3.42939	3.1721	3.31324	4.4142	3.74705
20	3.15098	3.90903	3.61077	3.9421	5.15451	4.35439
24	3.51257	4.13858	4.27248	4.36325	5.73041	5.03877
28	3.82647	4.64917	4.76364	4.24065	6.10771	5.27301
32	4.16024	5.01566	5.31839	4.86716	6.74398	5.81553
36	4.69977	5.81203	5.72196	5.67699	7.86433	6.52059
40	5.33792	6.54915	6.2206	6.41504	8.93268	7.59909
44	6.01151	7.57568	7.11771	7.73	10.4613	8.79582
48	6.33678	8.13043	7.38628	8.16019	11.0801	9.14098
52	7.0125	9.34966	7.85807	9.52051	12.448	10.0866
56	8.14767	10.514	9.00602	10.7977	14.0133	11.706
60	9.31465	12.1135	9.63852	11.8773	15.9486	12.689
64	10.7651	13.8257	11.1268	13.4221	18.1065	13.9908
68	12.3987	15.5312	12.7259	14.5859	20.0865	15.3002
72	13.4097	17.1078	12.5224	15.1338	21.3403	15.0108
76	14.6485	19.0978	13.9127	16.7349	23.424	16.8458
80	15.9762	20.9325	14.8036	17.8088	25.7133	17.7091
84	18.5633	24.4291	16.9777	19.2488	28.0778	19.2093
88	22.4368	29.0879	19.841	21.533	30.8841	20.9014
92	26.1169	33.7476	22.6533	24.7672	34.8354	22.9258
96	30.4901	38.4713	25.523	27.6829	38.1035	25.1919
100	34.875	42.7648	29.1653	30.5699	42.0261	27.5673
104	39.6874	49.1909	33.4855	33.8423	46.2711	30.3697
108	44.7282	54.5047	37.6853	37.7296	50.5353	33.7053
112	49.5261	59.5713	41.7037	41.8559	54.7953	37.0925
116	54.4934	63.7447	45.1905	45.2681	58.693	40.6091
120	59.6637	67.826	49.4331	48.2162	62.7346	44.2777
124	63.4695	71.3236	53.7616	51.968	66.5375	48.1695
128	67.171	74.2105	57.3414	55.4787	69.3975	51.3895
132	71.0105	76.7678	60.9879	58.9962	71.8857	54.4468
136	74.5875	79.0531	64.0298	61.9666	75.1796	57.8959
140	77.909	81.9051	68.3484	65.6534	78.4202	61.6908
144	80.0937	83.1702	71.0523	67.3632	78.9777	63.7649
148	82.652	85.1308	73.3973	69.6031	80.5527	66.241
152	84.7022	86.785	75.6489	71.3181	81.8872	69.0628
156	86.4021	88.1311	77.7028	72.791	83.1916	71.0755
160	87.9461	89.3165	79.8123	74.6063	84.4397	73.389
164	90.0484	90.9379	81.6085	76.7959	85.8382	74.9671
168	90.797	91.7523	83.0469	78.2023	86.6255	76.8231
172	91.0515	92.3606	84.5808	79.0825	86.5432	77.3374
176	91.8984	93.0839	85.6666	80.1252	86.9682	78.274
180	92.756	93.785	87.3393	81.1734	87.4961	80.0142
184	93.665	94.7393	89.0746	82.8036	88.1768	81.637
188	94.1012	95.6722	90.3648	85.0281	88.6205	83.9721
192	94.5944	96.0812	90.9283	86.4923	89.069	85.2764
196	95.5589	96.8442	92.0897	87.7981	89.5361	87.0277
200	96.0217	97.234	92.8421	89.6073	90.4755	88.9306
204	96.7733	98.15	93.7301	91.2537	91.0132	90.2038
208	97.2175	98.5451	94.2987	92.6953	92.056	91.6463
212	97.6308	99.1751	95.203	94.7488	93.5366	93.153
216	97.8568	99.2966	95.5633	95.559	93.8439	94.0248
220	98.1261	99.5545	96.112	96.2156	94.4876	94.9942
224	98.3421	99.7178	96.5123	97.3986	95.3157	95.588
228	98.5972	99.8545	96.8049	98.0106	95.6662	96.2556
232	98.7647	99.9303	97.1249	98.5786	96.3475	97.0603
236	98.8043	99.8537	97.3445	99.041	96.3206	97.1718
240	99.1245	99.9425	97.9439	99.0455	97.255	97.9934
244	99.3528	100	98.2704	99.1621	97.6117	98.1911
248	99.4751	100	98.5349	99.5454	97.7918	98.418
252	99.6124	100	98.742	99.7306	98.1093	98.7981
256	99.6865	100	98.8411	99.8227	98.3657	98.9863
260	99.7971	100	98.9905	99.879	98.5407	99.1991
264	99.8138	100	99.1879	99.9055	98.7605	99.3512
268	99.8479	100	99.181	99.9278	99.0088	99.5604
272	99.8801	100	99.2938	99.9506	99.1471	99.7246
276	99.9102	100	99.4574	99.9631	99.2454	99.8986
280	99.9221	100	99.5682	99.9398	99.3812	99.9311
284	99.9383	100	99.5926	99.9795	99.5176	99.9789
288	99.9501	100	99.6419	99.9756	99.5544	99.966
