# Supplementary material for: Propionate reinforces epithelial identity and reduces aggressiveness of lung carcinoma
Source: EMBO Mol Med. 2023 Sep 28;15(12):e17836. doi: 10.15252/emmm.202317836 (PMC10701619; doi:10.15252/emmm.202317836)
Supplement: Supplementary file 6 — Source Data for Figure 3 [file EMMM-15-e17836-s006.zip › Figure_3/Fig_3C/Fig_3C.xlsx]

## Sheet: Fig 3C
Fig 3C. Quantification of luciferase activity as bioluminescence signal (total flux) in the lung metastatic NSG mice injected with A549-pFUL2G cells treated in vitro with sodium propionate (5 mM) for 3 days.
Control	SP 3D
220000000000	40900000000
41380000000	27000000000
121300000000	24300000000
143000000000	10700000000
84200000000	7880000000
378000000000	2790000000
11300000000	22300000000
36000000000	34800000000
9490000000	52600000000
45700000000	32500000000
198000000000	8130000000
	29600000000
	39700000000
	149000000000	Outlier as per Grubb's test, removed with p>0.05
