# Supplementary material for: Propionate reinforces epithelial identity and reduces aggressiveness of lung carcinoma
Source: EMBO Mol Med. 2023 Sep 28;15(12):e17836. doi: 10.15252/emmm.202317836 (PMC10701619; doi:10.15252/emmm.202317836)
Supplement: Supplementary file 6 — Source Data for Figure 3 [file EMMM-15-e17836-s006.zip › Figure_3/Fig_3D/Fig_3D.xlsx]

## Sheet: Fig 3D
Fig 3D. Real-time cell proliferation analysis of SKMES1 cells treated with sodium propionate (5 mM) for 12 days (n=3).
Time (Hours)	Control			SP 5 mM
0	5.26717	4.67804	3.97399	5.1059	4.91114	5.27185
4	6.66022	5.71989	5.17856	6.33598	6.58341	6.90734
8	8.12746	7.09585	6.16739	7.65478	7.88738	8.31078
12	9.55892	8.37315	7.25705	9.13497	9.40416	9.83897
16	11.0186	9.88056	8.54723	10.7378	11.1365	11.5682
20	12.816	11.5081	10.2654	12.608	13.0989	13.5752
24	15.3587	13.5926	12.3547	15.249	16.0072	16.52
28	17.0938	15.4625	13.583	17.0256	17.9367	18.3523
32	19.6125	17.5127	15.5237	19.2334	19.8577	20.625
36	22.1158	19.9423	18.0524	20.944	22.1615	22.4512
40	24.9262	22.4509	20.655	23.7073	24.7641	25.0328
44	30.0721	27.0581	24.8027	29.4367	30.2858	29.8781
48	32.2598	29.0779	26.6834	30.5225	31.3135	31.1453
52	35.2519	32.1883	29.8419	33.4066	34.6201	34.2872
56	38.705	36.061	33.8101	36.5433	37.5877	37.3742
60	42.5893	39.2591	37.1512	39.2818	40.9561	40.6427
64	45.8627	43.1099	40.2414	42.3796	43.97	43.3552
68	43.7485	43.2803	40.8922	45.8473	45.9779	45.3021
72	43.8067	44.1024	41.9395	47.5751	48.8643	48.295
76	46.3415	46.9041	44.8864	50.8996	52.0887	52.9012
80	49.6802	50.4604	49.0806	55.3335	56.3405	56.8064
84	54.1191	54.8946	53.9653	59.4391	59.8733	60.9794
88	58.6394	59.0956	58.5659	63.723	63.011	63.6461
92	63.9607	63.4167	63.6567	66.7995	67.6106	67.5238
96	69.1849	68.281	68.7434	70.5074	71.2547	70.9692
100	73.9405	72.7553	73.7308	73.9327	74.1858	74.0097
104	79.0237	76.7756	78.2996	76.9453	77.1742	76.8321
108	83.4453	80.5214	82.1604	79.8907	80.5113	79.9638
112	86.5131	83.5243	85.2209	81.8685	83.7739	81.9079
116	88.9262	85.7305	87.6515	84.2143	86.066	83.4296
120	91.0361	87.7997	89.8371	86.4131	87.683	85.6859
124	92.4216	89.608	91.1873	87.401	89.785	87.3053
128	93.514	90.6984	92.4324	88.7827	91.1853	88.6145
132	94.174	91.8963	93.5057	90.2439	92.3003	89.9189
136	94.7928	92.8297	94.4613	91.9058	93.9416	91.0695
140	95.4144	93.6453	95.2171	93.1989	95.0303	92.2141
144	95.8245	94.5366	96.128	93.4058	95.8984	92.8877
148	96.4038	95.2579	96.5747	94.6599	96.2377	93.7792
152	96.9058	96.053	97.1686	94.9582	96.7053	93.9783
156	97.4158	96.7088	97.6834	95.8242	97.5307	95.4053
160	97.8795	97.3517	98.1745	97.5431	98.567	96.6749
164	98.0717	97.6436	98.3701	97.5698	98.6826	96.9888
168	98.3771	98.1483	98.8059	98.8316	99.4676	98.4608
172	98.5318	98.3029	98.9153	98.7852	99.4053	98.1923
176	98.6545	98.4373	99.076	98.9518	99.4553	98.3611
180	98.8379	98.6678	99.1981	99.1586	99.6455	98.6064
184	98.9944	98.7917	99.3441	99.1888	99.6197	98.7944
188	99.1223	98.8454	99.4378	99.2621	99.6475	98.8532
192	99.2093	99.033	99.5751	99.4588	99.7753	99.0497
196	99.3766	99.0586	99.6171	99.5606	99.7838	99.0709
200	99.5132	99.1673	99.6652	99.6126	99.8465	99.279
204	99.6114	99.2141	99.7223	99.6845	99.8839	99.4246
208	99.6383	99.2154	99.7786	99.6676	99.8688	99.456
212	99.7051	99.4024	99.8581	99.8001	99.9496	99.7395
216	99.6924	99.3252	99.8456	99.7759	99.9294	99.67
220	99.7161	99.3587	99.8779	99.7636	99.9185	99.7141
224	99.7588	99.3318	99.892	99.6788	99.9333	99.7054
228	99.7924	99.3612	99.8943	99.8088	99.9329	99.7281
232	99.7886	99.3214	99.8915	99.8394	99.9209	99.7346
236	99.8019	99.377	99.9277	99.8596	99.8973	99.7494
240	99.811	99.3304	99.7461	99.8854	99.9607	99.8363
244	99.8901	99.4088	99.7947	99.9064	99.976	99.876
248	99.9481	99.5388	99.8482	99.9342	99.9875	99.9396
252	99.9702	99.6069	99.9292	99.953	99.9943	99.9518
256	99.9773	99.653	99.9565	99.9586	99.9952	99.9271
260	99.9848	99.7049	99.9862	99.9354	99.9853	99.9319
264	99.9872	99.7022	99.974	99.954	99.9866	99.9268
268	99.9974	99.7662	99.992	99.9601	99.9811	99.9337
272	99.9974	99.8444	99.9986	99.9702	99.9918	99.9618
276	99.9968	99.9055	99.9998	99.9381	99.9975	99.9744
280	99.9811	99.8979	99.9994	99.945	99.9916	99.9714
284	99.9951	99.9261	99.9995	99.9457	99.9961	99.9952
288	99.998	99.952	100	99.9486	99.9924	99.9855
