# Supplementary material for: Propionate reinforces epithelial identity and reduces aggressiveness of lung carcinoma
Source: EMBO Mol Med. 2023 Sep 28;15(12):e17836. doi: 10.15252/emmm.202317836 (PMC10701619; doi:10.15252/emmm.202317836)
Supplement: Supplementary file 6 — Source Data for Figure 3 [file EMMM-15-e17836-s006.zip › Figure_3/Fig_3F/Fig_3F.xlsx]

## Sheet: Fig 3F
Fig 3F. Quantification of luciferase activity as bioluminescence signal (total flux) in the lung metastatic NSG mice injected with SKMES1-pFUL2G cells treated in vitro with sodium propionate (5 mM) for 3 days.
Control	SP
149000000	78150000
61800000	47720000
24470000	47600000
207000000	102000000
26110000	6625000
41170000	11820000
169000000	24330000
106000000	23950000
94210000	5233000
74820000	28760000
38610000	248000000	Outlier as per Grubb's test, removed with p>0.05
