# Supplementary material for: Propionate reinforces epithelial identity and reduces aggressiveness of lung carcinoma
Source: EMBO Mol Med. 2023 Sep 28;15(12):e17836. doi: 10.15252/emmm.202317836 (PMC10701619; doi:10.15252/emmm.202317836)
Supplement: Supplementary file 6 — Source Data for Figure 3 [file EMMM-15-e17836-s006.zip › Figure_3/Fig_3H/Fig_3H.xlsx]

## Sheet: Fig 3H
Fig 3H. Survival analysis of Cas9-C57BL/6 mice with lung tumorigenesis intubated with AAV-KPL virus and administered with sodium propionate (SP) in drinking water.
Days Elapsed	SC	SP				Comparison of Survival Curves
35	1
38	1					Log-rank (Mantel-Cox) test
39	1					Chi square	7.728
39	1					df	1
41	1					P value	0.0054
41	1					P value summary	**
41	1					Are the survival curves sig different?	Yes
41		1
41		1				Gehan-Breslow-Wilcoxon test
41		1				Chi square	7.596
42		1				df	1
52		1				P value	0.0058
52		1				P value summary	**
62		1				Are the survival curves sig different?	Yes
						Median survival
						SC	39
						SP	42
						Ratio (and its reciprocal)	0.9286	1.077
						95% CI of ratio	0.3257 to 2.647	0.3777 to 3.070
						Hazard Ratio (Mantel-Haenszel)	A/B	B/A
						Ratio (and its reciprocal)	9.674	0.1034
						95% CI of ratio	1.953 to 47.92	0.02087 to 0.5121
						Hazard Ratio (logrank)	A/B	B/A
						Ratio (and its reciprocal)	2.894	0.3455
						95% CI of ratio	0.8726 to 9.601	0.1042 to 1.146
