# Supplementary material for: Propionate reinforces epithelial identity and reduces aggressiveness of lung carcinoma
Source: EMBO Mol Med. 2023 Sep 28;15(12):e17836. doi: 10.15252/emmm.202317836 (PMC10701619; doi:10.15252/emmm.202317836)
Supplement: Supplementary file 6 — Source Data for Figure 3 [file EMMM-15-e17836-s006.zip › Figure_3/Fig_3J/Fig_3J.xlsx]

## Sheet: Fig 3J
Fig 3J. Raw data of lung cancer metastasis to axial lymph nodes in C57BL/6 mice administered with sodium propionate (SP) in drinking water
	SC	SP
LN Mets (+)	6	2
LN Mets (-)	4	8
