# Supplementary material for: Propionate reinforces epithelial identity and reduces aggressiveness of lung carcinoma
Source: EMBO Mol Med. 2023 Sep 28;15(12):e17836. doi: 10.15252/emmm.202317836 (PMC10701619; doi:10.15252/emmm.202317836)
Supplement: Supplementary file 7 — Source Data for Figure 4 [file EMMM-15-e17836-s009.zip]

Archive with 35 entries (25 files):
- Figure_4/
- Figure_4/Fig_4A/
- Figure_4/Fig_4A/A549_Control_10uM.tif
- Figure_4/Fig_4A/A549_SP_10uM.tif
- Figure_4/Fig_4A/Fig_4A.xlsx
- Figure_4/Fig_4B/
- Figure_4/Fig_4B/Fig_4B.xlsx
- Figure_4/Fig_4B/SKMES1_Control_5uM.tif
- Figure_4/Fig_4B/SKMES1_SP_5uM.tif
- Figure_4/Fig_4B/Thumbs.db
- Figure_4/Fig_4C/
- Figure_4/Fig_4C/Fig_4C.xlsx
- Figure_4/Fig_4D/
- Figure_4/Fig_4D/Fig_4D.xlsx
- Figure_4/Fig_4E/
- Figure_4/Fig_4E/A549_Control_CDDP_0uM.jpg
- Figure_4/Fig_4E/A549_Control_CDDP_5uM.jpg
- Figure_4/Fig_4E/A549_SP_CDDP_0uM.jpg
- Figure_4/Fig_4E/A549_SP_CDDP_5uM.jpg
- Figure_4/Fig_4E/Thumbs.db
- Figure_4/Fig_4F/
- Figure_4/Fig_4F/Fig_4F.tif
- Figure_4/Fig_4F/Thumbs.db
- Figure_4/Fig_4G/
- Figure_4/Fig_4G/Fig_4G.tif
- Figure_4/Fig_4G/Thumbs.db
- Figure_4/Fig_4H/
- Figure_4/Fig_4H/A549_Control_CDDP_0uM.tif
- Figure_4/Fig_4H/A549_Control_CDDP_5uM.tif
- Figure_4/Fig_4H/A549_SP_CDDP_0uM.tif
- Figure_4/Fig_4H/A549_SP_CDDP_5uM.tif
- Figure_4/Fig_4H/Fig_4H.xlsx
- Figure_4/Fig_4H/Thumbs.db
- Figure_4/Fig_4I/
- Figure_4/Fig_4I/Fig_4I.xlsx
