# Supplementary material for: Propionate reinforces epithelial identity and reduces aggressiveness of lung carcinoma
Source: EMBO Mol Med. 2023 Sep 28;15(12):e17836. doi: 10.15252/emmm.202317836 (PMC10701619; doi:10.15252/emmm.202317836)
Supplement: Supplementary file 7 — Source Data for Figure 4 [file EMMM-15-e17836-s009.zip › Figure_4/Fig_4A/Fig_4A.xlsx]

## Sheet: Fig 4A
Fig 4A. Dose responsive curve of cisplatin treatment in combination with SP (5 mM) in A549 cell line with pre-treatment condition for 48 hours.
Log [CDDP] μM	Control			SP
1.39794	21.5287	24.6982	20.7855	36.0024	19.7896	20.9689
1.30103	35.7925	32.1664	30.9857	26.7825	35.3627	35.2352
1.17609	58.0746	55.4575	49.5841	31.7747	25.4538	28.8413
1	99.9486	99.6165	99.1249	49.3888	59.8866	52.8503
0.69897	99.6587	99.9922	99.8999	90.2705	83.9292	88.5202
