# Supplementary material for: Propionate reinforces epithelial identity and reduces aggressiveness of lung carcinoma
Source: EMBO Mol Med. 2023 Sep 28;15(12):e17836. doi: 10.15252/emmm.202317836 (PMC10701619; doi:10.15252/emmm.202317836)
Supplement: Supplementary file 7 — Source Data for Figure 4 [file EMMM-15-e17836-s009.zip › Figure_4/Fig_4B/Fig_4B.xlsx]

## Sheet: Fig 4B
Fig 4B. Dose responsive curve of cisplatin treatment in combination with SP (5 mM) in SKMES1 cell line with pre-treatment condition for 48 hours.
Log [CDDP] μM	Control			SP
1.39794	19.5271	17.2131	18.7894	15.3954	15.1472	10.2459
1.30103	17.8669	22.3745	19.7879	16.2577	18.9573	12.4615
1.17609	20.2994	28.2007	15.3934	23.0402	14.6881	13.4475
1	36.6591	61.3258	38.4763	31.9415	36.4782	26.5094
0.69897	91.736	90.1275	84.7157	47.5912	54.7665	47.882
