# Supplementary material for: Propionate reinforces epithelial identity and reduces aggressiveness of lung carcinoma
Source: EMBO Mol Med. 2023 Sep 28;15(12):e17836. doi: 10.15252/emmm.202317836 (PMC10701619; doi:10.15252/emmm.202317836)
Supplement: Supplementary file 7 — Source Data for Figure 4 [file EMMM-15-e17836-s009.zip › Figure_4/Fig_4C/Fig_4C.xlsx]

## Sheet: Fig 4C
Fig 4C. Quantification of dead cells as green object count using Cytotox Green in A549 cells treated with dose-dependent cisplatin (CDDP) in the presence of sodium chloride (SC) with pre-treatment condition for 48 hours.
Time (Hours)	SC + CDDP 2.5 µM			SC + CDDP 5 µM			SC + CDDP 10 µM			SC + CDDP 15 µM			SC + CDDP 20 µM			Control
0	0	0	0	0	0	0	0	0	0	0	0	0.5	0	0	0	0	0	0.5
8	0	0	0	0	0	0	0	0	0	0	0	0.5	0	0	0.5	0	0	1
16	0	0	0	0	0	0	0	0	0	0	0	0.5	0	0	0	0	0	0.5
24	11.5	6	11.5	15	11.5	12.5	8.5	12	16	6.5	8	24	21	24	12.5	0	0	1
32	16	14	15	23.5	15	25	8	29	15.5	9.5	8	32.5	44.5	31	31	0	0	1
40	11	9.5	9.5	13	17.5	17	7.5	24	11	13	8	29	158	83.5	86	0	0	0.5
48	10	10	12	12	17	22.5	12.5	23.5	12	35.5	26.5	36	217.5	142.5	166.5	0	0	0.5
56	14	10.5	12.5	18	17.5	23	31	56	36.5	101	116.5	111	516.5	362.5	463	0	0	1
64	15	10.5	27	24	29	38.5	69	85	61.5	191.5	183	194.5	588	432	545.5	0	0	0
72	20.5	16.5	24.5	35.5	38.5	59	85.5	96	84.5	242	217.5	240.5	597	462	596	0	0	0.5
80	28.5	20.5	35.5	44.5	56.5	79.5	103.5	101.5	104.5	283	245	290	647.5	458.5	673.5	0	0	0.5
88	50.5	24	44	59	61.5	87.5	101	96.5	97	261	222.5	277	573.5	422.5	617.5	0	0	0.5
96	44	26.5	49	52.5	65	92	101	88.5	98.5	255	215	271	540	401	568.5	0.5	0	1
