# Supplementary material for: Propionate reinforces epithelial identity and reduces aggressiveness of lung carcinoma
Source: EMBO Mol Med. 2023 Sep 28;15(12):e17836. doi: 10.15252/emmm.202317836 (PMC10701619; doi:10.15252/emmm.202317836)
Supplement: Supplementary file 7 — Source Data for Figure 4 [file EMMM-15-e17836-s009.zip › Figure_4/Fig_4D/Fig_4D.xlsx]

## Sheet: Fig 4D
Fig 4D. Quantification of dead cells as green object count using Cytotox Green in A549 cells treated with dose-dependent cisplatin (CDDP) in the presence of sodium propionate (SP) with pre-treatment condition for 48 hours.
Time (Hours)	SP + CDDP 2.5 µM			SP + CDDP 5 µM			SP + CDDP 10 µM			SP + CDDP 15 µM			SP + CDDP 20 µM			Control
0	0	0	0	0	1.5	0	0	0.5	0	0	0	0	0	0.5	0	0	0	0
8	0	0	0	0	2	0	0	0.5	0	0	0	0	0	0	0	0	0	0
16	0	0	0	0	2	0	0	0.5	0	0	0	0	0	0	0	0	0	0
24	36.5	8	5	7.5	12	17.5	9	50.5	62.5	41	19	21.5	10	33	43	0.5	0	0
32	35.5	15	11.5	9	21.5	21.5	10.5	44.5	63.5	48.5	15	26.5	38	92	106	0	0	0
40	34	12	10.5	18.5	19.5	28.5	33	53.5	61	57	54.5	68	119.5	185.5	134.5	0	0	0
48	33.5	18	17	50.5	67.5	57.5	147	183.5	136	150	182	200.5	336	420.5	357	0	0	0
56	125	102	69.5	270.5	336	257.5	425.5	464	433	282.5	351	452	531.5	635.5	609	0	0	0
64	237.5	240	181.5	459	601	457.5	581	598.5	608.5	347.5	392.5	549	554.5	663	653.5	0	0	0
72	328	347.5	274.5	598	734	541	682	637	696.5	361	419	596	586	700	703.5	0	0	0
80	501.5	443	395.5	735.5	820.5	616	805	722.5	840	424	497.5	692.5	697	805.5	750.5	0.5	0	0
88	505.5	446	412	656.5	765	589	795	704.5	809	424.5	498	669.5	676.5	793.5	749.5	0.5	0	0
96	489.5	426	397	659.5	717	557	770	677	785	404	501.5	662	659	799	746.5	0.5	0	0
