# Supplementary material for: Propionate reinforces epithelial identity and reduces aggressiveness of lung carcinoma
Source: EMBO Mol Med. 2023 Sep 28;15(12):e17836. doi: 10.15252/emmm.202317836 (PMC10701619; doi:10.15252/emmm.202317836)
Supplement: Supplementary file 7 — Source Data for Figure 4 [file EMMM-15-e17836-s009.zip › Figure_4/Fig_4H/Fig_4H.xlsx]

## Sheet: Fig 4H
Fig 4H. QIBC analysis of γH2AX levels in A549 cells treated in the indicated dose-dependent concentrations of cisplatin (CDDP) for around 6 hours in combination with SP pre-treatment (5 mM) for 24 hours.
Object ID	Total Intensity A405 DAPI	Mean Intensity A405 DAPI	Mean Intensity A647 EdU	Total Intensity A647 EdU	Mean Intensity A568 RAD51	Total Intensity A568 RAD51	Total Intensity A488 yH2AX	Mean Intensity A488 yH2AX	Circularity Factor	Elongation Factor	Mean Intensity yH2AX_BC2	Area	RAD51 foci Counts	yH2AX foci Counts	SUMint RAD51 foci	SUMint yH2AX foci	Sodium Propionate 24 h 5mM	Cisplatin 5.5 h	Cell Cycle	Rand(0)	[Total Intensity A405 DAPI] / 100000
0	33278876	27390	417.699	507504	2188.64	2659195	210823	173.517	1.14348	2.34526	27.2041	1215	0	0	0	0	NO	0 nM	G1	0.548814	332.789
1	27966810	29011.2	525.496	506578	1931.9	1862352	195759	203.07	1.02922	1.67842	61.0747	964	0	0	0	0	NO	0 nM	G1	0.715189	279.668
3	34069312	25087.9	430.933	585207	1854.6	2518541	240256	176.919	1.04548	1.94698	28.6193	1358	0	0	0	0	NO	0 nM	G1	0.544883	340.693
4	54863968	28694.5	8028.3	15350113	2853.24	5455387	402102	210.304	1.11284	1.91633	43.0371	1912	1	0	46287	0	NO	0 nM	S	0.423655	548.64
5	51104456	33206.3	17196.4	26465240	2431.15	3.74153e+06	387995	252.109	1.02958	1.7219	81.462	1539	1	1	57668	8425	NO	0 nM	S	0.645894	511.045
6	37455104	32884.2	373.537	425459	2029.96	2312124	216946	190.471	1.05655	1.97036	36.7875	1139	0	0	0	0	NO	0 nM	G1	0.437587	374.551
7	24571788	37802.8	774.314	503304	1757.85	1142600	132939	204.522	1.04147	1.76994	69.0185	650	0	0	0	0	NO	0 nM	G1	0.891773	245.718
8	39163040	37440.8	541.048	565936	2495.56	2610361	238550	228.059	1.13296	1.95045	67.7897	1046	0	0	0	0	NO	0 nM	G1	0.963663	391.63
9	60831644	30707.5	19105.9	37848696	2996.89	5936844	481772	243.196	1.05943	1.89531	65.7562	1981	6	1	463784	3731	NO	0 nM	S	0.383442	608.316
10	69196968	38896.6	15504.1	27581754	2309.51	4.10862e+06	512716	288.205	1.05109	2.02586	113.293	1779	3	5	161029	27242	NO	0 nM	S	0.791725	691.97
11	39918792	29525.7	561.931	759731	2500.77	3381040	295605	218.643	1.29229	1.96953	54.3195	1352	0	0	0	0	NO	0 nM	G1	0.528895	399.188
12	33486006	25998.5	489.887	630974	1896.39	2442548	231665	179.864	1.14398	2.28688	31.5373	1288	0	0	0	0	NO	0 nM	G1	0.568045	334.86
13	35304696	24281.1	405.107	589026	1797.58	2613681	258308	177.653	1.03277	1.67808	28.0977	1454	0	0	0	0	NO	0 nM	G1	0.925597	353.047
14	55063804	33473.4	20053.8	32988538	2607.91	4290016	509800	309.909	1.02497	1.66808	130.264	1645	8	4	577192	34240	NO	0 nM	S	0.0710361	550.638
15	61951084	38962.9	22428.1	35660604	2839.22	4514358	370084	232.757	1.0355	1.97799	71.2365	1590	5	0	341186	0	NO	0 nM	S	0.0871293	619.511
16	46600656	37370.2	19635.2	24485042	3498.81	4363014	374652	300.443	1.06874	1.73422	112.425	1247	0	0	0	0	NO	0 nM	S	0.0202184	466.007
17	48950232	35292.2	21959	30457162	3365.55	4668020	416381	300.203	1.03046	1.82624	125.05	1387	5	1	374417	5912	NO	0 nM	S	0.83262	489.502
18	30899194	28986.1	653.6	696738	2095.85	2234179	219787	206.179	1.10982	2.16819	62.6079	1066	0	0	0	0	NO	0 nM	G1	0.778157	308.992
19	27469998	33418.5	510.099	419301	2660.52	2186945	157737	191.894	1.06059	1.54447	31.1436	822	0	0	0	0	NO	0 nM	G1	0.870012	274.7
20	75828856	42648.4	5140.51	9139835	2804.31	4986063	527590	296.732	1.05018	1.99217	110.482	1778	3	5	258834	28819	NO	0 nM	S	0.978618	758.289
21	84099992	39557.9	2001.98	4256209	2647.88	5629384	943896	443.977	1.08471	2.00766	190.09	2126	2	1	140390	9120	NO	0 nM	S	0.799159	841
22	73901832	46951.6	20903.8	32902586	3564.14	5609951	471224	299.38	1.04152	1.57305	99.7325	1574	4	1	417206	10294	NO	0 nM	S	0.461479	739.018
23	40841544	37196.3	641.545	704416	2597.12	2851639	222554	202.69	1.10991	1.99042	30.0947	1098	0	0	0	0	NO	0 nM	G1	0.780529	408.415
24	36936448	22646.5	3960.03	6458803	2224.19	3.62765e+06	305550	187.339	1.06592	2.1787	30.0215	1631	0	0	0	0	NO	0 nM	S	0.118274	369.364
25	28859816	30475	553.484	524149	1860.54	1761932	167103	176.455	1.05125	2.03161	38.1742	947	0	0	0	0	NO	0 nM	G1	0.639921	288.598
26	35231388	26710.7	450.764	594558	1814.97	2393943	241859	183.365	1.04116	1.94697	33.7551	1319	0	0	0	0	NO	0 nM	G1	0.143353	352.314
27	67247568	47558.4	22659.9	32041054	3140.07	4440053	433862	306.833	1.05746	1.57837	103.32	1414	3	1	268735	8562	NO	0 nM	S	0.944669	672.476
28	52006676	38782	22431.7	30080906	3273.27	4389457	321232	239.547	1.05651	1.85026	64.8084	1341	2	0	185431	0	NO	0 nM	S	0.521848	520.067
29	24658048	27007.7	477.991	436406	1624.35	1483031	149155	163.368	1.06582	1.92266	33.6648	913	0	0	0	0	NO	0 nM	G1	0.414662	246.58
30	79663648	47082.5	539.131	912210	2166.87	3.66635e+06	1238940	732.234	1.02528	1.47073	474.594	1692	0	10	0	177105	NO	0 nM	G2	0.264556	796.636
31	53250316	28598.5	15481.4	28826284	2554.74	4756926	414493	222.606	1.01611	1.68633	51.6122	1862	9	3	638494	16639	NO	0 nM	S	0.774234	532.503
32	31294954	22321.7	1059.94	1486035	2244.57	3146888	270551	192.975	1.06245	2	35.4315	1402	0	1	0	6771	NO	0 nM	G1	0.45615	312.95
33	40230036	27668.5	519.302	755065	2012.93	2926797	274145	188.545	1.03114	1.77388	31.5289	1454	0	0	0	0	NO	0 nM	G1	0.568434	402.3
34	27600886	24382.4	515.727	583803	1784.76	2020350	185947	164.264	1.03073	1.59877	28.667	1132	0	0	0	0	NO	0 nM	G1	0.0187898	276.009
35	44893020	28722.3	13005.1	20327042	3059.22	4781565	391370	250.397	1.0279	1.5515	68.3033	1563	1	1	80521	5360	NO	0 nM	S	0.617635	448.93
36	38400952	28550.9	429.503	577681	2067.99	2.78145e+06	248748	184.943	1.05139	2.0429	27.4513	1345	0	0	0	0	NO	0 nM	G1	0.612096	384.01
37	39426096	26838.7	2796.19	4107599	2220.95	3262569	290737	197.915	1.10096	2.29086	38.6937	1469	0	0	0	0	NO	0 nM	S	0.616934	394.261
38	36448240	44449.1	881.612	722922	2417.39	1.98226e+06	309020	376.854	1.02823	1.52855	205.856	820	0	0	0	0	NO	0 nM	G1	0.943748	364.482
39	35571372	28164.2	796.839	1006408	2449.83	3094131	246411	195.1	1.04468	1.56708	43.9842	1263	0	1	0	6364	NO	0 nM	G1	0.68182	355.714
40	51003700	32260.4	16415.7	25953202	2728.63	4313967	391020	247.324	1.03974	1.82163	68.5623	1581	2	0	119080	0	NO	0 nM	S	0.359508	510.037
41	40013032	29378.1	516.267	703156	2243.73	3055958	251381	184.568	1.07191	2.00937	27.5279	1362	0	0	0	0	NO	0 nM	G1	0.437032	400.13
42	79359024	35270.7	532.781	1198758	2184.59	4915319	418039	185.795	1.13693	2.4215	29.3124	2250	0	0	0	0	NO	0 nM	G2	0.697631	793.59
43	27487158	15953.1	565.235	973899	1964.96	3385630	314756	182.679	1.10328	2.59873	33.8445	1723	0	1	0	7236	NO	0 nM	G1	0.0602255	274.872
44	52419484	42652.1	1354.76	1664996	2804.11	3446254	795154	646.993	1.05013	1.93821	459.945	1229	0	2	0	45882	NO	0 nM	S	0.666767	524.195
45	62393224	45147.1	27162.5	37538568	3174.2	4386751	388009	280.759	1.01859	1.51085	103.993	1382	4	0	229788	0	NO	0 nM	S	0.670638	623.932
46	33795504	39759.4	1367.82	1162649	2999.4	2549487	319820	376.259	1.02353	1.50235	208.006	850	0	0	0	0	NO	0 nM	G1	0.210383	337.955
47	40208340	29983.8	570.841	765498	2343.45	3142568	287618	214.48	1.06939	2.05605	50.428	1341	0	1	0	20704	NO	0 nM	G1	0.128926	402.083
48	39273036	27272.9	440.895	634889	2054.64	2.95868e+06	264280	183.528	1.08606	2.07239	27.866	1440	0	0	0	0	NO	0 nM	G1	0.315428	392.73
49	47947780	26432.1	13135.1	23827002	2328.47	4223843	376644	207.632	1.10785	2.19957	39.4311	1814	7	0	313408	0	NO	0 nM	S	0.363711	479.478
50	66068252	41189.7	14408.5	23111208	2997.73	4808359	430356	268.302	1.01703	1.71696	93.9894	1604	2	4	161428	26658	NO	0 nM	S	0.570197	660.683
51	35684560	28456.6	541.297	678787	2265.34	2.84074e+06	228253	182.02	1.1418	2.2009	28.2735	1254	0	0	0	0	NO	0 nM	G1	0.438602	356.846
52	38664164	39614.9	761.372	743099	2269.56	2215095	209593	214.747	1.04333	1.79611	54.877	976	0	0	0	0	NO	0 nM	G1	0.988374	386.642
53	43274056	27199.3	8074.05	12845813	2177.93	3465080	322742	202.855	1.10125	2.41057	37.807	1591	0	0	0	0	NO	0 nM	S	0.102045	432.741
54	37910112	23415.8	405.948	657229	1886	3053428	312776	193.191	1.08845	2.34019	33.0426	1619	0	0	0	0	NO	0 nM	G1	0.208877	379.101
55	55154932	34236.5	19765.2	31841812	3020.01	4865235	383703	238.177	1.08243	2.27273	73.3209	1611	6	3	526993	13756	NO	0 nM	S	0.16131	551.549
56	38246852	27815.9	431.729	593628	1916.82	2635627	249573	181.508	1.039	1.86773	30.6262	1375	0	0	0	0	NO	0 nM	G1	0.653108	382.469
57	56375560	41821.6	1388.15	1871221	2729.25	3679035	1057523	784.513	1.02468	1.80786	559.076	1348	0	6	0	136826	NO	0 nM	S	0.253292	563.756
58	54771320	35154.9	22624.3	35248708	3038.79	4734440	367507	235.884	1.04688	1.61534	46.6027	1558	3	0	230085	0	NO	0 nM	S	0.466311	547.713
59	74133656	48358.5	19411.7	29758096	3261.7	5000189	462631	301.781	1.01512	1.63079	102.456	1533	8	1	599703	7550	NO	0 nM	S	0.244426	741.337
60	53778220	29777.5	14904.6	26917634	2449.75	4424255	443269	245.442	1.10974	2.42724	77.9037	1806	5	0	287609	0	NO	0 nM	S	0.15897	537.782
61	53938976	34821.8	19360.3	29989182	3137.68	4860270	370946	239.475	1.04573	1.86136	73.5733	1549	6	0	487532	0	NO	0 nM	S	0.110375	539.39
62	45254796	37462.6	9807.01	11846865	2733	3301458	304240	251.854	1.04519	1.80464	84.596	1208	1	1	85591	5764	NO	0 nM	S	0.65633	452.548
63	42077596	40576.3	695.869	721616	2244.55	2327598	219476	211.645	1.04613	1.88835	44.4561	1037	0	0	0	0	NO	0 nM	G1	0.138183	420.776
66	44099936	36326.1	850.277	1032236	2405.86	2.92072e+06	241544	198.965	1.05027	2.02714	32.7504	1214	0	0	0	0	NO	0 nM	G1	0.820993	440.999
67	41565208	30607.7	386.63	525043	1889.99	2566611	254837	187.656	1.12266	1.94558	29.754	1358	0	0	0	0	NO	0 nM	G1	0.0971013	415.652
68	39166552	33192	615.386	726155	2682.65	3165532	243952	206.739	1.06897	2.10944	37.8	1180	0	0	0	0	NO	0 nM	G1	0.837945	391.666
69	57466896	45249.5	29412	37353232	3549.01	4507238	342615	269.776	1.06206	1.77259	84.2213	1270	3	0	290826	0	NO	0 nM	S	0.0960984	574.669
70	60014088	34993.6	21994.2	37720004	3012.6	5166613	584512	340.823	1.01873	1.6379	141.984	1715	3	2	270500	12840	NO	0 nM	S	0.976459	600.141
71	38932572	30180.3	471.112	607735	2189.27	2824160	240369	186.333	1.14627	2.69644	31.2341	1290	0	0	0	0	NO	0 nM	G1	0.468651	389.326
72	29601880	20261.4	461.216	673836	1865.11	2724925	258847	177.171	1.04841	1.95365	31.1595	1461	0	0	0	0	NO	0 nM	G1	0.976761	296.019
73	61016540	44635.4	24318.5	33243410	3698.3	5055580	354732	259.497	1.03018	1.72787	81.169	1367	5	0	439571	0	NO	0 nM	S	0.604846	610.165
74	64474244	46085.9	25654.7	35890940	3279.65	4588228	447064	319.56	1.07212	1.93909	137.263	1399	4	2	374800	15015	NO	0 nM	S	0.739264	644.742
75	37136464	26930	430.45	593591	2170.67	2.99336e+06	270834	196.399	1.10899	2.08327	28.19	1379	0	0	0	0	NO	0 nM	G1	0.0391878	371.365
76	70050792	48680.2	26622	38309064	3469.31	4992342	491445	341.518	1.06138	1.62752	138.32	1439	3	5	293944	33110	NO	0 nM	S	0.282807	700.508
78	38718260	28077.1	508.674	701461	2225.97	3069609	253516	183.84	1.06394	1.80452	26.905	1379	0	0	0	0	NO	0 nM	G1	0.29614	387.183
79	36381240	25968.1	461.834	647030	2137.1	2994072	262153	187.118	1.07556	1.77654	30.1485	1401	0	0	0	0	NO	0 nM	G1	0.118728	363.812
80	39235844	33477.7	573.003	671560	1957.96	2294725	285407	243.521	1.06144	1.81229	81.8575	1172	0	0	0	0	NO	0 nM	G1	0.317983	392.358
81	36911260	25161	2771.28	4065475	2188.44	3210439	278433	189.798	1.04246	1.96599	27.4894	1467	0	0	0	0	NO	0 nM	S	0.414263	369.113
82	60691944	43258.7	22532.5	31613068	3038.75	4263365	387257	276.021	1.02338	1.59444	100.143	1403	1	4	120549	22408	NO	0 nM	S	0.0641475	606.919
84	81002616	40869.1	554.347	1098716	2561.32	5076530	535376	270.119	1.03711	1.84356	81.0555	1982	3	4	232431	24904	NO	0 nM	G2	0.566601	810.026
85	36963780	28991.2	408.491	520826	2177.2	2.77594e+06	251766	197.464	1.03675	1.7702	31.7224	1275	0	0	0	0	NO	0 nM	G1	0.265389	369.638
86	41660064	38753.5	1004.53	1079870	2470.82	2656135	216284	201.194	1.08997	1.7462	35.2214	1075	0	0	0	0	NO	0 nM	G1	0.523248	416.601
87	83603576	49616.4	3046.23	5132904	3071.24	5175042	462460	274.457	1.04808	1.63785	78.2914	1685	4	3	339456	21136	NO	0 nM	S	0.0939405	836.036
88	39622152	31979.1	621.477	770010	2661.73	3297879	221792	179.009	1.11421	2.27451	23.7425	1239	0	0	0	0	NO	0 nM	G1	0.575946	396.222
89	36752928	27144	480.535	650645	2026.24	2743533	251387	185.662	1.13915	2.29943	33.1056	1354	0	0	0	0	NO	0 nM	G1	0.929296	367.529
90	42839680	35492.7	1408.44	1699991	2594.22	3131225	255583	211.751	1.11478	2.37439	37.4258	1207	0	0	0	0	NO	0 nM	G1	0.318569	428.397
91	40676940	37803.8	670.612	721578	2804.1	3017214	222116	206.428	1.08309	1.68182	35.947	1076	0	0	0	0	NO	0 nM	G1	0.66741	406.769
92	39352852	32177.3	595.218	727952	1965.26	2403519	291146	238.059	1.02393	1.67729	69.3173	1223	0	0	0	0	NO	0 nM	G1	0.131798	393.529
93	38767572	29481	405.593	533355	2005.18	2636810	248998	189.352	1.0901	1.96389	33.0297	1315	0	0	0	0	NO	0 nM	G1	0.716327	387.676
94	76299968	46242.4	21196.6	34974348	3270.76	5396746	499263	302.584	1.02661	1.86153	102.485	1650	2	3	165104	24632	NO	0 nM	S	0.289406	763
95	43194480	44076	1177.62	1154069	2594	2542123	246511	251.542	1.04499	1.61507	72.198	980	0	1	0	6232	NO	0 nM	G1	0.183191	431.945
96	42160012	40616.6	1378.17	1430537	2689.6	2791802	264184	254.513	1.06647	1.91284	70.8931	1038	0	1	0	8474	NO	0 nM	G1	0.586513	421.6
97	53757800	32267.6	18888.4	31468094	2745.43	4573892	458453	275.182	1.06126	2.03557	90.8998	1666	5	1	386044	6275	NO	0 nM	S	0.0201075	537.578
98	43337536	33413.7	5133.32	6657915	2589.34	3358368	288723	222.608	1.05412	1.5458	43.1157	1297	0	0	0	0	NO	0 nM	S	0.82894	433.375
99	71682392	48466.8	1308.66	1.93551e+06	3025.27	4474379	474223	320.638	1.02164	1.63962	133.68	1479	2	2	162465	16421	NO	0 nM	G2	0.00469548	716.824
100	40933368	31366.6	613.441	800541	2616.49	3414522	270056	206.939	1.08019	2.10494	37.751	1305	0	0	0	0	NO	0 nM	G1	0.677817	409.334
101	80803824	44766.7	812.83	1467159	3071.71	5544436	661009	366.21	1.04826	1.84349	163.341	1805	1	2	81081	19094	NO	0 nM	G2	0.270008	808.038
102	37509776	30372.3	380.351	469733	2112.95	2609497	239093	193.598	1.03497	1.9247	30.4332	1235	0	0	0	0	NO	0 nM	G1	0.735194	375.098
103	72707576	44688.1	1141.64	1857456	3226.67	5249790	661632	406.658	1.02597	1.46361	202.305	1627	0	1	0	11201	NO	0 nM	G2	0.962189	727.076
104	61533892	34109.7	21019.6	37919328	3547.59	6399852	604489	335.083	1.06547	2.01706	112.576	1804	8	2	597420	11216	NO	0 nM	S	0.248753	615.339
105	37330348	26817.8	1459.41	2031493	2269.57	3159236	275697	198.058	1.03687	1.70833	26.7306	1392	0	0	0	0	NO	0 nM	G1	0.576157	373.303
106	40512576	30714.6	533.569	703777	2539.63	3349766	236397	179.224	1.05817	1.86225	25.2926	1319	0	0	0	0	NO	0 nM	G1	0.592042	405.126
107	35573352	30456.6	719.646	840547	2266.16	2646871	239985	205.467	1.05221	1.74131	43.5368	1168	0	1	0	7734	NO	0 nM	G1	0.572252	355.734
108	38147868	33819	729.083	822406	2234.33	2520328	235081	208.405	1.02821	1.56057	37.5807	1128	0	1	0	6585	NO	0 nM	G1	0.223082	381.479
109	41597032	32320.9	18679.1	24040022	3256.11	4190616	311605	242.117	1.08241	2.03843	63.54	1287	0	1	0	7526	NO	0 nM	S	0.952749	415.97
110	64336700	32993.2	17418	33965064	3243.34	6324517	479358	245.825	1.02218	1.64359	52.1354	1950	6	1	482440	5906	NO	0 nM	S	0.447125	643.367
111	39704500	33365.1	511.723	608950	2496.97	2971400	247193	207.725	1.08284	2.21862	41.4487	1190	0	0	0	0	NO	0 nM	G1	0.846409	397.045
112	39289492	29764.8	5239.53	6916175	2635.18	3478441	353603	267.881	1.03828	1.77955	82.6629	1320	0	0	0	0	NO	0 nM	S	0.699479	392.895
113	58719864	40054.5	24264.7	35572108	3139.5	4602507	649658	443.15	1.05215	1.83243	213.859	1466	4	4	334682	37914	NO	0 nM	S	0.297437	587.199
114	82936952	44351.3	572.997	1071504	2952.88	5521893	530135	283.495	1.01165	1.50481	88.3465	1870	2	2	293495	11728	NO	0 nM	G2	0.813798	829.37
115	39595676	35963.4	559.737	616271	2026.23	2230883	215373	195.616	1.04008	1.80668	35.178	1101	0	0	0	0	NO	0 nM	G1	0.396506	395.957
116	40096940	44651.4	1098.86	986773	2660.6	2389223	244582	272.363	1.05706	1.93778	93.5679	898	0	0	0	0	NO	0 nM	G1	0.881103	400.969
117	41195164	35821.9	519.92	597908	2155.44	2478755	220322	191.584	1.02249	1.54783	34.8861	1150	0	0	0	0	NO	0 nM	G1	0.581273	411.952
118	39700728	33903.3	492.106	576256	2297.44	2690307	228368	195.02	1.03583	1.66046	26.31	1171	0	0	0	0	NO	0 nM	G1	0.881735	397.007
119	40284072	26766.8	587.642	884401	2680.81	4.03462e+06	287896	191.293	1.05814	1.92055	24.8259	1505	0	0	0	0	NO	0 nM	G1	0.692532	402.841
120	58823196	36902.9	25494.2	40637692	3193.43	5090330	442773	277.775	1.03251	1.80125	97.5809	1594	3	1	263631	5285	NO	0 nM	S	0.725254	588.232
121	68850120	38593.1	21301.6	38002088	2911.3	5193758	464094	260.142	1.0224	1.70516	63.9344	1784	5	3	342702	15266	NO	0 nM	S	0.501324	688.501
122	36504036	35167.7	705.414	732220	2712.28	2815351	221768	213.649	1.0253	1.52551	52.2534	1038	0	1	0	6195	NO	0 nM	G1	0.956084	365.04
123	44041516	41666.5	1172.3	1239124	2595.7	2743656	292957	277.159	1.11873	2.22966	98.4144	1057	0	1	0	8062	NO	0 nM	G1	0.64399	440.415
124	39509860	34356.4	679.814	781786	2398.15	2757869	219084	190.508	1.04644	1.96261	28.2435	1150	0	0	0	0	NO	0 nM	G1	0.423855	395.099
125	39616224	25558.9	392.372	608176	2309.23	3579302	296163	191.073	1.06704	1.97304	24.1916	1550	0	0	0	0	NO	0 nM	G1	0.606393	396.162
126	79986552	30459.5	468.533	1230367	2631.78	6911042	511569	194.809	1.17457	2.10448	28.2593	2626	0	0	0	0	NO	0 nM	G2	0.0191932	799.866
127	71047176	45748.3	24692.5	38347524	3478.35	5401878	423863	272.932	1.01865	1.51513	83.5132	1553	7	2	563379	11182	NO	0 nM	S	0.301575	710.472
128	39680740	33150.2	679.271	813088	2122.58	2540723	250460	209.24	1.03718	1.70691	45.0994	1197	0	0	0	0	NO	0 nM	G1	0.660174	396.807
129	38967000	35328.2	717.644	791561	2225.52	2454748	241200	218.676	1.02294	1.48551	44.8214	1103	0	0	0	0	NO	0 nM	G1	0.290078	389.67
130	40808932	28221.9	533.673	771691	2373.6	3432225	288249	199.342	1.12769	1.9485	30.8174	1446	0	0	0	0	NO	0 nM	G1	0.618015	408.089
131	39816564	33403.2	16619.6	19810548	2454.81	2926129	313659	263.137	1.03935	1.77258	95.8826	1192	1	0	91899	0	NO	0 nM	S	0.428769	398.166
132	80609112	34345.6	671.127	1575136	2992.4	7023155	473330	201.674	1.12452	2.05741	30.1862	2347	0	0	0	0	NO	0 nM	G2	0.135474	806.091
133	45004952	28794	13838.7	21629944	2910.59	4549249	435658	278.732	1.13591	2.76538	100.731	1563	1	0	54282	0	NO	0 nM	S	0.298282	450.05
134	50359380	28483.8	16745.4	29605826	3153.2	5574865	487524	275.749	1.17684	3.00381	99.5526	1768	5	2	337970	10400	NO	0 nM	S	0.569965	503.594
135	46506840	26774.2	16596	28827324	2343.99	4071517	382822	220.393	1.11281	2.41822	58.5515	1737	4	0	259352	0	NO	0 nM	S	0.590873	465.068
136	55279892	32289.7	18518	31702820	3037.12	5199549	445691	260.334	1.04875	1.88188	85.2903	1712	7	2	615092	10062	NO	0 nM	S	0.574325	552.799
137	76282848	48280.3	1278.38	2019841	2954.66	4668368	922034	583.566	1.01388	1.47468	362.299	1580	0	2	0	41949	NO	0 nM	G2	0.653201	762.828
138	47682896	34552.8	21650.8	29878096	3284.35	4532397	535072	387.733	1.03524	1.61099	201.209	1380	8	4	657671	36097	NO	0 nM	S	0.652103	476.829
139	78407248	50132.5	1149.66	1.79807e+06	3668.07	5736854	498100	318.478	1.02598	1.61445	125.504	1564	2	3	215930	18030	NO	0 nM	G2	0.431418	784.072
140	36887196	29580.8	11989.3	14950637	2503.31	3121628	329811	264.484	1.04202	2.06811	101.305	1247	1	0	71719	0	NO	0 nM	S	0.896547	368.872
141	47011820	32579.2	17134.8	24725574	3197.51	4614003	334782	232.004	1.03624	1.87457	53.9009	1443	6	0	400453	0	NO	0 nM	S	0.367562	470.118
142	37817908	33978.4	14040.4	15626969	2534.33	2820710	258827	232.549	1.03111	1.66338	72.434	1113	0	0	0	0	NO	0 nM	S	0.435865	378.179
143	57639524	37091.1	24989.9	38834316	3596.35	5588735	425337	273.705	1.06446	2.12788	87.4813	1554	7	3	654231	14341	NO	0 nM	S	0.891923	576.395
144	36141108	33066	699.844	764929	1496.55	1635728	249121	227.924	1.0333	1.79323	68.5581	1093	0	1	0	7501	NO	0 nM	G1	0.806194	361.411
145	47026504	29428.4	14251.4	22773798	3462.6	5533235	386185	241.668	1.0167	1.46996	56.4981	1598	2	0	142148	0	NO	0 nM	S	0.703889	470.265
146	38227520	27842.3	476.787	654629	2589.25	3555038	273422	199.142	1.04589	2.06541	35.2622	1373	0	1	0	5918	NO	0 nM	G1	0.100227	382.275
147	73020576	46509.9	860.957	1351703	2944.92	4623522	377259	240.292	1.02255	1.74395	63.5115	1570	3	1	210337	8829	NO	0 nM	G2	0.919483	730.206
148	32107324	30034.9	678.073	724860	1746.43	1866934	289619	270.925	1.02897	1.60841	109.417	1069	0	1	0	9803	NO	0 nM	G1	0.714241	321.073
149	49914616	32817	17589.1	26753092	2775.4	4221387	379742	249.666	1.03076	1.6645	49.2104	1521	5	2	339785	9858	NO	0 nM	S	0.998847	499.146
150	38658516	35176.1	909.497	999537	2196.08	2413494	238561	217.071	1.02893	1.57416	31.3976	1099	0	0	0	0	NO	0 nM	G1	0.149448	386.585
151	67696792	42819	23991.5	37930484	3857.01	6097935	410168	259.436	1.02378	1.64453	59.9367	1581	4	2	365120	12727	NO	0 nM	S	0.868126	676.968
152	59845300	36424.4	22914.7	37648920	3187.32	5236768	475462	289.386	1.03743	1.93061	104.36	1643	6	3	423189	23279	NO	0 nM	S	0.162493	598.453
153	39005144	29820.4	954.042	1247887	2099.56	2746221	314825	240.692	1.03372	1.82992	53.1705	1308	0	3	0	19698	NO	0 nM	G1	0.61556	390.051
154	73485784	41214.7	23776	42392620	3395.17	6053589	432293	242.453	1.08044	2.07978	55.4492	1783	7	1	526657	6536	NO	0 nM	S	0.12382	734.858
155	72292600	38950.8	22198.8	41201016	3232.39	5999311	508997	274.244	1.03957	1.86731	68.2974	1856	5	4	356885	22048	NO	0 nM	S	0.848008	722.926
156	62407148	38907.2	20194.6	32392216	3320.77	5326518	464230	289.42	1.03365	1.60224	98.8304	1604	6	4	477557	26489	NO	0 nM	S	0.807319	624.071
157	32433928	27393.5	500.398	592471	1690.83	2001937	240309	202.964	1.11107	2.4846	48.266	1184	0	0	0	0	NO	0 nM	G1	0.569101	324.339
158	50560684	25704.5	15745.8	30971890	2516.16	4949283	437892	222.619	1.05252	1.94753	43.3793	1967	9	0	545061	0	NO	0 nM	S	0.407183	505.607
159	46266780	30338.9	17777.1	27110122	2949.11	4497398	363012	238.041	1.06774	1.69904	49.697	1525	2	2	188674	11894	NO	0 nM	S	0.069167	462.668
160	69402184	41633	22437.8	37403728	2694.16	4491159	426993	256.145	1.02826	1.75465	83.7397	1667	7	0	469302	0	NO	0 nM	S	0.697429	694.022
161	32870728	25964.2	490.254	620662	1881.73	2382276	245978	194.295	1.02563	1.69661	33.9123	1266	0	0	0	0	NO	0 nM	G1	0.453543	328.707
162	47421156	35362.5	20951.6	28096142	3025.09	4056650	394089	293.877	1.03394	1.73106	106.453	1341	3	2	223084	10578	NO	0 nM	S	0.722056	474.212
163	57247572	33954.7	19717.7	33244028	2793.09	4709142	483483	286.763	1.02025	1.47212	102.098	1686	5	2	394550	10641	NO	0 nM	S	0.866382	572.476
164	32256238	27903.3	420.112	485649	1858.46	2148375	222803	192.736	1.04253	1.89965	39.8227	1156	0	0	0	0	NO	0 nM	G1	0.975522	322.562
165	40247128	27988.3	504.723	725792	2600.88	3740061	283941	197.455	1.07563	2.11507	24.1064	1438	0	0	0	0	NO	0 nM	G1	0.855803	402.471
166	53100204	32397.9	21045.3	34493300	3138.5	5144001	445763	271.973	1.04326	1.87097	86.9963	1639	5	1	360826	8552	NO	0 nM	S	0.0117141	531.002
167	41567400	30905.1	11564.9	15554840	2921.02	3928771	345392	256.797	1.02032	1.65428	66.8744	1345	1	0	65414	0	NO	0 nM	S	0.359978	415.674
168	77241176	36624.6	17973.7	37906532	3006.65	6341021	516949	245.116	1.06351	2.10839	63.1721	2109	3	2	238036	11137	NO	0 nM	S	0.729991	772.412
169	39056696	26090	2374.44	3554542	2830.57	4237360	315782	210.943	1.09632	2.03272	33.2492	1497	0	1	0	6551	NO	0 nM	S	0.17163	390.567
170	39832460	30830.1	580.776	750362	2325.54	3.0046e+06	257936	199.641	1.03328	1.63003	23.7028	1292	0	0	0	0	NO	0 nM	G1	0.521037	398.325
171	40234168	35987.6	633.956	708763	2875.69	3215021	233612	208.955	1.08706	1.79775	31.9776	1118	0	0	0	0	NO	0 nM	G1	0.054338	402.342
172	31530500	25305.4	397.597	495406	1906.69	2375732	234378	188.104	1.02899	1.65869	36.1083	1246	0	0	0	0	NO	0 nM	G1	0.199997	315.305
173	25389054	25491	741.725	738758	1555.31	1549092	204021	204.84	1.04813	1.80938	33.1667	996	0	0	0	0	NO	0 nM	G1	0.0185218	253.891
174	33458852	23933.4	4485.09	6270161	2454.63	3431575	299028	213.897	1.0714	1.71897	51.8391	1398	0	0	0	0	NO	0 nM	S	0.793698	334.589
175	56713468	30474.7	12437.8	23146718	3227.45	6006281	460914	247.67	1.02336	1.59614	57.3509	1861	7	1	631133	5429	NO	0 nM	S	0.223925	567.135
176	64935332	39594.7	24918	40865584	3648.43	5983426	482154	293.996	1.02835	1.73476	98.0665	1640	8	2	772746	11944	NO	0 nM	S	0.345352	649.353
177	55027460	37332.1	25611	37750656	2511.38	3701780	400540	271.737	1.01819	1.62076	95.5902	1474	3	5	220336	30217	NO	0 nM	S	0.928081	550.275
178	65683772	33443.9	20229.7	39731036	2924.59	5743886	535292	272.552	1.03823	1.67224	76.0244	1964	11	3	713974	20436	NO	0 nM	S	0.704414	656.838
180	30943714	29414.2	472.983	497578	1905.44	2004528	214686	204.074	1.08445	2.37535	49.7148	1052	1	1	64112	5747	NO	0 nM	G1	0.164694	309.437
181	78544032	45140.2	20727.3	36065500	3493.32	6078369	484832	278.639	1.02315	1.58391	75.3431	1740	7	5	687561	30179	NO	0 nM	S	0.621478	785.44
182	32216060	28409.2	529.183	600093	2033.64	2306153	227051	200.221	1.07728	2.16316	44.0203	1134	0	0	0	0	NO	0 nM	G1	0.577229	322.161
183	40661252	36079.2	721.39	813007	2522.11	2842415	229384	203.535	1.07479	1.88908	28.5581	1127	0	1	0	5128	NO	0 nM	G1	0.237893	406.613
184	38609912	26868.4	491.882	706834	2273.54	3267070	285495	198.674	1.04159	1.68625	26.2004	1437	0	1	0	5666	NO	0 nM	G1	0.934214	386.099
185	41290252	31591.6	622.723	813899	2676.53	3498229	272500	208.493	1.08398	1.92756	32.469	1307	0	0	0	0	NO	0 nM	G1	0.613966	412.903
186	33825596	22870.6	6643.02	9825029	2336.84	3456188	316649	214.097	1.07631	1.76094	44.8871	1479	0	0	0	0	NO	0 nM	S	0.535633	338.256
187	38697564	28349.9	539.86	736909	2449.17	3343121	287156	210.371	1.04607	1.93997	31.3993	1365	0	0	0	0	NO	0 nM	G1	0.58991	386.976
188	40230712	29089.5	543.91	752227	2472.62	3419640	278943	201.694	1.06822	1.72491	28.5589	1383	0	0	0	0	NO	0 nM	G1	0.730122	402.307
189	39938724	27506	12354	17938058	2416.61	3508919	373543	257.261	1.03367	1.86019	84.7472	1452	3	1	230941	6381	NO	0 nM	S	0.311945	399.387
190	39806088	39529.4	677.233	681974	2826.65	2846438	205659	204.229	1.09741	2.30769	31.2383	1007	0	0	0	0	NO	0 nM	G1	0.398221	398.061
191	36621036	26769.8	10479.3	14335700	2947.07	4.03159e+06	330129	241.322	1.03121	1.71752	69.6806	1368	0	0	0	0	NO	0 nM	S	0.209844	366.21
192	29834390	28172.2	550.297	582765	1545.43	1636609	208989	197.346	1.01147	1.59112	42.0982	1059	0	0	0	0	NO	0 nM	G1	0.186193	298.344
193	45605452	32413.3	20278.4	28531704	3526.03	4961128	405336	288.085	1.03271	1.77541	95.661	1407	3	0	239042	0	NO	0 nM	S	0.944372	456.055
194	36721048	25805.4	9521.82	13549549	2821.61	4015153	334782	235.265	1.02788	1.66409	57.0028	1423	1	1	70632	5084	NO	0 nM	S	0.739551	367.21
195	39488868	34945.9	670.046	757152	2544.75	2875572	233114	206.296	1.10105	1.87617	28.6265	1130	0	1	0	6398	NO	0 nM	G1	0.490459	394.889
196	68177936	35602.1	430.986	825338	2112.87	4046151	1306150	682.063	1.03661	1.78914	363.891	1915	0	4	0	42054	NO	0 nM	G2	0.227415	681.779
197	65451208	39192.3	23037.9	38473324	3228.03	5390817	464392	278.079	1.05695	2.09308	95.1509	1670	6	2	424958	11373	NO	0 nM	S	0.254356	654.512
198	44525288	28950.1	10852.6	16691277	3144.16	4835718	423367	275.271	1.05724	2.15465	101.178	1538	3	0	272227	0	NO	0 nM	S	0.0580292	445.253
199	38157492	29510.8	541.631	700329	2459.47	3180100	261046	201.892	1.07215	2.21313	30.9644	1293	0	1	0	7149	NO	0 nM	G1	0.434417	381.575
200	41006044	23485.7	505.196	882073	2221.76	3.87919e+06	349704	200.289	1.13922	1.74356	24.2577	1746	0	0	0	0	NO	0 nM	G1	0.311796	410.06
201	61284468	25334.6	15810.7	38246112	2714.29	6.56587e+06	593468	245.336	1.04774	1.87366	48.2265	2419	8	3	549545	18521	NO	0 nM	S	0.696343	612.845
202	29769648	27437.5	690.947	749678	1952.74	2118722	210420	193.935	1.01701	1.4765	31.5696	1085	0	0	0	0	NO	0 nM	G1	0.377752	297.696
203	55182660	35624.7	27526.5	42638552	3855.41	5972031	487406	314.658	1.04121	1.90516	118.737	1549	7	1	598317	4229	NO	0 nM	S	0.179604	551.827
204	68902800	39759.3	22634.2	39225088	3133.11	5429686	509000	293.71	1.04791	1.97195	104.087	1733	5	5	480110	28805	NO	0 nM	S	0.0246787	689.028
205	47460708	25544	18362.6	34117688	3382.48	6284649	512802	275.997	1.04418	2.02906	97.1593	1858	6	0	468816	0	NO	0 nM	S	0.0672496	474.607
206	42130364	33921.4	614.951	763769	2475.75	3074879	255801	205.959	1.02397	1.67203	30.7021	1242	0	0	0	0	NO	0 nM	G1	0.679393	421.304
207	39978004	23135.4	8622.78	14900166	3012.29	5205229	474890	274.821	1.04035	1.99711	100.826	1728	8	1	561688	6091	NO	0 nM	S	0.453697	399.78
208	37909880	23993.6	8174.86	12916277	2444.93	3.86299e+06	392852	248.641	1.09233	2.51456	84.0576	1580	2	1	119775	6520	NO	0 nM	S	0.536579	379.099
209	46572940	29383.6	15313	24271042	2801.59	4440514	441498	278.548	1.03606	1.82965	88.5142	1585	1	2	48609	10708	NO	0 nM	S	0.896671	465.729
210	39415104	31281.8	604.429	761581	2440.23	3074688	256338	203.443	1.1088	2.47668	32.4778	1260	0	1	0	6725	NO	0 nM	G1	0.990339	394.151
211	62398540	39170.5	26420	42087060	3362.07	5355785	445549	279.692	1.02673	1.66248	81.0866	1593	6	2	468399	10451	NO	0 nM	S	0.216897	623.985
212	53522164	35188.8	12369.4	18813912	3244.16	4934368	394592	259.429	1.03273	1.76331	76.2196	1521	4	2	322324	13464	NO	0 nM	S	0.663078	535.222
213	38812708	25367.8	5358.17	8.19801e+06	2659.73	4069382	329249	215.195	1.02487	1.63464	30.9327	1530	0	0	0	0	NO	0 nM	S	0.263322	388.127
214	48136360	37113.6	14975.7	19423452	3763.74	4881573	307061	236.747	1.02405	1.70393	69.185	1297	4	0	409648	0	NO	0 nM	S	0.020651	481.364
215	45689860	33325.9	17794.7	24396538	3102.74	4253858	342202	249.6	1.05588	2.14296	74.364	1371	3	2	285738	11940	NO	0 nM	S	0.758379	456.899
216	37658772	28208.8	826.262	1103060	2027.96	2707329	292508	219.107	1.02965	1.78951	34.2861	1335	0	1	0	5196	NO	0 nM	G1	0.320017	376.588
217	74627904	42988.4	25793.8	44778096	3570.48	6198351	474768	273.484	1.04492	1.80955	76.9643	1736	8	4	643016	23982	NO	0 nM	S	0.383464	746.279
218	28303962	19862.4	368.062	524489	1528.59	2178237	251425	176.439	1.02145	1.48816	24.5551	1425	0	0	0	0	NO	0 nM	G1	0.588317	283.04
219	42474800	26546.8	10147.6	16236112	2646	4233594	374878	234.299	1.06872	2.09418	49.7612	1600	1	0	70601	0	NO	0 nM	S	0.831048	424.748
220	62059336	38957.5	13335	21242704	3481.95	5546754	390802	245.325	1.02245	1.68362	63.2574	1593	4	1	370495	4809	NO	0 nM	S	0.628982	620.593
221	40698600	24124.8	7153.26	12067547	2791.91	4709957	361817	214.474	1.0239	1.72722	32.9218	1687	0	0	0	0	NO	0 nM	S	0.872651	406.986
222	42245384	26636.4	7408.7	11750202	2837.86	4500849	363354	229.101	1.10283	2.33644	51.9344	1586	1	0	87294	0	NO	0 nM	S	0.273542	422.454
223	38210304	23601.2	11538.1	18680114	2943.34	4765271	405205	250.281	1.07078	2.17774	75.7048	1619	0	1	0	5177	NO	0 nM	S	0.798047	382.103
224	42122608	30927	18040	24570482	3701.02	5040793	380381	279.281	1.03092	1.74725	101.667	1362	3	1	354428	5975	NO	0 nM	S	0.185636	421.226
225	32156746	32580.3	537.466	530479	2135.95	2108181	205246	207.949	1.03753	1.63976	34.0051	987	0	0	0	0	NO	0 nM	G1	0.952792	321.567
226	62128772	35644.7	13241.3	23079646	4430.34	7722086	417170	239.34	1.01556	1.71314	59.6225	1743	5	0	523410	0	NO	0 nM	S	0.687488	621.288
227	70731856	38651.3	23120.1	42309840	2934.22	5369630	576829	315.207	1.04265	1.81597	123.16	1830	9	6	692183	45040	NO	0 nM	S	0.215508	707.319
228	38728396	25345.8	479.593	732818	2166.75	3.31079e+06	301131	197.075	1.0884	2.28599	24.8037	1528	0	0	0	0	NO	0 nM	G1	0.947371	387.284
229	72067224	44817.9	676.487	1087791	2781.85	4473219	434232	270.045	1.03382	1.94341	90.5342	1608	2	1	138757	6543	NO	0 nM	G2	0.730856	720.672
230	31975756	31627.8	478.474	483737	2069.81	2092578	209967	207.683	1.0213	1.56621	45.9871	1011	0	0	0	0	NO	0 nM	G1	0.253942	319.758
231	44739244	30046.5	18020.5	26832458	3329.46	4957559	371501	249.497	1.02325	1.76494	60.1182	1489	5	2	350872	12166	NO	0 nM	S	0.213312	447.392
232	50983916	33020.7	14907.6	23017262	4061.08	6270300	366426	237.323	1.05637	2.11464	69.8744	1544	2	1	213331	7541	NO	0 nM	S	0.518201	509.839
233	67781088	34848.9	26854.2	52231468	3113.86	6056450	512981	263.743	1.01293	1.61697	68.5337	1945	9	4	658997	26430	NO	0 nM	S	0.0256627	677.811
234	49628644	27479.9	13705.9	24752780	2753.69	4973173	447898	248.006	1.06661	2.00762	71.0199	1806	3	0	210439	0	NO	0 nM	S	0.20747	496.286
235	31028054	35541.9	570.747	498262	2108.71	1840903	180051	206.244	1.02905	1.58352	44.1913	873	0	0	0	0	NO	0 nM	G1	0.424685	310.281
236	39438252	25526.4	4078.91	6301909	2327.05	3595293	325550	210.712	1.03663	1.71022	33.6065	1545	0	0	0	0	NO	0 nM	S	0.37417	394.383
237	36761220	24622.4	382.151	570552	2642.24	3.94486e+06	296466	198.571	1.0829	2.36321	29.9484	1493	0	0	0	0	NO	0 nM	G1	0.463575	367.612
238	30223544	35266.7	661.031	566504	2165.65	1.85596e+06	176215	205.618	1.04192	1.76546	49.7328	857	0	0	0	0	NO	0 nM	G1	0.277629	302.235
239	72512968	48666.4	1270.2	1892591	3037.18	4525397	583058	391.314	1.04143	1.95235	193.181	1490	0	0	0	0	NO	0 nM	G2	0.586784	725.13
240	32405288	28985.1	425.431	475632	2050.98	2293001	231610	207.165	1.0358	1.66401	41.1708	1118	0	0	0	0	NO	0 nM	G1	0.863856	324.053
241	47025920	30398.1	18341.2	28373874	2923.73	4523015	419462	271.145	1.03984	1.88041	82.0375	1547	3	2	198153	13955	NO	0 nM	S	0.117532	470.259
242	36822820	27790.8	485.426	643189	2651.62	3513394	282460	213.177	1.04417	1.86197	41.5879	1325	0	0	0	0	NO	0 nM	G1	0.517379	368.228
243	38717408	35488	655.151	714770	2540.2	2771363	221726	203.232	1.04547	1.76077	32.077	1091	0	0	0	0	NO	0 nM	G1	0.132068	387.174
244	42588624	25471.7	12412.6	20753926	2530	4230156	384478	229.951	1.07253	2.32696	54.4731	1672	1	0	59996	0	NO	0 nM	S	0.71686	425.886
245	31275772	24980.6	441.161	552334	2028.97	2540275	253840	202.748	1.03561	1.62224	33.5631	1252	0	0	0	0	NO	0 nM	G1	0.39606	312.758
246	26819844	42103.4	1421.42	905444	2808.61	1789084	235800	370.173	1.0363	1.8336	200.699	637	0	1	0	27932	NO	0 nM	G1	0.565421	268.198
247	56301596	45625.3	935.526	1154439	2362.54	2915377	709147	574.673	1.06188	1.9033	378.895	1234	0	3	0	80597	NO	0 nM	S	0.18328	563.016
248	36924520	36814.1	752.64	754898	2595.7	2603491	216232	215.585	1.03195	1.59222	44.7996	1003	0	1	0	4240	NO	0 nM	G1	0.144848	369.245
249	37539896	31732.8	1613.58	1.90886e+06	2711.69	3207935	252581	213.509	1.0197	1.66779	34.8005	1183	0	0	0	0	NO	0 nM	G1	0.488056	375.399
250	37574292	31788.7	669.358	791181	2568.39	3035834	246678	208.695	1.02717	1.40863	33.0169	1182	0	0	0	0	NO	0 nM	G1	0.355613	375.743
251	63933024	38912.4	24075.1	39555388	3344.4	5494855	477662	290.725	1.01572	1.42179	96.6695	1643	6	5	516510	35690	NO	0 nM	S	0.940432	639.33
252	28772130	43726.6	1657	1090303	2915.29	1.91826e+06	238341	362.22	1.03332	1.75836	188.842	658	0	2	0	28861	NO	0 nM	G1	0.765325	287.721
253	32462086	24723.6	533.084	699939	2509.43	3294884	265817	202.45	1.07218	2.0423	32.0213	1313	0	0	0	0	NO	0 nM	G1	0.748664	324.621
254	34576692	33087.7	817.491	854278	2588.94	2705446	232411	222.403	1.05453	2.04498	51.8383	1045	0	0	0	0	NO	0 nM	G1	0.90372	345.767
255	36384956	34784.9	4510.61	4718094	2881.95	3014524	220262	210.576	1.06126	1.79183	39.674	1046	0	0	0	0	NO	0 nM	S	0.0834224	363.85
256	37428844	25221.6	394.397	585285	2598.17	3.85568e+06	297732	200.628	1.03586	1.5121	24.4623	1484	0	0	0	0	NO	0 nM	G1	0.552192	374.288
257	37251368	26993.7	443.309	611767	2610.04	3601857	269673	195.415	1.04586	1.73396	23.429	1380	0	0	0	0	NO	0 nM	G1	0.584476	372.514
258	62392060	39240.3	24218.8	38507940	3493.87	5555256	407478	256.275	1.03136	1.85723	74.6013	1590	4	1	354477	5085	NO	0 nM	S	0.961936	623.921
259	46973152	33915.6	19053	26388424	3243.79	4492653	365260	263.726	1.03527	1.78947	82.878	1385	2	4	119735	22821	NO	0 nM	S	0.292148	469.732
260	75329080	39071.1	781.616	1506956	3017.85	5818417	1.0386e+06	538.695	1.03192	1.68568	300.434	1928	1	2	98132	27836	NO	0 nM	G2	0.240829	753.291
261	37031464	31732.2	863.467	1.00767e+06	3413.83	3.98394e+06	263253	225.581	1.02053	1.56641	44.4096	1167	1	1	343016	6085	NO	0 nM	G1	0.100294	370.315
262	33391452	24661.3	6754.53	9145639	2989.09	4047228	317425	234.435	1.07512	2.34096	59.9402	1354	1	1	68657	6536	NO	0 nM	S	0.0164296	333.915
263	36026300	37566.5	12364.2	11857263	3237.28	3104550	249611	260.283	1.04682	1.85328	79.9552	959	0	0	0	0	NO	0 nM	S	0.929529	360.263
264	38861512	34482.3	16978.3	19134520	3715.05	4186866	307749	273.069	1.02318	1.5661	95.9663	1127	1	1	70689	7888	NO	0 nM	S	0.669917	388.615
265	29722280	27069.5	434.661	477258	1894.25	2079891	215518	196.282	1.146	2.37316	33.6621	1098	0	0	0	0	NO	0 nM	G1	0.785153	297.223
266	31367512	24582.7	3300.73	4211732	2662.36	3.39717e+06	270644	212.103	1.02583	1.70133	37.6121	1276	0	0	0	0	NO	0 nM	S	0.28173	313.675
267	35780388	21593.5	2853.47	4728207	2372.16	3930667	347311	209.602	1.17903	2.86041	40.6083	1657	0	1	0	5937	NO	0 nM	S	0.58641	357.804
268	43849680	24745.9	14906.2	26413864	2457.93	4355459	390380	220.305	1.0668	2.09752	41.8205	1772	2	1	119078	6876	NO	0 nM	S	0.0639553	438.497
269	36921688	29396.2	12736	15996415	3749.51	4709388	318442	253.537	1.08567	2.09843	72.0486	1256	1	0	65852	0	NO	0 nM	S	0.485628	369.217
270	36800204	24881.8	499.921	739383	2431.59	3596322	315801	213.523	1.04186	1.8637	44.1744	1479	0	0	0	0	NO	0 nM	G1	0.977495	368.002
271	29746186	23203	412.064	528266	1992.6	2554516	269632	210.321	1.02889	1.65994	40.2691	1282	0	1	0	5812	NO	0 nM	G1	0.876505	297.462
272	37051424	24767	647.689	968943	2276.7	3.40594e+06	318619	212.981	1.17056	3.04575	41.1578	1496	0	0	0	0	NO	0 nM	G1	0.338159	370.514
273	79024216	44772.9	620.012	1094321	2814.11	4966902	530951	300.822	1.01772	1.70255	110.887	1765	0	3	0	18991	NO	0 nM	G2	0.96157	790.242
274	29956616	27737.6	478.609	516898	1959.88	2116675	216135	200.125	1.06646	1.90761	39.1843	1080	0	0	0	0	NO	0 nM	G1	0.231702	299.566
275	81322960	45790	760.032	1349817	2895.99	5143283	514729	289.825	1.01438	1.56894	91.0608	1776	4	5	334289	26517	NO	0 nM	G2	0.949319	813.23
276	39657404	26651.5	9363.47	13932842	2794.32	4157954	349297	234.743	1.04149	1.97515	54.5733	1488	0	0	0	0	NO	0 nM	S	0.941378	396.574
277	31669600	25852.7	502.222	615222	2660.97	3259689	260356	212.536	1.02108	1.73796	38.3706	1225	0	1	0	7302	NO	0 nM	G1	0.799203	316.696
278	38886940	26507.8	10279.2	15079528	2942.45	4316570	368708	251.335	1.05508	2.04022	73.471	1467	1	2	90083	11718	NO	0 nM	S	0.630448	388.869
279	51981312	32775.1	15793.9	25049108	3882.28	6157290	415761	262.144	1.01964	1.68683	77.2699	1586	0	1	0	6827	NO	0 nM	S	0.874288	519.813
280	37268332	24231.7	11333.6	17431002	3237.26	4978903	388495	252.598	1.04156	1.91222	69.0195	1538	5	0	372726	0	NO	0 nM	S	0.29302	372.683
281	69445384	35073.4	3158.24	6253310	3074.07	6086657	535711	270.561	1.05003	2.10101	82.1859	1980	7	4	612135	30249	NO	0 nM	S	0.848944	694.454
282	59540528	36776.1	21939.4	35519908	3412.42	5524715	565921	349.55	1.01897	1.57099	149.814	1619	7	2	585579	13148	NO	0 nM	S	0.617877	595.405
283	39204040	26346.8	825.563	1228438	2794.62	4.1584e+06	325416	218.694	1.04213	1.79973	26.6882	1488	0	0	0	0	NO	0 nM	G1	0.0132369	392.04
284	39795152	24717.5	3654.85	5884306	2337.25	3.76297e+06	323007	200.625	1.09018	2.14294	27.8273	1610	1	0	49399	0	NO	0 nM	S	0.347234	397.952
285	34194368	23073.1	373.451	553454	2031.51	3010705	279881	188.854	1.16434	2.11714	20.3671	1482	0	0	0	0	NO	0 nM	G1	0.148141	341.944
286	32585074	24281	328.692	441105	1793.71	2407164	260164	193.863	1.05189	2.1102	29.2466	1342	0	0	0	0	NO	0 nM	G1	0.981829	325.851
287	68264784	30791.5	16015	35505284	3065.68	6796618	540236	243.679	1.06485	2.09458	61.2115	2217	8	1	692562	6367	NO	0 nM	S	0.47837	682.648
288	70892744	37272.7	635.719	1209137	2766.26	5261435	723148	380.204	1.01307	1.49001	153.418	1902	0	0	0	0	NO	0 nM	G2	0.497391	708.927
289	40995696	28972.2	13338.2	18873592	3174.11	4491359	381212	269.408	1.03366	1.74594	82.7696	1415	2	1	155252	5056	NO	0 nM	S	0.639473	409.957
290	39434676	25673.6	8142.25	12506497	2242.24	3444086	335553	218.459	1.08532	2.40944	46.7337	1536	0	0	0	0	NO	0 nM	S	0.368585	394.347
291	29832514	21354.7	382.49	534339	2287.16	3195160	279747	200.248	1.05382	2.07588	30.9105	1397	1	1	53428	5479	NO	0 nM	G1	0.1369	298.325
292	37859624	29693.8	439.974	560967	1861.42	2373317	245461	192.518	1.09989	2.21653	23.4894	1275	0	0	0	0	NO	0 nM	G1	0.822118	378.596
293	42580276	32804.5	2405.46	3122281	4320.99	5608649	388403	299.232	1.09184	2.30934	99.0015	1298	0	0	0	0	NO	0 nM	S	0.189848	425.803
294	39392336	39510.9	3056.45	3047276	5120.23	5104869	379922	381.065	1.06785	2.02002	177.925	997	0	1	0	6539	NO	0 nM	S	0.511319	393.923
295	74991984	41918.4	611.62	1094189	2479.16	4435222	442699	247.456	1.02493	1.69347	60.6495	1789	2	2	115203	14222	NO	0 nM	G2	0.224317	749.92
296	51011132	31723.3	17363.5	27920540	3428.6	5513185	414846	257.989	1.02305	1.6051	63.6853	1608	4	1	317888	6880	NO	0 nM	S	0.0978445	510.111
297	71603920	36607.3	4769.1	9328366	2796.45	5469854	646752	330.65	1.0882	2.30707	130.317	1956	3	5	226384	36478	NO	0 nM	S	0.862192	716.039
298	59881596	47412.2	1083.78	1368808	2565.57	3.24032e+06	993386	786.529	1.04147	1.62794	577.041	1263	0	7	0	135443	NO	0 nM	S	0.972919	598.816
299	34329840	24662.2	10882.8	15148798	3764.76	5240545	350052	251.474	1.08066	2.12119	76.2974	1392	3	1	302068	8897	NO	0 nM	S	0.960835	343.298
300	51503448	26344.5	17666	34537032	2751.51	5379197	469009	239.902	1.06561	2.14665	60.0629	1955	5	3	289926	21189	NO	0 nM	S	0.906555	515.034
301	45125832	32004.1	17959.8	25323364	3535.68	4985307	509731	361.511	1.01369	1.44728	168.162	1410	2	4	184630	29214	NO	0 nM	S	0.774047	451.258
302	37446712	36285.6	861.068	888622	2709.57	2796277	236895	229.549	1.06133	1.55366	45.9448	1032	0	0	0	0	NO	0 nM	G1	0.333145	374.467
303	53290908	28003.6	11040.8	21010676	3625.36	6899051	485094	254.91	1.01232	1.44719	52.5166	1903	9	3	842071	19273	NO	0 nM	S	0.0811014	532.909
304	67667328	32992.4	468.938	961792	2349.6	4819031	1008137	491.534	1.05899	2.03493	253.419	2051	0	2	0	23220	NO	0 nM	G2	0.407241	676.673
305	65787492	42553.4	24316.6	37593440	3650.19	5643194	564403	365.073	1.01868	1.63842	167.469	1546	5	4	550823	21618	NO	0 nM	S	0.232234	657.875
306	36728080	26926.7	422.117	575768	1937.41	2642623	257903	189.078	1.04659	1.78232	21.8475	1364	0	0	0	0	NO	0 nM	G1	0.132488	367.281
307	41761892	30394.4	11928.3	16389479	2928.76	4024112	474561	345.386	1.02726	1.64338	162.872	1374	2	5	153149	32116	NO	0 nM	S	0.0534272	417.619
308	37137924	30316.7	460.629	564271	2025.23	2480901	242401	197.878	1.03659	1.73469	28.0253	1225	0	0	0	0	NO	0 nM	G1	0.725594	371.379
309	39649976	35656.5	877.169	975412	2797.72	3111066	222262	199.876	1.0299	1.7491	32.8426	1112	0	0	0	0	NO	0 nM	G1	0.0114275	396.5
310	36486708	34716.2	770.095	809370	2287.38	2404035	228786	217.684	1.04073	1.78842	49.589	1051	0	0	0	0	NO	0 nM	G1	0.770581	364.867
311	42618308	30419.9	14306.8	20043810	3558.42	4985346	340710	243.191	1.03353	1.69736	67.3155	1401	5	2	381493	13059	NO	0 nM	S	0.146947	426.183
312	37758540	25668.6	592.293	871263	2010.94	2958088	286953	195.073	1.11956	2.05959	27.2196	1471	0	0	0	0	NO	0 nM	G1	0.0795221	377.585
313	79953664	43738.3	14195.8	25949964	3042.34	5561403	455840	249.365	1.02937	1.72921	66.3682	1828	8	4	656173	19585	NO	0 nM	S	0.089603	799.537
314	70691592	46053.2	778.547	1195070	2642.42	4056121	847284	551.977	1.02169	1.5319	346.134	1535	0	4	0	55871	NO	0 nM	G2	0.672048	706.916
315	46445096	29470.2	17136.4	27006976	2586.15	4075766	399600	253.553	1.089	2.03062	78.3052	1576	4	3	231308	19261	NO	0 nM	S	0.245367	464.451
316	35802268	21134.8	5345.28	9054912	2945.74	4990086	390312	230.408	1.06553	1.68106	44.6051	1694	1	1	74044	8382	NO	0 nM	S	0.420539	358.023
317	36317188	33136.1	744.695	816186	2196.3	2407142	236364	215.661	1.04677	1.91975	49.7828	1096	0	0	0	0	NO	0 nM	G1	0.557369	363.172
318	38618248	38122.7	851.54	862610	2762.63	2798541	206785	204.131	1.03051	1.55577	37.7246	1013	0	0	0	0	NO	0 nM	G1	0.860551	386.182
319	32223184	21354	2153.98	3.25036e+06	2379.6	3.59082e+06	292859	194.075	1.08268	2.14853	25.5891	1509	0	1	0	6455	NO	0 nM	S	0.727044	322.232
320	37357952	27754.8	474.816	639102	2143.98	2885794	262711	195.179	1.02868	1.58475	31.8403	1346	1	0	48984	0	NO	0 nM	G1	0.270328	373.58
321	46560968	29506.3	13199.3	20828436	8597.98	13567615	455833	288.868	1.02985	1.75412	71.8466	1578	8	0	1459835	0	NO	0 nM	S	0.131483	465.61
322	70125088	36714.7	471.932	901391	2373.09	4532607	473067	247.679	1.01351	1.55079	56.4476	1910	4	5	237247	29907	NO	0 nM	G2	0.0553743	701.251
323	36228620	26541.1	432.961	590992	1850.12	2525417	258039	189.04	1.10576	1.97956	24.7348	1365	0	0	0	0	NO	0 nM	G1	0.301599	362.286
324	57654984	27533.4	8981.89	18808072	7510.19	15726341	577288	275.687	1.06392	2.05821	64.6858	2094	4	0	550248	0	NO	0 nM	S	0.262118	576.55
325	36387612	25043.1	428.06	621971	1853.58	2693254	268251	184.619	1.1795	1.64695	21.1177	1453	0	0	0	0	NO	0 nM	G1	0.456141	363.876
326	56371796	29514	9678.34	18485624	3272.03	6249575	501894	262.772	1.01192	1.4712	52.4937	1910	6	4	447399	21682	NO	0 nM	S	0.683281	563.718
327	31201792	25388	489.893	602078	1919.32	2358849	235403	191.54	1.0377	1.79675	24.799	1229	0	0	0	0	NO	0 nM	G1	0.695625	312.018
328	48348448	26950.1	716.983	1286268	1803.96	3236307	393553	219.372	1.09789	2.1413	46.5457	1794	0	0	0	0	NO	0 nM	G1	0.283519	483.484
329	37051100	24488.5	3725.3	5636377	2103.23	3.18219e+06	304979	201.572	1.06056	2.12837	34.6636	1513	0	0	0	0	NO	0 nM	S	0.379927	370.511
330	44601668	25589	548.832	956614	2359.16	4112020	334422	191.866	1.20398	2.27441	28.9426	1743	1	0	85993	0	NO	0 nM	G1	0.181151	446.017
331	40682164	32008	14593.4	18548210	3666.17	4659702	339633	267.217	1.07717	1.66743	83.299	1271	3	0	247004	0	NO	0 nM	S	0.788546	406.822
332	37079764	23830.2	3149.06	4899935	2270.89	3.53351e+06	301354	193.672	1.05557	2.03335	25.0951	1556	0	0	0	0	NO	0 nM	S	0.0568481	370.798
333	41831264	32528.2	13775.3	17714998	3599.16	4628518	343509	267.114	1.07931	1.94109	83.2613	1286	2	0	194923	0	NO	0 nM	S	0.696997	418.313
334	36525520	45260.9	828.911	668931	2192.14	1.76906e+06	226933	281.206	1.05849	2.04337	117.626	807	0	0	0	0	NO	0 nM	G1	0.778695	365.255
335	28445450	27805.9	713.322	729728	7672.66	7849130	261510	255.63	1.12289	2.0133	66.8719	1023	0	0	0	0	NO	0 nM	G1	0.777408	284.454
336	28077206	26314.2	557.535	594890	6675.95	7123238	258091	241.885	1.16824	2.55013	63.4049	1067	0	0	0	0	NO	0 nM	G1	0.259423	280.772
337	36459784	28046	433.675	563777	1987.76	2584091	243585	187.373	1.05748	1.83548	26.2577	1300	0	0	0	0	NO	0 nM	G1	0.373813	364.598
338	50262232	27616.6	9391.33	17092220	8914.09	16223651	480140	263.813	1.05799	2.06915	65.833	1820	4	2	716855	14239	NO	0 nM	S	0.5876	502.622
339	69625592	34830.2	415.869	831322	2376.19	4750000	521860	261.061	1.00676	1.44572	64.5678	1999	7	4	390672	29541	NO	0 nM	G2	0.272822	696.256
340	33862228	47096.3	1127.04	810343	2459.44	1768334	211175	293.707	1.0304	1.73853	124.268	719	0	0	0	0	NO	0 nM	G1	0.370853	338.622
341	74220808	40491.4	660.864	1211363	3227.93	5916798	503268	274.56	1.05751	2.0743	91.3999	1833	7	3	623620	21829	NO	0 nM	G2	0.197054	742.208
342	60939372	22789.6	14410.2	38532984	2611.24	6982457	937181	350.479	1.07674	2.2463	100.968	2674	8	8	587704	77163	NO	0 nM	S	0.459856	609.394
343	33464774	20183.8	4495.78	7.45401e+06	2364.77	3.92078e+06	365818	220.638	1.01917	1.60542	37.8872	1658	0	0	0	0	NO	0 nM	S	0.0446123	334.648
344	26751908	22982.7	575.319	669671	6565.88	7642690	250896	215.546	1.05751	1.57422	39.8634	1164	0	0	0	0	NO	0 nM	G1	0.799796	267.519
345	62754080	35176.1	808.676	1442678	8733.89	15581263	713323	399.845	1.01218	1.52747	155.339	1784	1	0	262526	0	NO	0 nM	G2	0.0769564	627.541
346	73293584	39575.4	592.927	1098101	2888.08	5348720	477833	258.009	1.01036	1.58639	70.3591	1852	5	4	378718	22877	NO	0 nM	G2	0.518835	732.936
347	45599336	29960.1	15076.6	22946548	2294.37	3492032	479824	315.259	1.05751	1.97197	144.568	1522	6	2	346609	15719	NO	0 nM	S	0.30681	455.993
348	44025788	29687	13739	20374956	2648.6	3.92788e+06	400236	269.883	1.09316	2.17028	102.171	1483	3	0	171649	0	NO	0 nM	S	0.577543	440.258
349	68803896	38330.9	612.323	1099119	2503.19	4493224	480017	267.419	1.06567	2.15304	99.1554	1795	4	3	282474	20308	NO	0 nM	G2	0.959433	688.039
351	26366330	22927.2	454.141	522262	5790.81	6659426	234086	203.553	1.08268	2.17672	35.1313	1150	0	0	0	0	NO	0 nM	G1	0.0353624	263.663
352	61669064	33443.1	465.83	858990	2680.97	4943701	458082	248.418	1.04895	2.13991	66.7598	1844	4	3	246078	13692	NO	0 nM	G2	0.430402	616.691
353	35298612	22483.2	382.024	599777	1806.27	2835839	283101	180.319	1.07775	1.93821	25.4994	1570	0	0	0	0	NO	0 nM	G1	0.510017	352.986
354	60211956	34347.9	667.835	1170715	7159.92	12551346	892185	508.948	1.02454	1.77151	278.298	1753	0	4	0	44164	NO	0 nM	S	0.536177	602.12
355	33329304	23356.2	3517.19	5019029	2291.46	3.26991e+06	298266	209.016	1.03548	1.79397	40.349	1427	0	0	0	0	NO	0 nM	S	0.681393	333.293
356	61476644	37508.6	696.004	1140750	6539.18	10717716	790638	482.39	1.01833	1.6504	262.906	1639	0	0	0	0	NO	0 nM	G2	0.277596	614.766
357	62703680	34758.1	492.647	888736	2594.62	4680692	436963	242.219	1.03213	1.77882	57.7711	1804	2	0	119897	0	NO	0 nM	G2	0.128861	627.037
358	71633152	45684.4	764.126	1198149	2462.33	3860937	405040	258.316	1.01439	1.61033	80.6429	1568	3	3	212363	15586	NO	0 nM	G2	0.392676	716.332
359	47982268	27848.1	11532.6	19870618	9445.38	16274391	416201	241.556	1.07655	2.25681	47.0958	1723	1	0	211668	0	NO	0 nM	S	0.956406	479.823
360	47896048	45746	1133.85	1187137	2243.45	2348894	737424	704.321	1.0639	2.00571	512.446	1047	0	3	0	56563	NO	0 nM	S	0.187131	478.96
361	45434324	39473.8	26030.7	29961348	3304.31	3803266	402356	349.571	1.0201	1.47698	165.242	1151	2	2	232157	26332	NO	0 nM	S	0.903984	454.343
362	70465736	35715	542.949	1071239	2725.11	5376644	493453	250.103	1.04966	2.06893	70.5879	1973	1	3	48812	17887	NO	0 nM	G2	0.543806	704.657
363	37444188	32560.2	593.7	682755	1875.71	2157061	231885	201.639	1.06147	1.72193	39.7704	1150	0	0	0	0	NO	0 nM	G1	0.456911	374.442
365	45095648	20916.3	13560.2	29235706	2164.65	4666990	464751	215.562	1.30692	2.8061	56.3627	2156	3	0	197329	0	NO	0 nM	S	0.458604	450.956
366	49092024	26840.9	9553.72	17473750	6209.56	11357285	456228	249.441	1.01628	1.60798	57.269	1829	6	0	895620	0	NO	0 nM	S	0.724168	490.92
367	47422580	30418.6	9937.69	15492852	2494.74	3889305	333776	214.096	1.02439	1.6925	53.8807	1559	3	2	201465	9254	NO	0 nM	S	0.399025	474.226
368	70523872	48271	804.118	1174817	2647.66	3868225	436285	298.621	1.02653	1.69268	116.25	1461	0	1	0	3847	NO	0 nM	G2	0.904044	705.239
369	30308872	32731	522.828	484139	2620.87	2426930	180054	194.443	1.08359	1.80851	28.1695	926	0	0	0	0	NO	0 nM	G1	0.690025	303.089
371	31280046	34678.5	578.136	521479	2047.79	1847111	176419	195.586	1.0469	1.90587	29.7095	902	0	0	0	0	NO	0 nM	G1	0.32772	312.8
372	33160178	17489.5	590.436	1119467	1671.97	3170057	384146	202.609	1.06475	1.64987	25.0132	1896	0	0	0	0	NO	0 nM	G1	0.756779	331.602
373	74137336	40690.1	1454.83	2650697	2513.03	4578745	456098	250.328	1.13868	2.78809	81.1614	1822	2	1	147187	7316	NO	0 nM	G2	0.636061	741.373
374	56188992	30372.4	568.652	1052006	3626.82	6709619	434182	234.693	1.0238	1.73002	57.7557	1850	1	0	54773	0	NO	0 nM	S	0.24002	561.89
375	29924780	28691.1	568.096	592524	6339.09	6611670	214201	205.37	1.04612	1.65425	36.0115	1043	0	0	0	0	NO	0 nM	G1	0.160539	299.248
376	29588422	21256.1	456.333	635216	4353.14	6.05957e+06	282705	203.093	1.06096	1.88739	31.4734	1392	0	0	0	0	NO	0 nM	G1	0.796391	295.884
377	34857176	28454.8	4688.21	5743054	2190.88	2683823	236314	192.909	1.03073	1.4898	31.2645	1225	1	0	55233	0	NO	0 nM	S	0.959167	348.572
378	27833580	30926.2	573.499	516149	6519.08	5867170	212432	236.036	1.02774	1.53889	65.9144	900	0	0	0	0	NO	0 nM	G1	0.458139	278.336
379	62928436	33295.5	574.29	1085408	2624.67	4960621	462284	244.595	1.00944	1.57566	51.5212	1890	5	1	346932	5356	NO	0 nM	G2	0.590984	629.284
380	61863016	32103.3	4660.73	8981226	3085.78	5946291	437129	226.844	1.03609	1.69298	48.5407	1927	7	1	496727	4625	NO	0 nM	S	0.857723	618.63
381	27621758	29605.3	592.952	553224	6509.62	6073475	218727	234.434	1.12234	2.18286	65.0182	933	0	0	0	0	NO	0 nM	G1	0.457223	276.218
382	36511828	36806.3	705.761	700115	1837.5	1822798	204819	206.471	1.05764	2.00504	46.2137	992	0	1	0	6047	NO	0 nM	G1	0.951874	365.118
383	29583660	22480	2913.5	3834169	4999.78	6579707	265251	201.559	1.07121	1.86101	38.0935	1316	0	0	0	0	NO	0 nM	S	0.575751	295.837
384	36172616	31345.4	604.36	697432	2022.48	2333946	227973	197.55	1.06889	2.07686	35.6698	1154	0	0	0	0	NO	0 nM	G1	0.820767	361.726
385	69305472	37361.4	790.19	1465803	1987.33	3686501	475538	256.355	1.02761	1.83288	69.1811	1855	1	1	66474	5637	NO	0 nM	G2	0.908844	693.055
386	25639558	45541	983.943	553960	1809.36	1018668	166744	296.171	1.02222	1.56483	135.485	563	0	0	0	0	NO	0 nM	G1	0.815524	256.396
387	34202200	22650.5	589.651	890373	1682.04	2539873	314916	208.554	1.03891	1.90257	34.3344	1510	0	1	0	5880	NO	0 nM	G1	0.159414	342.022
388	29303884	25262	596.674	692142	6998.25	8117969	242796	209.307	1.07591	1.88523	29.2414	1160	0	0	0	0	NO	0 nM	G1	0.628898	293.039
389	41766464	26535.2	12179.3	19170162	9099.32	14322327	395842	251.488	1.07072	2.28717	63.6518	1574	7	0	1362680	0	NO	0 nM	S	0.398434	417.665
390	34793960	29789.3	753.801	880439	1907.99	2228533	246736	211.247	1.03419	1.53912	44.3673	1168	0	1	0	4465	NO	0 nM	G1	0.062713	347.94
391	71197544	36889.9	7308.61	14105620	2594.56	5007500	495634	256.805	1.0676	2.13992	80.0948	1930	5	4	329293	26633	NO	0 nM	S	0.424032	711.975
392	26596130	46496.7	1236.52	707287	1895.03	1083957	169687	296.656	1.05334	1.7331	140.306	572	0	2	0	20188	NO	0 nM	G1	0.258684	265.961
393	28924004	22317.9	351.38	455389	1753.15	2272079	223303	172.302	1.0686	2.03591	27.3912	1296	0	0	0	0	NO	0 nM	G1	0.849038	289.24
394	30258322	27088.9	386.112	431287	2061.89	2303133	221318	198.136	1.03428	1.53447	41.3572	1117	0	0	0	0	NO	0 nM	G1	0.0333046	302.583
395	61266532	37818.8	646.843	1047886	2852.54	4621116	568151	350.71	1.0177	1.54321	136.036	1620	0	0	0	0	NO	0 nM	G2	0.958983	612.665
397	47347352	26173.2	9483.56	17155764	5896.39	10666568	422599	233.609	1.05182	2.04367	61.3726	1809	3	1	411839	6403	NO	0 nM	S	0.356707	473.474
398	38445152	26459.2	11924.4	17326214	7967.02	11576084	420348	289.297	1.04494	1.91879	110.198	1453	6	0	938238	0	NO	0 nM	S	0.0163285	384.452
399	34602092	21927.8	454.125	716609	1798.11	2837415	281310	178.27	1.05378	1.87664	28.6115	1578	0	1	0	5064	NO	0 nM	G1	0.185232	346.021
400	33867188	33138.1	555.898	568128	1945.02	1987811	213227	208.637	1.07727	1.6829	51.9794	1022	0	0	0	0	NO	0 nM	G1	0.40126	338.672
401	31211530	27620.8	362.595	409732	1658.51	1.87411e+06	209731	185.603	1.03672	1.68844	38.554	1130	0	0	0	0	NO	0 nM	G1	0.929291	312.115
403	33438376	33947.6	567.458	558946	2027.33	1996918	206992	210.144	1.12374	2.23382	55.1228	985	0	0	0	0	NO	0 nM	G1	0.945302	334.384
404	73386528	41298	649.617	1154369	2630.5	4674392	490840	276.218	1.01418	1.6027	90.4918	1777	0	3	0	17114	NO	0 nM	G2	0.869489	733.865
405	47721528	29844.6	12181.7	19478592	3163.21	5057977	361350	225.985	1.08782	2.24144	62.2083	1599	6	0	498571	0	NO	0 nM	S	0.454162	477.215
406	50377328	26968.6	10957.1	20467856	7666.15	14320362	496065	265.559	1.07237	2.1505	77.091	1868	4	1	621061	7051	NO	0 nM	S	0.326701	503.773
407	46250712	25259.8	11012	20162982	3081.88	5642923	451054	246.343	1.02941	1.90125	63.7291	1831	5	1	329894	8451	NO	0 nM	S	0.232744	462.507
409	31397028	33651.7	545.224	508694	2333.81	2177441	196139	210.224	1.03464	1.75777	48.9014	933	0	0	0	0	NO	0 nM	G1	0.0330746	313.97
410	25251950	25277.2	484.457	483973	1735.03	1733293	165040	165.205	1.05539	1.87376	30.8939	999	0	0	0	0	NO	0 nM	G1	0.0156061	252.519
412	32043326	21709.6	531.768	784889	3491.67	5153700	263056	178.222	1.04155	1.54679	23.3625	1476	0	0	0	0	NO	0 nM	G1	0.0680741	320.433
413	31457046	23705.4	7281.83	9662985	2397.69	3.18174e+06	278285	209.71	1.05801	2.05539	51.2962	1327	0	0	0	0	NO	0 nM	S	0.251941	314.57
414	30211832	36138.6	598.688	500503	2113.03	1766490	174732	209.01	1.07426	2.0654	50.25	836	0	0	0	0	NO	0 nM	G1	0.221161	302.118
415	33964068	21969	377.735	583978	1494.19	2310021	274974	177.862	1.08029	2.1397	27.2555	1546	0	1	0	8125	NO	0 nM	G1	0.253191	339.641
416	28699950	21693.1	3287.54	4349418	2458.78	3252968	245521	185.579	1.16181	2.59485	35.3061	1323	0	0	0	0	NO	0 nM	S	0.131055	287
417	35463436	21624	8386.8	13754348	2403.32	3941451	389130	237.274	1.04974	2.0475	65.278	1640	1	1	67714	6065	NO	0 nM	S	0.0120362	354.634
418	69228288	40225.6	695.989	1197797	2363.57	4067712	714268	415.031	1.03242	1.81765	229.932	1721	0	1	0	7954	NO	0 nM	G2	0.115484	692.283
419	58311364	30771.2	432.841	820233	1888.85	3579370	397010	209.504	1.03843	1.82639	54.4327	1895	0	0	0	0	NO	0 nM	S	0.61848	583.114
420	25522190	28904	493.094	435402	1519.34	1341581	162185	183.675	1.04853	1.64054	46.5062	883	0	0	0	0	NO	0 nM	G1	0.974256	255.222
421	46870168	33407.1	476.297	668245	1576.65	2212044	362761	258.561	1.00453	1.48824	101.779	1403	1	0	36444	0	NO	0 nM	G1	0.990345	468.702
422	30419368	30914	525.798	517385	2027.47	1995032	213969	217.448	1.03718	1.59391	54.6789	984	0	1	0	8339	NO	0 nM	G1	0.409054	304.194
423	28280052	21990.7	362.841	466613	3148.39	4.04883e+06	227681	177.046	1.19382	3.13819	27.9176	1286	0	0	0	0	NO	0 nM	G1	0.162954	282.801
424	31895006	23129.1	385.08	531025	1411.8	1946875	245574	178.081	1.07756	1.85633	35.5758	1379	0	1	0	7644	NO	0 nM	G1	0.638762	318.95
425	57203504	33688.8	521.191	884983	1824.2	3097499	377429	222.279	1.0368	1.88125	61.0312	1698	2	0	83192	0	NO	0 nM	S	0.490305	572.035
426	73497664	31395.8	6656.16	15582077	2275.81	5327675	500363	213.739	1.12949	2.11433	52.6202	2341	0	0	0	0	NO	0 nM	S	0.98941	734.977
427	28573416	20826.1	295.641	405619	1646.7	2259277	230604	168.079	1.11272	2.06503	26.1924	1372	0	0	0	0	NO	0 nM	G1	0.0653042	285.734
428	60317972	33603.3	439.75	789352	2063.48	3703939	465240	259.187	1.01033	1.53426	72.1315	1795	0	0	0	0	NO	0 nM	S	0.783234	603.18
429	33216534	25069.1	6169.58	8174695	2453.19	3250477	306697	231.469	1.03353	1.85897	63.3645	1325	0	0	0	0	NO	0 nM	S	0.288398	332.165
430	43324456	45271.1	1472.64	1409313	2336.31	2235853	402852	420.953	1.08386	2.43365	259.451	957	0	0	0	0	NO	0 nM	G1	0.241419	433.245
431	25460342	24434.1	428.739	446746	1389	1447341	182844	175.474	1.02407	1.49328	37.4578	1042	0	0	0	0	NO	0 nM	G1	0.662505	254.603
432	32807430	22363.6	370.774	543926	1603.21	2351914	280780	191.397	1.08219	2.15343	36.833	1467	0	0	0	0	NO	0 nM	G1	0.246063	328.074
433	43454728	24412.8	369.56	657816	1384.56	2464512	277613	155.962	1.1887	1.68193	27.6742	1780	0	0	0	0	NO	0 nM	G1	0.665859	434.547
434	23029340	14800.3	402.894	626903	1257.3	1.95635e+06	261714	168.197	1.32665	3.06759	27.3702	1556	0	1	0	4496	NO	0 nM	G1	0.517309	230.293
435	31887618	24453.7	12272.2	16002932	2147.32	2800100	296056	227.037	1.03511	1.92945	76.3551	1304	3	0	178207	0	NO	0 nM	S	0.424089	318.876
436	28106854	22832.5	3797.32	4674501	2340.93	2881680	239053	194.194	1.05689	2.0624	40.7831	1231	0	0	0	0	NO	0 nM	S	0.554688	281.069
437	59653036	29575.1	364.852	735906	2355.63	4751308	433119	214.734	1.03924	2.01735	40.8086	2017	2	1	220438	4283	NO	0 nM	S	0.287052	596.53
438	23853226	18606.3	465.836	597202	1514.57	1941676	221683	172.92	1.0105	1.56006	38.9493	1282	0	1	0	8165	NO	0 nM	G1	0.706575	238.532
439	38438004	40848	486.979	458247	1203.91	1132880	328646	349.252	1.05763	1.88559	200.169	941	0	0	0	0	NO	0 nM	G1	0.414857	384.38
440	30677310	19766.3	6725.6	10438134	2333.92	3622244	328272	211.515	1.02281	1.67997	44.0677	1552	0	0	0	0	NO	0 nM	S	0.360546	306.773
441	33023558	18124.9	11395.5	20762576	1809.62	3297130	338411	185.736	1.0937	2.31362	43.6685	1822	1	0	49532	0	NO	0 nM	S	0.828657	330.236
442	44129816	27040.3	4022.52	6564753	1774.74	2896374	283923	173.972	1.0618	2.03331	38.4571	1632	4	0	198318	0	NO	0 nM	S	0.924967	441.298
443	27723318	32964.7	585.044	492022	1556.63	1309124	158961	189.014	1.11625	2.51412	48.8906	841	0	0	0	0	NO	0 nM	G1	0.0460073	277.233
444	32697214	26604.7	4831.27	5.93763e+06	2161.09	2655978	243209	197.892	1.02069	1.63466	40.6981	1229	0	0	0	0	NO	0 nM	S	0.232627	326.972
445	25511710	24816.8	5623.13	5780578	1983.13	2038658	206957	201.32	1.06101	1.7565	43.5418	1028	0	0	0	0	NO	0 nM	S	0.348519	255.117
446	32632604	26552.2	8784.24	10795832	2543.45	3125901	313346	254.96	1.03572	1.83889	93.3531	1229	2	0	125589	0	NO	0 nM	S	0.814966	326.326
447	26462100	26148.3	417.967	422983	1418.03	1435047	182851	180.683	1.03697	1.7253	34.083	1012	0	0	0	0	NO	0 nM	G1	0.985491	264.621
448	28275294	32094.5	710.198	625684	1674.89	1475575	175194	198.858	1.03533	1.67347	53	881	0	0	0	0	NO	0 nM	G1	0.968972	282.753
450	31705118	20363	417.654	650287	1417.24	2206639	383500	246.307	1.03483	1.79859	80.1985	1557	0	0	0	0	NO	0 nM	G1	0.296556	317.051
452	30615886	25239.8	4634.88	5.62211e+06	2142.22	2.59852e+06	263102	216.902	1.0478	1.68332	50.9192	1213	0	0	0	0	NO	0 nM	S	0.24942	306.159
453	31117424	21096.6	7107.43	10483457	1755.88	2589923	273328	185.307	1.02577	1.57859	41.2217	1475	0	0	0	0	NO	0 nM	S	0.105906	311.174
454	26339186	28200.4	5666.48	5292490	1889.04	1764366	185240	198.33	1.04177	1.71053	41.2687	934	0	0	0	0	NO	0 nM	S	0.950953	263.392
455	29083320	20253	7627.83	10953559	2593.74	3.72461e+06	288408	200.841	1.046	1.91156	43.7751	1436	1	0	58714	0	NO	0 nM	S	0.23342	290.833
456	31889908	24122.5	4718.4	6237722	2218.03	2.93223e+06	293525	222.031	1.05931	1.75888	53.0643	1322	0	0	0	0	NO	0 nM	S	0.689768	318.899
458	25474920	27275.1	519.518	485230	1459.32	1363006	169200	181.156	1.02381	1.78266	37.5567	934	0	0	0	0	NO	0 nM	G1	0.730709	254.749
459	72987008	36732.3	316.641	629166	2322.65	4615115	525579	264.509	1.02198	1.70106	83.5888	1987	0	2	0	15851	NO	0 nM	G2	0.88172	729.87
460	64948296	34750.3	4518.07	8444265	2652.33	4957204	435755	233.149	1.02627	1.75548	65.6586	1869	6	0	443831	0	NO	0 nM	S	0.272437	649.483
461	39430880	33672.8	505.465	591899	1891.56	2215016	208686	178.212	1.0542	1.70295	32.2835	1171	0	0	0	0	NO	0 nM	G1	0.379057	394.309
462	34026684	24818.9	2831.46	3881933	1971.07	2702333	233008	169.955	1.02887	1.6601	30.4384	1371	0	0	0	0	NO	0 nM	S	0.374296	340.267
464	79426224	48847.6	692.042	1125260	2286.36	3.71761e+06	778889	479.022	1.0235	1.57503	285.454	1626	1	0	64779	0	NO	0 nM	G2	0.237807	794.262
466	46881940	35196.7	16089.8	21431670	2690.03	3583117	329188	247.138	1.03495	1.77861	86.3656	1332	2	1	146931	5031	NO	0 nM	S	0.449292	468.819
467	75001896	39063.5	348.619	669348	2226.14	4274195	508642	264.918	1.03966	1.95208	93.0693	1920	1	1	78994	7828	NO	0 nM	G2	0.304468	750.019
468	37472720	27392.3	313.171	428418	1913.63	2617844	244174	178.49	1.17533	2.87977	31.5146	1368	0	0	0	0	NO	0 nM	G1	0.839189	374.727
469	35981660	27593.3	2760.45	3599628	2100.08	2.7385e+06	247156	189.537	1.0569	2.07951	43.648	1304	0	0	0	0	NO	0 nM	S	0.237742	359.817
471	35993204	32309.9	327.489	364823	1868.69	2081722	202284	181.583	1.05459	1.96071	33.9973	1114	0	0	0	0	NO	0 nM	G1	0.942584	359.932
472	79868528	50453.9	14017.5	22189740	2525.29	3.99754e+06	480795	303.724	1.03127	1.78459	124.751	1583	5	2	421099	15376	NO	0 nM	S	0.633998	798.685
473	44128332	31953.9	11785.4	16275599	3110.29	4295309	345583	250.241	1.03874	1.69971	88.8262	1381	3	0	204987	0	NO	0 nM	S	0.867289	441.283
474	47284308	28709.4	14187.1	23366150	2244.89	3697342	352864	214.247	1.06235	2.09939	52.0194	1647	3	0	194695	0	NO	0 nM	S	0.94021	472.843
475	61164088	36450.6	12175	20429672	2343.41	3932246	445436	265.456	1.03711	1.89571	100.502	1678	1	2	63003	18162	NO	0 nM	S	0.750765	611.641
476	68842680	43765.2	533.853	839751	2446.89	3.84896e+06	404563	257.192	1.04078	1.87492	91.8239	1573	3	2	242799	9874	NO	0 nM	G2	0.699575	688.427
477	83657272	48808.2	16689.8	28606242	2471.7	4236496	431161	251.553	1.03275	1.71628	73.1733	1714	4	2	246104	8935	NO	0 nM	S	0.967966	836.573
478	41853788	29599.6	437.473	618587	2397.82	3390523	269606	190.669	1.13617	1.8244	36.2023	1414	0	0	0	0	NO	0 nM	G1	0.994401	418.538
479	43818564	27610.9	621.968	987063	1310.85	2.08031e+06	302490	190.605	1.02885	1.68711	30.816	1587	0	0	0	0	NO	0 nM	G1	0.451822	438.186
480	36731420	31475.1	345.48	403175	2028.8	2367607	206792	177.2	1.03818	1.88889	25.7472	1167	0	0	0	0	NO	0 nM	G1	0.0708698	367.314
481	36297800	26768.3	562.31	762493	1888.42	2560693	237446	175.108	1.10632	2.35244	29.2323	1356	0	0	0	0	NO	0 nM	G1	0.292794	362.978
482	40172268	22890.2	319.553	560815	1827.52	3207301	299893	170.879	1.0365	1.81896	23.3054	1755	0	0	0	0	NO	0 nM	G1	0.152355	401.723
483	38860816	17883.5	366.369	796119	1882.02	4089622	364670	167.819	1.06756	2.05525	21.8771	2173	0	0	0	0	NO	0 nM	G1	0.417486	388.608
484	42953240	37124.7	612.831	709046	2334.37	2700866	228906	197.844	1.09131	2.33305	39.0242	1157	0	0	0	0	NO	0 nM	G1	0.131289	429.532
485	41877560	29742.6	444.491	625843	2062.3	2903714	256184	181.949	1.02437	1.55926	25.6307	1408	0	0	0	0	NO	0 nM	G1	0.604118	418.776
486	44720736	36417.5	8842.02	10857998	2716.14	3335417	307227	250.185	1.01567	1.54805	82.1808	1228	0	0	0	0	NO	0 nM	S	0.382808	447.207
487	84413960	43222.7	532.591	1.04015e+06	1953.66	3815507	798270	408.74	1.0502	2.04944	226.914	1953	0	0	0	0	NO	0 nM	G2	0.895386	844.14
488	44416984	33906.1	506.013	662877	2340.26	3065745	241928	184.678	1.0716	2.06602	28.613	1310	0	0	0	0	NO	0 nM	G1	0.967795	444.17
489	34425204	22124.2	286.934	446469	2006.83	3122626	261717	168.199	1.10308	2.00617	29.5	1556	0	0	0	0	NO	0 nM	G1	0.546885	344.252
490	86566776	49297.7	714.518	1254694	2519.57	4424370	471908	268.74	1.02592	1.69704	95.459	1756	6	2	372262	10876	NO	0 nM	G2	0.274824	865.668
491	53312312	33299.4	14265.9	22839646	2472.67	3.95875e+06	346034	216.136	1.06471	2.08495	55.7227	1601	4	0	300458	0	NO	0 nM	S	0.59223	533.123
492	42063252	33251.6	682.877	863840	2574.17	3256320	239475	189.308	1.03528	1.57378	28.2846	1265	0	0	0	0	NO	0 nM	G1	0.896761	420.633
493	48794344	33261.3	10595	15542922	3121.73	4579585	331800	226.176	1.03483	1.91417	64.3899	1467	1	0	97251	0	NO	0 nM	S	0.406733	487.943
494	40689644	39931	461.985	470763	2173.81	2215109	227293	223.055	1.05375	2	60.0049	1019	0	0	0	0	NO	0 nM	G1	0.552078	406.896
495	33536552	26057.9	309.764	398666	2039.15	2624388	221649	172.221	1.03492	1.71717	28.9868	1287	0	0	0	0	NO	0 nM	G1	0.271653	335.366
496	37304316	21650.8	392.062	675523	1679.81	2894308	321234	186.439	1.11642	2.71586	37.0331	1723	0	0	0	0	NO	0 nM	G1	0.455444	373.043
497	36680288	32119.3	593.473	677746	1910.66	2181971	213322	186.797	1.05677	1.79465	36.4562	1142	0	0	0	0	NO	0 nM	G1	0.401714	366.803
498	31746760	24997.4	383.651	487237	1881.77	2389849	208923	164.506	1.07688	1.91718	23.6921	1270	0	0	0	0	NO	0 nM	G1	0.248413	317.468
499	42044680	33236.9	668.913	846175	2303.13	2.91346e+06	234046	185.017	1.01821	1.63953	23.1613	1265	0	0	0	0	NO	0 nM	G1	0.505866	420.447
501	80673944	43373.1	379.697	706237	2126.59	3955457	447651	240.673	1.0385	1.96237	70.8312	1860	1	1	62455	6376	NO	0 nM	G2	0.373035	806.739
502	79554832	36830.9	366.836	792365	2084.3	4502096	1106940	512.472	1.02935	1.55586	250.016	2160	0	3	0	54632	NO	0 nM	G2	0.52497	795.548
503	56984764	42749.3	12198.1	16260049	3459.08	4610948	317150	237.922	1.01111	1.39835	64.8275	1333	6	0	528837	0	NO	0 nM	S	0.750595	569.848
504	42155784	29376.9	399.935	573907	1471.57	2111709	280205	195.265	1.12655	2.27211	34.9108	1435	0	0	0	0	NO	0 nM	G1	0.333507	421.558
505	30410702	28990.2	371.413	389612	1899.4	1992473	173543	165.437	1.08364	2.02705	27.8456	1049	0	0	0	0	NO	0 nM	G1	0.924159	304.107
506	34400440	26380.7	403.613	526312	1907.77	2487738	230444	176.721	1.14547	1.78444	26.1511	1304	0	0	0	0	NO	0 nM	G1	0.862319	344.004
507	68981672	32279.7	17120.3	36586148	2476.79	5292892	573623	268.424	1.05226	2.03583	79.7833	2137	8	1	501419	8062	NO	0 nM	S	0.0486903	689.817
508	87506584	44760.4	578.218	1130417	2257.31	4413037	512050	261.918	1.01653	1.60623	75.1581	1955	1	2	52342	15270	NO	0 nM	G2	0.253643	875.066
509	24557470	27500	2238.21	1998725	2421.74	2162616	166581	186.541	1.03565	1.6129	27.4849	893	0	0	0	0	NO	0 nM	S	0.446136	245.575
510	80198544	50790.7	21079.8	33285020	2935.67	4635421	487203	308.552	1.04073	1.6224	116.221	1579	4	3	290823	19201	NO	0 nM	S	0.104628	801.985
511	41837596	32813.8	9486.81	12095683	2875.54	3.66632e+06	301548	236.508	1.05266	2.04514	75.018	1275	0	0	0	0	NO	0 nM	S	0.348476	418.376
512	58009936	36599.3	12501.1	19814172	3430.45	5437257	377349	238.075	1.03953	1.88462	72.5388	1585	5	1	434970	4132	NO	0 nM	S	0.740098	580.099
513	43924192	29638.5	540.643	801233	1318.41	1953877	287407	193.932	1.03337	1.82456	34.1754	1482	0	1	0	7039	NO	0 nM	G1	0.680514	439.242
514	35276200	23517.5	3128.15	4692222	2171.38	3.25708e+06	287416	191.611	1.17515	2.08283	38.514	1500	0	0	0	0	NO	0 nM	S	0.622384	352.762
515	85779536	35184.4	547.922	1335834	2397.32	5844676	496692	203.729	1.12454	2.11073	42.3618	2438	0	0	0	0	NO	0 nM	G2	0.710528	857.795
516	31905732	43057.7	1039.42	770213	2509.6	1859615	235555	317.888	1.0461	1.90175	174.398	741	0	0	0	0	NO	0 nM	G1	0.204924	319.057
517	27958250	28240.7	344.785	341337	1623.61	1607373	170036	171.754	1.03773	1.6004	37.2778	990	0	0	0	0	NO	0 nM	G1	0.341698	279.582
519	85253704	49943.6	776.787	1325975	2763.08	4716576	705095	413.061	1.02111	1.68713	217.597	1707	0	0	0	0	NO	0 nM	G2	0.879235	852.537
520	42578848	33264.7	463.546	593339	2218.98	2840300	243416	190.169	1.09755	2.25826	33.9922	1280	0	0	0	0	NO	0 nM	G1	0.543678	425.788
521	41859412	23743.3	3581.04	6313375	2204.81	3.88708e+06	341254	193.564	1.054	2.05323	35.3466	1763	0	0	0	0	NO	0 nM	S	0.2827	418.594
522	73171424	38249.6	467.573	894468	2315.78	4430087	600704	314.012	1.04013	1.908	138.823	1913	0	0	0	0	NO	0 nM	G2	0.0302353	731.714
523	49005228	32219.1	12985.3	19750662	3004.11	4569259	363346	238.886	1.03209	1.70719	63.8856	1521	2	1	183931	6342	NO	0 nM	S	0.710337	490.052
524	55405988	42685.7	1065.61	1383166	2000.62	2596810	468029	360.577	1.02994	1.58557	185.79	1298	0	1	0	15974	NO	0 nM	S	0.0078841	554.06
525	46710580	26630.9	8578.51	15046703	2716.07	4763992	418135	238.389	1.05352	1.92853	63.817	1754	1	1	66752	6552	NO	0 nM	S	0.372679	467.106
526	39756128	28850.6	336.388	463543	1791.45	2468621	259792	188.528	1.14983	2.11943	28.7547	1378	0	0	0	0	NO	0 nM	G1	0.530537	397.561
527	41379500	30995.9	454.634	606937	2056.2	2745022	260921	195.446	1.05464	1.82164	32.2067	1335	0	0	0	0	NO	0 nM	G1	0.922111	413.795
528	48621172	25657.6	9864.11	18692486	2257.78	4278496	430818	227.345	1.10937	2.71827	65.8401	1895	2	1	131833	6527	NO	0 nM	S	0.0894945	486.212
529	36706080	27723.6	279.285	369773	1935.49	2562590	233465	176.333	1.07347	1.79455	24.96	1324	0	0	0	0	NO	0 nM	G1	0.405942	367.061
530	44192292	34471.4	520.025	666672	1999.6	2563490	227712	177.622	1.06756	2.17702	21.1279	1282	0	0	0	0	NO	0 nM	G1	0.0243132	441.923
531	83303016	42939.7	405.429	786532	2050.17	3977332	559395	288.348	1.07899	2.01566	113.358	1940	0	0	0	0	NO	0 nM	G2	0.342611	833.03
532	42343636	29861.5	465.108	659523	1932.78	2740675	265226	187.042	1.04241	1.8125	30.0346	1418	0	0	0	0	NO	0 nM	G1	0.622231	423.436
533	72148184	50594.8	847.325	1208286	2266.11	3231470	663178	465.062	1.02477	1.69004	291.417	1426	0	2	0	24370	NO	0 nM	G2	0.279068	721.482
534	34694912	26832.9	314.077	406102	1636.19	2115596	241722	186.947	1.0545	1.88397	34.6551	1293	0	0	0	0	NO	0 nM	G1	0.20975	346.949
535	50551212	42480	13352.3	15889238	3696.81	4399205	319491	268.48	1.0171	1.55983	105.087	1190	1	0	73151	0	NO	0 nM	S	0.115703	505.512
536	44855724	27757.3	687.054	1110279	1369.86	2213691	306627	189.744	1.01896	1.5099	25.9845	1616	0	0	0	0	NO	0 nM	G1	0.57714	448.557
538	56408872	34949.7	18125.7	29254878	3279.07	5292412	390889	242.186	1.07386	2.02813	68.8885	1614	6	2	488114	8976	NO	0 nM	S	0.671957	564.089
539	45127372	38439	624.234	732851	1933.65	2270110	228865	194.945	1.06946	2.20391	35.3177	1174	0	0	0	0	NO	0 nM	G1	0.948861	451.274
540	49139348	33292.2	12133.7	17909384	2670.75	3942023	342189	231.835	1.07451	2.22709	68.9099	1476	4	1	322867	4329	NO	0 nM	S	0.00270321	491.393
541	36570048	23578.4	277.57	430511	1837.87	2850538	271360	174.958	1.15175	2.38729	24.1225	1551	0	0	0	0	NO	0 nM	G1	0.647197	365.7
544	55401908	31514.2	17992.3	31630392	2841.66	4995646	420020	238.919	1.03794	1.86644	70.2912	1758	5	0	347823	0	NO	0 nM	S	0.96277	554.019
545	69764912	31841.6	572.293	1253895	2105.44	4613025	536060	244.665	1.16673	1.82605	83.8193	2191	0	1	0	17443	NO	0 nM	G2	0.0168717	697.649
546	40294520	33356.4	491.147	593305	1965.01	2373726	225672	186.815	1.08386	2.15082	31.9801	1208	0	0	0	0	NO	0 nM	G1	0.696482	402.945
548	24178784	26309.9	312.138	286855	1825.33	1677480	165155	179.712	1.04019	1.84159	32.2274	919	0	0	0	0	NO	0 nM	G1	0.509807	241.788
549	45086404	31462.9	4689.82	6720512	2740.89	3.9277e+06	280530	195.764	1.03331	1.78845	31.4089	1433	0	0	0	0	NO	0 nM	S	0.333965	450.864
550	41161772	32668.1	641.943	808848	2401.54	3025943	301490	239.278	1.20967	1.86506	75.7976	1260	0	1	0	13178	NO	0 nM	G1	0.79084	411.618
551	42005412	34458.9	705.142	859568	2340.75	2853369	251709	206.488	1.08508	2.1261	43.9508	1219	0	0	0	0	NO	0 nM	G1	0.0972429	420.054
552	38537156	26323.2	3002.72	4395986	1739.45	2546561	270990	185.102	1.09028	1.99598	33.7657	1464	0	1	0	4257	NO	0 nM	S	0.442036	385.372
553	48677508	25052.8	10009.8	19449120	2857.37	5551864	429156	220.873	1.06649	1.89389	47.9079	1943	5	1	342047	4977	NO	0 nM	S	0.519952	486.775
554	43868360	29640.8	702.655	1039930	1377.64	2038911	283091	191.278	1.01812	1.6027	29.9973	1480	0	0	0	0	NO	0 nM	G1	0.693956	438.684
555	35252796	18963.3	2053	3.81654e+06	1694.47	3150026	345118	185.647	1.01781	1.70354	30.1673	1859	0	0	0	0	NO	0 nM	S	0.0908857	352.528
556	72181848	50868.1	789.88	1120840	2548.88	3616865	684429	482.332	1.05475	2.02467	303.004	1419	1	2	69473	31328	NO	0 nM	G2	0.22776	721.818
557	45648176	39250.4	895.966	1.04201e+06	2569.99	2988894	233611	200.869	1.02584	1.62081	39.4609	1163	0	0	0	0	NO	0 nM	G1	0.410302	456.482
558	47519120	32282	18707	27536704	2955.56	4350580	426037	289.427	1.03062	1.80027	122.429	1472	4	1	336852	7333	NO	0 nM	S	0.623295	475.191
559	42826388	27139.7	498.058	785936	2147.19	3388260	279035	176.828	1.1219	2.44637	25.8454	1578	0	0	0	0	NO	0 nM	G1	0.886961	428.264
560	34733388	26841.9	363.759	470704	1558.18	2016287	243128	187.889	1.0111	1.44444	38.7488	1294	0	0	0	0	NO	0 nM	G1	0.618826	347.334
561	43128016	31343	10637.9	14637768	2741.16	3771841	358892	260.823	1.03329	1.72009	102.059	1376	3	1	183040	5853	NO	0 nM	S	0.133461	431.28
562	84589376	50622	606.594	1.01362e+06	2535.79	4237301	421319	252.136	1.0234	1.70437	76.1083	1671	2	4	171834	22575	NO	0 nM	G2	0.98058	845.894
563	30683374	39438.8	813.6	632981	2436.86	1.89587e+06	273257	351.23	1.01842	1.57455	179.71	778	0	0	0	0	NO	0 nM	G1	0.871786	306.834
564	44542016	29227	2906.92	4430145	2211.79	3370770	311116	204.144	1.02652	1.56225	37.4501	1524	0	0	0	0	NO	0 nM	S	0.502721	445.42
565	42041804	38891.6	657.766	711045	2167.3	2342848	213873	197.847	1.08177	1.92656	36.9519	1081	0	0	0	0	NO	0 nM	G1	0.922348	420.418
566	38662968	30467.3	7682.97	9749685	2369.14	3006437	281896	222.14	1.02601	1.65879	60.5091	1269	0	0	0	0	NO	0 nM	S	0.541381	386.63
567	45795440	42324.8	897.741	971356	2520.47	2727144	211234	195.226	1.03854	1.86691	35.4667	1082	0	0	0	0	NO	0 nM	G1	0.923306	457.954
568	39748280	27318.4	299.194	435328	2089.6	3040362	257535	177	1.10572	1.72414	25.0158	1455	0	0	0	0	NO	0 nM	G1	0.829897	397.483
569	73659384	43508.2	9744.06	16496691	2844.65	4815985	377389	222.911	1.02405	1.77259	54.1872	1693	4	1	297959	3694	NO	0 nM	S	0.968286	736.594
570	48604012	27398	11142.5	19766756	2850.45	5056696	361541	203.8	1.0395	1.87718	38.73	1774	5	0	325930	0	NO	0 nM	S	0.919783	486.04
571	48070888	42204.5	10255.1	11680593	2563.63	2919975	262565	230.522	1.0612	2.0035	68.1896	1139	0	0	0	0	NO	0 nM	S	0.0360338	480.709
573	25721016	30475.1	423.54	357468	2154.83	1.81868e+06	153161	181.47	1.10334	1.85714	22.2559	844	1	0	69513	0	NO	0 nM	G1	0.389135	257.21
574	44237672	31441.1	467.016	657092	2513.35	3536286	260705	185.291	1.02203	1.72353	24.3561	1407	1	0	101205	0	NO	0 nM	G1	0.952143	442.377
575	92413328	49524.8	608.583	1135616	1971.14	3678149	1755300	940.675	1.0215	1.73555	656.86	1866	0	7	0	138317	NO	0 nM	G2	0.300029	924.133
576	25293790	27856.6	2796.17	2538924	2405.7	2184376	172018	189.447	1.06447	1.9422	29.9912	908	0	0	0	0	NO	0 nM	S	0.160468	252.938
577	43962144	40518.1	661.314	717526	2192.9	2379300	226653	208.897	1.0513	1.85662	44.8599	1085	0	0	0	0	NO	0 nM	G1	0.886305	439.621
578	46822268	28778.3	12035.7	19582032	2911.12	4736388	350352	215.336	1.03417	1.76258	52.6411	1627	2	0	140162	0	NO	0 nM	S	0.446394	468.223
579	53739596	39168.8	23873.3	32754126	2938.6	4031755	387520	282.449	1.01975	1.70138	115.841	1372	6	2	435960	15772	NO	0 nM	S	0.907876	537.396
580	44711216	41094.9	785.458	854578	1922.34	2091503	211416	194.316	1.05294	1.76095	31.0717	1088	0	0	0	0	NO	0 nM	G1	0.16023	447.112
581	81378240	39852.2	15406.1	31459234	3249.33	6635131	467518	228.951	1.12533	1.74339	57.0842	2042	10	3	902643	15744	NO	0 nM	S	0.661118	813.782
582	33472856	32372.2	7584.74	7842623	2782.39	2876990	234586	226.872	1.13985	1.844	60.6103	1034	0	1	0	8152	NO	0 nM	S	0.440264	334.729
583	44241904	41270.4	712.496	763796	2260.46	2423215	206096	192.254	1.04847	1.77323	28.375	1072	0	1	0	4311	NO	0 nM	G1	0.0764868	442.419
584	44514900	45101.2	974.42	961753	2446.51	2414702	191459	193.981	1.02764	1.58561	32.1874	987	0	0	0	0	NO	0 nM	G1	0.696463	445.149
585	45654996	42390.9	876.86	944378	1927.03	2075410	215995	200.552	1.04666	1.50504	33.286	1077	0	0	0	0	NO	0 nM	G1	0.247399	456.55
586	43372532	34949.7	2597.17	3.22309e+06	2746.63	3408572	289924	233.621	1.0488	1.7498	68.2119	1241	0	1	0	14182	NO	0 nM	S	0.0396155	433.725
588	37182368	26502	370.195	519384	1937.51	2718324	256778	183.021	1.0499	1.97153	30.4027	1403	0	0	0	0	NO	0 nM	G1	0.0610785	371.824
589	92919504	49769.4	757.71	1414644	2371.79	4428130	1067687	571.873	1.02873	1.49151	321.525	1867	0	2	0	23598	NO	0 nM	G2	0.907733	929.195
590	41251124	31585.9	1469.67	1.91939e+06	1936.51	2529083	238018	182.25	1.0908	2.06273	26.4089	1306	1	0	41038	0	NO	0 nM	G1	0.739884	412.511
591	40926976	45575.7	845.11	758909	2443.75	2194489	223513	248.901	1.04125	1.76249	81.3085	898	0	0	0	0	NO	0 nM	G1	0.898062	409.27
592	61661420	38805.2	21033	33421502	2998.08	4763945	403818	254.133	1.06401	1.94489	89.202	1589	5	3	424677	19773	NO	0 nM	S	0.672582	616.614
593	42234480	42446.7	838.707	834513	2400.82	2388818	255178	256.46	1.08349	1.84263	78.5859	995	0	0	0	0	NO	0 nM	G1	0.52894	422.345
594	72643296	41749	8238.71	14335350	2992.2	5206423	461390	265.167	1.05523	2.07261	90.727	1740	8	0	522267	0	NO	0 nM	S	0.304446	726.433
595	79124104	36665.5	514.216	1109678	2081.25	4491335	504937	233.984	1.05559	2.19222	71.494	2158	4	1	345033	10110	NO	0 nM	G2	0.997962	791.241
596	39400212	47017	711.366	596125	2061.56	1727591	174305	208.001	1.02029	1.55131	47.8401	838	0	0	0	0	NO	0 nM	G1	0.362189	394.002
597	50407856	34082.4	13378.5	19786860	3154.43	4665401	351971	237.979	1.06511	1.90414	62.9513	1479	2	0	200138	0	NO	0 nM	S	0.470649	504.079
598	72582960	32273.4	8560.3	19252126	2775.03	6241036	653759	290.689	1.03403	1.74336	92.9346	2249	5	0	406103	0	NO	0 nM	S	0.378245	725.83
599	45426416	29026.5	5115.87	8.00634e+06	2481.65	3.88379e+06	317558	202.912	1.03191	1.81789	36.5233	1565	0	0	0	0	NO	0 nM	S	0.979527	454.264
600	75601144	50739	7568.21	11276634	3015.38	4492910	338078	226.898	1.05754	1.67463	60.3517	1490	5	0	394151	0	NO	0 nM	S	0.174658	756.011
601	40282760	34998.1	536.182	617145	1825.62	2101291	214609	186.454	1.03656	1.84028	38.7411	1151	0	0	0	0	NO	0 nM	G1	0.327988	402.828
603	41117480	44790.3	794.3	729167	2276.26	2.08961e+06	195548	213.015	1.02968	1.67538	53.4096	918	0	0	0	0	NO	0 nM	G1	0.0632076	411.175
604	86178792	39695.4	591.615	1284397	2509.88	5448952	541465	249.408	1.03676	1.84053	57.5698	2171	1	1	53459	4895	NO	0 nM	G2	0.607249	861.788
605	56543896	39513.6	14242.2	20380568	3614.49	5172332	359076	250.927	1.07943	2.07839	90.5765	1431	3	1	220727	4741	NO	0 nM	S	0.477647	565.439
606	40853096	33596.3	776.326	944012	1395.67	1697138	278207	228.789	1.01577	1.50082	64.0255	1216	0	1	0	10604	NO	0 nM	G1	0.284	408.531
607	41268012	30705.4	1707.33	2294653	1812.86	2436478	287911	214.22	1.03116	1.65059	49.8438	1344	0	1	0	6420	NO	0 nM	S	0.238413	412.68
608	78799704	52956.8	841.142	1251619	2317.75	3448808	464418	312.109	1.06041	2.11687	134.75	1488	1	3	55824	20155	NO	0 nM	G2	0.514513	787.997
609	43437024	33132.7	3641.13	4773516	2282.88	2992858	271795	207.319	1.11555	2.54559	42.5866	1311	0	0	0	0	NO	0 nM	S	0.367928	434.37
610	41284460	39243.8	726.557	764338	2196.44	2310659	205035	194.9	1.0647	1.95928	33.2814	1052	0	0	0	0	NO	0 nM	G1	0.45652	412.845
611	47150128	27207.2	9449.23	16375521	2880.63	4992136	356080	205.47	1.08185	2.33699	40.3987	1733	4	0	325555	0	NO	0 nM	S	0.337477	471.501
612	43951076	42301.3	660.706	686473	2022.53	2101411	196905	189.514	1.02857	1.71415	28.9086	1039	0	0	0	0	NO	0 nM	G1	0.970494	439.511
613	40121756	28885.4	469.584	652252	1564.04	2172448	254883	183.501	1.1571	1.74525	31.442	1389	0	0	0	0	NO	0 nM	G1	0.133439	401.218
614	44780000	29953.2	11032.8	16494049	2140.84	3200560	317603	212.443	1.0569	1.85413	53.5766	1495	0	0	0	0	NO	0 nM	S	0.096804	447.8
615	38770844	33336.9	596.735	694003	1808.52	2103309	215528	185.321	1.02732	1.71453	35.6905	1163	0	0	0	0	NO	0 nM	G1	0.343392	387.708
616	92382880	38767.5	579	1379756	2552.58	6082800	472310	198.2	1.13846	2.32512	29.6009	2383	1	0	85457	0	NO	0 nM	G2	0.591027	923.829
617	45228952	31784.2	858.719	1221957	1632.74	2323382	294380	206.873	1.02198	1.56461	34.3725	1423	0	1	0	7412	NO	0 nM	G1	0.659176	452.29
618	47738068	33197.5	15258.8	21942084	2389.64	3.4363e+06	376926	262.118	1.05409	2.13681	91.8067	1438	3	1	204206	5567	NO	0 nM	S	0.397257	477.381
619	42594008	37962.6	531.756	596630	1888.54	2118941	213206	190.023	1.10497	2.01453	30.2709	1122	0	0	0	0	NO	0 nM	G1	0.999278	425.94
621	48186448	41009.7	13832.3	16252924	3167.71	3722059	333892	284.163	1.03231	1.56888	114.461	1175	1	0	68289	0	NO	0 nM	S	0.721407	481.864
623	34581176	31930.9	544.095	589255	1843.84	1996884	193110	178.31	1.03171	1.6916	31.0434	1083	0	0	0	0	NO	0 nM	G1	0.813054	345.812
624	43586496	39056	521.298	581769	2441.9	2725159	213743	191.526	1.06542	1.9523	28.0511	1116	1	0	71818	0	NO	0 nM	G1	0.976226	435.865
625	44546500	35186.8	624.223	790266	2164.6	2740384	238403	188.312	1.08294	2.21851	25.925	1266	0	0	0	0	NO	0 nM	G1	0.889794	445.465
626	40750060	27385.8	477.505	710528	1720.69	2560383	269220	180.927	1.10675	2.23614	26.1935	1488	0	0	0	0	NO	0 nM	G1	0.764562	407.501
627	89289728	43260.5	633.02	1306553	2796.01	5770962	499761	242.132	1.01918	1.6149	45.4661	2064	0	1	0	5949	NO	0 nM	G2	0.698248	892.897
628	39228016	32992.4	4656.37	5536419	2253.24	2679101	245673	206.622	1.02078	1.58403	50.3558	1189	0	0	0	0	NO	0 nM	S	0.335498	392.28
629	41053456	24064.2	6431.06	10971380	2451.9	4.18294e+06	363581	213.119	1.07344	2.26788	53.7257	1706	2	1	132334	8939	NO	0 nM	S	0.147686	410.535
630	71224512	50693.6	2332.9	3277726	2874.73	4038993	715861	509.51	1.04717	1.9089	320.778	1405	2	10	180988	111139	NO	0 nM	S	0.062636	712.245
631	49614404	33142.6	14643.9	21921912	2685.4	4020043	365549	244.188	1.03753	1.81454	69.0027	1497	2	2	138681	12019	NO	0 nM	S	0.241902	496.144
632	44145304	35458.1	854.918	1064373	2172.08	2704243	236420	189.896	1.07565	1.68711	26.7534	1245	0	0	0	0	NO	0 nM	G1	0.432281	441.453
633	34591044	35478	640.003	624003	1894.38	1847019	180940	185.579	1.04601	1.80879	38.8903	975	0	0	0	0	NO	0 nM	G1	0.521996	345.91
634	75740248	45435.1	24169.3	40290268	2823.18	4706234	462822	277.638	1.09113	2.51257	107.393	1667	6	3	529054	25458	NO	0 nM	S	0.773084	757.402
635	46335180	38010.8	7257.15	8846470	2294.81	2.79738e+06	296279	243.051	1.0214	1.61854	73.6801	1219	3	0	176200	0	NO	0 nM	S	0.958741	463.352
636	82202080	49759.1	909.129	1501881	2761.14	4561407	430474	260.577	1.05088	1.9268	80.7839	1652	4	4	331067	26596	NO	0 nM	G2	0.11732	822.021
637	41170124	39472.8	641.375	668954	1781.13	1857716	202448	194.102	1.06218	1.77873	31.5379	1043	0	0	0	0	NO	0 nM	G1	0.107004	411.701
638	30098914	42937.1	1411.49	989456	2100.36	1472350	272385	388.566	1.03475	1.54131	224.049	701	0	0	0	0	NO	0 nM	G1	0.589695	300.989
639	41376868	43785	10680.2	10092743	2511.61	2373473	214981	227.493	1.08331	2.10831	63.1683	945	2	0	125053	0	NO	0 nM	S	0.745398	413.769
640	45365600	37063.4	500.008	612010	1977.4	2420341	244047	199.385	1.09705	1.94856	30.9559	1224	1	0	53460	0	NO	0 nM	G1	0.84815	453.656
641	45810000	39423.4	738.876	858574	2086.81	2424870	223736	192.544	1.01735	1.6222	26.6747	1162	0	0	0	0	NO	0 nM	G1	0.935832	458.1
642	64704504	36228.7	20292.6	36242620	2718.52	4855278	423185	236.946	1.0385	1.90034	65.3701	1786	9	1	576522	6140	NO	0 nM	S	0.983426	647.045
643	40051236	36180	556.001	615493	2020.2	2236361	213027	192.436	1.04782	1.77907	32.6314	1107	0	0	0	0	NO	0 nM	G1	0.399802	400.512
644	48841128	29854	11610	18993998	3158.35	5167061	360379	220.281	1.04347	1.94746	59.7616	1636	1	1	52900	5044	NO	0 nM	S	0.380335	488.411
645	48930336	31106.4	17000.6	26741900	3353.18	5274555	347020	220.61	1.06885	2.01444	64.9275	1573	2	0	194825	0	NO	0 nM	S	0.147809	489.303
646	39929856	25320.1	501.185	790369	1690.86	2666486	285317	180.924	1.09969	2.13576	31.7571	1577	0	0	0	0	NO	0 nM	G1	0.684934	399.299
647	44202924	43722	20835.2	21064354	2177.22	2201165	252134	249.391	1.03104	1.70227	89.5312	1011	2	0	115222	0	NO	0 nM	S	0.656762	442.029
648	35688764	49362.1	876.296	633562	1830.83	1323692	264460	365.781	1.02356	1.56293	199.941	723	0	0	0	0	NO	0 nM	G1	0.862063	356.888
649	34499400	35347.7	677.002	660754	2092.92	2042687	214917	220.202	1.03931	1.6721	68.0779	976	0	0	0	0	NO	0 nM	G1	0.097258	344.994
650	67257424	49164.8	23366.1	31964888	2779.81	3.80278e+06	437024	319.462	1.02672	1.41849	140.238	1368	3	2	241292	13303	NO	0 nM	S	0.497777	672.574
651	69674976	36326.9	17774.8	34091976	2455.65	4709945	492640	256.851	1.02653	1.80677	77.5083	1918	5	1	345552	4757	NO	0 nM	S	0.581082	696.75
652	86720392	51405.1	689.296	1162842	2200.01	3711416	686104	406.701	1.04238	1.55575	187.563	1687	0	1	0	8772	NO	0 nM	G2	0.241557	867.204
653	80970472	52578.2	1254.24	1.93153e+06	2500.28	3.85044e+06	463783	301.158	1.07693	1.93212	123.299	1540	3	2	244424	11847	NO	0 nM	G2	0.169025	809.705
654	34972788	32900.1	602.883	640865	1846.71	1963053	213728	201.061	1.00879	1.42333	49.6312	1063	0	0	0	0	NO	0 nM	G1	0.859581	349.728
655	43606620	42132	676	699660	2467.64	2554004	198911	192.185	1.07655	1.9809	29.2541	1035	0	0	0	0	NO	0 nM	G1	0.0585349	436.066
656	58320996	44182.6	20997.2	27716340	2844.49	3754733	480801	364.243	1.03161	1.73106	186.994	1320	3	3	242841	34815	NO	0 nM	S	0.470621	583.21
657	58065880	36914.1	19730.3	31035834	2965.65	4664971	361221	229.638	1.07291	2.09692	76.2397	1573	5	0	381510	0	NO	0 nM	S	0.115834	580.659
658	45083196	40542.4	962.61	1070422	2260.37	2513530	221416	199.115	1.03522	1.58723	36.3633	1112	0	0	0	0	NO	0 nM	G1	0.457059	450.832
659	76679840	48105.3	754.536	1202730	2553.32	4069993	731620	458.984	1.05052	2.06704	279.893	1594	0	0	0	0	NO	0 nM	G2	0.979962	766.798
660	76184520	34883	16661.8	36389472	2401.9	5245746	648530	296.946	1.06137	2.09869	93.0096	2184	10	5	714513	40021	NO	0 nM	S	0.423706	761.845
661	72244384	40701.1	21396	37977820	2623.2	4656182	428250	241.268	1.06458	2.11055	65.653	1775	6	1	475146	6303	NO	0 nM	S	0.857125	722.444
662	42233500	38499.1	668.253	733074	1803.61	1978564	209529	191.002	1.04782	1.51686	30.6791	1097	0	0	0	0	NO	0 nM	G1	0.117316	422.335
663	86254296	42869.9	7414.99	14918957	2588.56	5208178	431414	214.42	1.08866	1.53431	49.9866	2012	0	1	0	7950	NO	0 nM	S	0.271252	862.543
664	44419672	41513.7	518.043	554306	2501.87	2677006	204924	191.518	1.04155	1.62838	27.5121	1070	0	0	0	0	NO	0 nM	G1	0.403793	444.197
665	77520752	47646.4	18274.8	29733028	2836.09	4614326	504015	309.782	1.06343	2.03661	137.294	1627	6	3	559494	25671	NO	0 nM	S	0.399812	775.208
666	41972480	44604.1	791.787	745072	2436.28	2292539	187017	198.743	1.02628	1.52285	36.1318	941	0	0	0	0	NO	0 nM	G1	0.671383	419.725
667	46185684	31655.7	5757.1	8399607	2365.95	3.45192e+06	277466	190.175	1.01587	1.62988	22.756	1459	0	0	0	0	NO	0 nM	S	0.344718	461.857
668	60685568	47934.9	24549.4	31079544	3761.29	4761791	459336	362.825	1.0485	1.78931	173.753	1266	3	1	261485	10181	NO	0 nM	S	0.713767	606.856
669	60566972	47429.1	28267.3	36097292	2463.51	3145898	353516	276.833	1.01497	1.58575	109.679	1277	5	1	385326	7300	NO	0 nM	S	0.639187	605.67
670	38943776	39698	669.856	657129	2157.13	2116140	183662	187.219	1.05398	1.83401	34.685	981	0	1	0	3279	NO	0 nM	G1	0.399161	389.438
671	60664868	48108.5	14029.6	17691274	3714.75	4684304	309151	245.163	1.02268	1.6701	88.0373	1261	1	0	117174	0	NO	0 nM	S	0.43176	606.649
672	59584932	46917.3	13090.9	16625388	3373.46	4284290	336472	264.939	1.03465	1.81147	110.873	1270	4	0	294459	0	NO	0 nM	S	0.614528	595.849
673	42701980	32082.6	465.292	619304	2064.36	2747667	250926	188.524	1.06295	2.0208	26.6777	1331	0	0	0	0	NO	0 nM	G1	0.0700422	427.02
674	44306128	36496	643.224	780874	1852.41	2248826	244429	201.342	1.03337	1.72817	39.7603	1214	0	0	0	0	NO	0 nM	G1	0.822407	443.061
675	42365900	37326.8	816.643	926890	1775.65	2015362	230958	203.487	1.03632	1.77709	39.0811	1135	0	0	0	0	NO	0 nM	G1	0.653421	423.659
676	92448904	45474.1	594.023	1207648	2681.75	5451990	1193087	586.86	1.03212	1.79685	368.245	2033	1	1	75557	15015	NO	0 nM	G2	0.726342	924.489
677	89948520	47217.1	647.765	1233992	2605.5	4963468	608791	319.575	1.02649	1.69444	124.489	1905	2	1	106862	10345	NO	0 nM	G2	0.536923	899.485
678	88417744	45296	796.94	1555626	3172.51	6192733	1000237	512.417	1.01706	1.64106	310	1952	0	3	0	46232	NO	0 nM	G2	0.110477	884.177
679	39756052	45383.6	1166.02	1021433	2289.37	2.00549e+06	351497	401.252	1.06214	1.63636	234.348	876	0	0	0	0	NO	0 nM	G1	0.405036	397.561
680	45270200	47058.4	766.443	737318	2479.87	2385637	189901	197.402	1.05584	1.78535	32.184	962	0	0	0	0	NO	0 nM	G1	0.405374	452.702
681	54558052	45924.3	18747.6	22272144	3454.84	4104347	524271	441.306	1.03905	1.52902	250.545	1188	2	4	219088	47443	NO	0 nM	S	0.321043	545.581
682	38403700	41517.5	642.399	594219	1945.64	1799720	173360	187.416	1.0236	1.63027	34.4595	925	0	1	0	3729	NO	0 nM	G1	0.0299503	384.037
683	45828272	35334.1	15726.4	20397194	2654.72	3443176	310175	239.148	1.06242	2.07769	75.9391	1297	1	0	66274	0	NO	0 nM	S	0.737254	458.283
684	41922968	40940.4	1037.05	1061943	1958.3	2005298	215149	210.106	1.06848	2.20703	42.9375	1024	0	0	0	0	NO	0 nM	G1	0.109784	419.23
685	84484944	41824.2	620.993	1254405	2319.66	4685707	552644	273.586	1.02195	1.67838	78.4728	2020	2	1	158742	9676	NO	0 nM	G2	0.606308	844.849
686	52287164	46353.9	1387.34	1564921	2303.34	2.59817e+06	903804	801.245	1.039	1.72462	611.359	1128	0	4	0	92227	NO	0 nM	S	0.703217	522.872
687	42090184	44776.8	1375.94	1293381	2142.07	2013544	361362	384.428	1.0605	1.878	218.024	940	0	0	0	0	NO	0 nM	G1	0.634786	420.902
688	76073368	42216.1	26255.4	47312172	3269.45	5891551	513152	284.768	1.05898	2.16648	108.559	1802	8	3	746035	25765	NO	0 nM	S	0.959142	760.734
689	38040960	43326.8	1094.09	960609	2515.68	2208769	251501	286.448	1.04586	1.76239	115.82	878	0	1	0	10823	NO	0 nM	G1	0.103298	380.41
690	42137972	45852	1165.76	1071334	1893.49	1740118	200219	217.866	1.0338	1.72017	57.4461	919	0	1	0	5740	NO	0 nM	G1	0.867167	421.38
691	82600088	43268.8	19507.7	37240196	2892.23	5521275	489040	256.176	1.01569	1.67889	74.3389	1909	5	1	451501	9549	NO	0 nM	S	0.0291902	826.001
692	73689896	39853.9	21685.1	40095792	2662.22	4922443	518256	280.29	1.02839	1.85521	99.6344	1849	7	2	492252	16252	NO	0 nM	S	0.534917	736.899
693	43391432	30557.3	434.877	617526	1995.66	2833833	260008	183.104	1.12894	2.24967	20.7838	1420	0	0	0	0	NO	0 nM	G1	0.404244	433.914
694	70821728	34665.6	14677.6	29986314	2237.24	4570685	438632	214.7	1.06301	2.12372	50.3275	2043	5	1	359739	6497	NO	0 nM	S	0.524184	708.217
695	41136348	37430.7	648.029	712184	1931.76	2123007	209632	190.748	1.05199	1.62633	32.7998	1099	0	0	0	0	NO	0 nM	G1	0.3651	411.363
696	43015988	33685.2	492.278	628639	2294.55	2930138	239344	187.427	1.05142	1.72981	22.2944	1277	0	0	0	0	NO	0 nM	G1	0.190567	430.16
698	58099716	38966.9	21531.8	32103882	2587.07	3.85733e+06	405505	271.968	1.02554	1.6756	100.429	1491	6	2	456469	15909	NO	0 nM	S	0.51815	580.997
699	45239984	33338.2	589.322	799710	1914.43	2597880	267347	197.013	1.04625	1.79323	29.6787	1357	0	0	0	0	NO	0 nM	G1	0.842777	452.4
700	42606720	32598.9	481.584	629430	1911.21	2497945	250299	191.506	1.16066	2.1547	29.5639	1307	0	1	0	4729	NO	0 nM	G1	0.373216	426.067
701	42234204	46157.6	751.172	687322	1921.07	1757776	184255	201.372	1.03321	1.75082	37.2525	915	0	0	0	0	NO	0 nM	G1	0.222864	422.342
702	35287240	43726.4	1016.89	820632	2440.39	1969397	232957	288.67	1.03059	1.75713	123.491	807	0	0	0	0	NO	0 nM	G1	0.080532	352.872
703	43959736	43697.6	1177.3	1184360	1904.78	1916213	205828	204.6	1.04382	1.72091	42.1869	1006	0	0	0	0	NO	0 nM	G1	0.0853109	439.597
704	40320640	32386.1	664.847	827735	2358	2.93571e+06	235793	189.392	1.03192	1.67791	35.0386	1245	0	0	0	0	NO	0 nM	G1	0.221396	403.206
705	54016836	46971.2	25433.7	29248740	3439.56	3955497	346368	301.19	1.06791	1.72845	126.383	1150	2	0	160037	0	NO	0 nM	S	0.100014	540.168
706	47515136	32235.5	12273.8	18091574	3180.96	4688734	384057	260.554	1.02699	1.65332	95.2374	1474	5	0	494916	0	NO	0 nM	S	0.26504	475.151
707	42472756	36836.7	641.664	739838	1996.78	2302283	230681	200.07	1.04786	1.77902	35.379	1153	0	0	0	0	NO	0 nM	G1	0.0661495	424.728
708	34037904	23836.1	343.564	490609	1679.65	2398543	239677	167.841	1.03394	1.74459	27.2122	1428	0	0	0	0	NO	0 nM	G1	0.0656049	340.379
709	44108964	39524.2	788.467	879929	1777.93	1.98417e+06	225793	202.323	1.05061	1.90771	41.3315	1116	0	0	0	0	NO	0 nM	G1	0.856276	441.09
710	79035664	39380	17627.6	35378632	2388.96	4794652	578864	288.423	1.02901	1.78838	89.4903	2007	10	4	582207	28108	NO	0 nM	S	0.16212	790.357
711	50324148	32217.8	18311.2	28602088	2736.64	4274628	380665	243.704	1.07548	2.11665	72.959	1562	4	0	241791	0	NO	0 nM	S	0.559682	503.241
712	40809224	39852.8	694.661	711333	1869.71	1914588	192000	187.5	1.02496	1.50781	32.9531	1024	0	0	0	0	NO	0 nM	G1	0.773456	408.092
713	39659236	32374.9	584.456	715959	2202.33	2.69786e+06	221739	181.011	1.02688	1.56561	31.1388	1225	0	0	0	0	NO	0 nM	G1	0.45641	396.592
715	69108080	36916.7	18287.3	34233808	2357.46	4413160	590536	315.457	1.01857	1.46514	103.587	1872	3	4	136524	33265	NO	0 nM	S	0.199596	691.081
716	84278392	40655.3	13205.6	27375130	2771.05	5744379	633564	305.627	1.0325	1.62175	113.714	2073	4	1	282308	6701	NO	0 nM	S	0.432984	842.784
717	63027572	48707.6	26937.6	34857248	2778.48	3595353	449715	347.539	1.01392	1.62674	165.018	1294	4	1	281355	6798	NO	0 nM	S	0.528234	630.276
718	58928716	46400.6	26321.6	33428374	3047.07	3869783	393750	310.039	1.03998	1.89764	138.807	1270	4	1	346813	5036	NO	0 nM	S	0.34944	589.287
719	43950844	34992.7	669.954	841462	1625.54	2041683	245582	195.527	1.04758	1.74089	36.0414	1256	0	0	0	0	NO	0 nM	G1	0.78148	439.508
720	66907352	36621.4	17730.7	32393930	2528.79	4620099	460795	252.214	1.0531	2.04466	82.549	1827	5	4	330644	25340	NO	0 nM	S	0.751022	669.074
721	47291944	34747.9	12937.8	17608292	2827.31	3847969	356209	261.726	1.02987	1.78928	89.4004	1361	3	3	189351	21343	NO	0 nM	S	0.927212	472.919
722	42714984	36665.2	702.712	818659	2838.43	3.30677e+06	232223	199.333	1.04836	1.75404	35.6412	1165	1	0	64749	0	NO	0 nM	G1	0.0289525	427.15
723	71758992	47775.6	728.686	1094486	1513.1	2272675	1091540	726.724	1.07655	1.57623	516.579	1502	0	7	0	118410	NO	0 nM	G2	0.895691	717.59
724	74518744	39743.3	24016.7	45031328	2480.31	4650588	481741	256.929	1.03078	1.79253	77.4373	1875	6	1	482054	6627	NO	0 nM	S	0.392569	745.187
725	43858916	33894.1	3296.37	4265506	2425.77	3138952	255684	197.592	1.11594	2.2003	32.9691	1294	0	0	0	0	NO	0 nM	S	0.878372	438.589
726	41129956	31135.5	4131.61	5.45785e+06	2221.14	2934130	263449	199.431	1.03488	1.84784	34.6048	1321	0	1	0	9591	NO	0 nM	S	0.690785	411.3
727	37275712	30207.2	502.195	619709	2042	2519826	266953	216.331	1.05402	2.15366	51.7536	1234	0	0	0	0	NO	0 nM	G1	0.987349	372.757
728	67946040	41557.2	19415.8	31744768	2756.25	4506467	425382	260.172	1.00734	1.41223	80.5395	1635	7	1	505541	5954	NO	0 nM	S	0.759282	679.46
729	78644048	38400.4	18401.9	37687016	2867.02	5871657	538529	262.954	1.02616	1.75879	70.1284	2048	9	2	661212	14530	NO	0 nM	S	0.364545	786.44
730	41374520	36103.4	7247.4	8305516	2209.5	2532085	246297	214.919	1.03339	1.82118	53.9346	1146	0	0	0	0	NO	0 nM	S	0.501063	413.745
732	42834648	35576.9	698.349	840812	2886.46	3475294	241018	200.181	1.04789	1.82494	32.5066	1204	0	0	0	0	NO	0 nM	G1	0.364912	428.346
733	39839152	31845.8	435.91	545323	2076.74	2597996	226755	181.259	1.11997	2.34087	31.4956	1251	0	0	0	0	NO	0 nM	G1	0.260904	398.392
734	40146496	36697	2013.29	2202538	1701.05	1860945	295568	270.172	1.14549	1.87617	88.7459	1094	0	2	0	17556	NO	0 nM	S	0.49597	401.465
735	52078280	45642.7	845.11	964270	1777.89	2028571	665880	583.593	1.06545	2.00959	409.185	1141	0	2	0	45137	NO	0 nM	S	0.68174	520.783
736	45276448	34430.8	728.518	958001	2391.91	3145356	256155	194.795	1.12053	2.54884	28.9597	1315	0	0	0	0	NO	0 nM	G1	0.27734	452.764
737	47466556	36625.4	14336.5	18580098	2909.68	3.77094e+06	351881	271.513	1.0107	1.50501	96.1636	1296	4	1	313038	6790	NO	0 nM	S	0.52438	474.666
738	27065682	42623.1	1613.5	1024575	3165.74	2010242	338928	533.745	1.04239	1.89291	360.431	635	0	1	0	19919	NO	0 nM	G1	0.11738	270.657
739	40522412	32838.3	498.843	615572	2058.94	2540738	222526	180.329	1.06955	2.04254	28.1661	1234	0	0	0	0	NO	0 nM	G1	0.159845	405.224
740	60427268	39111.5	23288.6	35980912	2432.36	3757991	465246	301.13	1.01951	1.61812	120.351	1545	8	0	550122	0	NO	0 nM	S	0.0468064	604.273
741	87658488	48998.6	610.497	1092180	2572.76	4602660	526440	294.265	1.02395	1.57821	109.843	1789	2	3	384805	27793	NO	0 nM	G2	0.970731	876.585
742	71946512	38974.3	20477.7	37801760	2472.63	4564481	465724	252.288	1.07359	2.2333	86.4724	1846	5	1	374196	7804	NO	0 nM	S	0.00386035	719.465
743	85260712	39399.6	541.985	1172856	1886.63	4082666	393282	181.738	1.08406	1.87903	25.2606	2164	0	0	0	0	NO	0 nM	G2	0.17858	852.607
744	78641160	41065.9	16523.2	31641930	2631.41	5039147	504386	263.387	1.13453	1.66438	87.7661	1915	8	4	481778	27212	NO	0 nM	S	0.612867	786.412
745	53775048	38030.4	21966.3	31060366	2796.44	3954167	383052	270.9	1.03709	1.88305	100.303	1414	3	1	247912	7876	NO	0 nM	S	0.0813696	537.75
746	40734380	34259.4	721.526	857895	1734.67	2062521	218973	184.166	1.07762	2.1569	28.8175	1189	0	0	0	0	NO	0 nM	G1	0.881897	407.344
747	28021676	42716	1543.31	1.01241e+06	3488.95	2288751	348782	531.68	1.03847	1.80488	364.018	656	0	2	0	54590	NO	0 nM	G1	0.71962	280.217
748	45001684	36321	7995.23	9906088	3026.47	3.74979e+06	278801	225.021	1.02743	1.74274	55.8668	1239	2	0	152661	0	NO	0 nM	S	0.96639	450.017
750	45644988	37322.1	10136.4	12396807	2588.22	3165387	283302	231.645	1.01902	1.71545	60.7948	1223	0	0	0	0	NO	0 nM	S	0.300404	456.45
751	40961216	24367.2	551.83	927627	2228.8	3746619	315562	187.723	1.06597	2.2717	23.3581	1681	0	1	0	8577	NO	0 nM	G1	0.549501	409.612
752	42344872	32978.9	586.697	753319	1963.5	2521139	236203	183.959	1.01841	1.44081	26.1347	1284	1	0	67432	0	NO	0 nM	G1	0.930819	423.449
753	83936480	40199.5	573.399	1197257	2108.12	4401764	818560	392.031	1.02211	1.49522	161.58	2088	0	2	0	19306	NO	0 nM	G2	0.520761	839.365
754	64254228	38942	22092.5	36452584	2079.7	3431502	365800	221.697	1.09656	2.08629	57.1133	1650	6	1	417949	5718	NO	0 nM	S	0.267207	642.542
755	42076248	34860.2	864.674	1043661	2647.71	3195783	254392	210.764	1.08871	2.02267	44.0596	1207	0	0	0	0	NO	0 nM	G1	0.877399	420.762
756	86590064	48401.4	16656.7	29798796	2685.66	4804646	502309	280.776	1.02608	1.49972	86.9067	1789	4	1	437173	6128	NO	0 nM	S	0.371919	865.901
757	37274172	25920.8	2138.37	3074977	1702.11	2447629	251943	175.204	1.19764	2.11663	25.1008	1438	0	0	0	0	NO	0 nM	S	0.00138335	372.742
758	41302828	37788.5	638.133	697479	1998.96	2184861	208652	190.898	1.07311	1.70646	31.957	1093	0	1	0	4765	NO	0 nM	G1	0.247685	413.028
759	54320692	39277.4	24471.7	33844404	2335.15	3229506	388124	280.639	1.07571	1.84844	108.451	1383	7	1	475047	6782	NO	0 nM	S	0.318234	543.207
760	72205568	44543.8	19692.2	31920986	3115.45	5050149	526229	324.632	1.0665	2.0185	151.675	1621	5	5	441309	34456	NO	0 nM	S	0.858777	722.056
761	44374720	35671	9017.29	11217506	3297.39	4101956	269460	216.608	1.0422	2.00965	49.5185	1244	2	0	193647	0	NO	0 nM	S	0.458503	443.747
762	43260340	27156.5	3150.86	5019324	1852.13	2950442	331932	208.369	1.03609	1.82046	44.9711	1593	0	1	0	10022	NO	0 nM	S	0.444587	432.603
763	41037560	35134.9	623.744	728533	1900.28	2219530	210995	180.646	1.06261	2.125	21.6318	1168	0	0	0	0	NO	0 nM	G1	0.336102	410.376
764	41256316	32031.3	2051.73	2.64262e+06	2969.48	3824689	250771	194.698	1.04966	1.8782	28.8447	1288	1	0	57676	0	NO	0 nM	S	0.880678	412.563
765	41546888	30437.3	532.978	727515	1753.27	2393217	259552	190.148	1.08533	2.00999	32.0952	1365	0	0	0	0	NO	0 nM	G1	0.945027	415.469
766	44605300	32943.4	9221.19	12485488	2834.02	3837268	293953	217.1	1.00842	1.47489	47.3065	1354	1	0	75350	0	NO	0 nM	S	0.99189	446.053
767	58396496	37602.4	27856.4	43261024	3202.41	4973344	425719	274.127	1.04232	1.91887	98.9511	1553	7	4	596814	25155	NO	0 nM	S	0.376741	583.965
768	41732972	37030.1	699.826	788704	2123.81	2393534	224108	198.854	1.05256	1.85084	37.5972	1127	0	0	0	0	NO	0 nM	G1	0.966147	417.33
769	78172032	43867.6	18088.7	32234038	3231.7	5758895	471788	264.752	1.04523	1.92038	87.6633	1782	7	2	680844	12389	NO	0 nM	S	0.79188	781.72
770	42325724	32260.5	575.254	754733	1772.26	2325209	245814	187.358	1.03529	1.57479	26.4924	1312	0	0	0	0	NO	0 nM	G1	0.675689	423.257
771	41699716	27670.7	535.725	807337	2235.22	3.36848e+06	285614	189.525	1.07989	2.19607	27.6304	1507	0	0	0	0	NO	0 nM	G1	0.244889	416.997
772	75872928	46806.2	788.951	1278890	3003.35	4868426	559465	345.136	1.03798	1.9926	166.878	1621	2	2	224875	16428	NO	0 nM	G2	0.216457	758.729
773	42015824	31099.8	1047.64	1415358	1425.21	1925453	276908	204.965	1.02804	1.68838	37.5633	1351	0	1	0	12255	NO	0 nM	G1	0.166048	420.158
774	42372452	29343.8	6038.58	8719710	1864.19	2691891	289583	200.542	1.05522	1.7948	37.7819	1444	0	0	0	0	NO	0 nM	S	0.922757	423.725
775	43869352	33335.4	10658.8	14027041	2458.28	3235093	332136	252.383	1.04382	1.91288	88.3807	1316	1	0	56784	0	NO	0 nM	S	0.294077	438.694
776	37915284	29784.2	410.454	522508	1595.75	2031386	226049	177.572	1.07662	1.92089	27.2655	1273	0	0	0	0	NO	0 nM	G1	0.453094	379.153
777	42356084	36140	1062.61	1245373	2034.11	2383979	226694	193.425	1.05359	2.05205	33.2568	1172	0	0	0	0	NO	0 nM	G1	0.493958	423.561
778	39171860	30699	631.429	805703	1937.24	2471916	240235	188.272	1.01626	1.70533	29.1442	1276	0	0	0	0	NO	0 nM	G1	0.778172	391.719
779	78343000	51609.4	1038.66	1576688	2486.77	3.77491e+06	538602	354.81	1.03858	1.90053	179.362	1518	1	1	82932	7306	NO	0 nM	G2	0.844235	783.43
780	46118344	29869.4	14555.4	22473580	1813.17	2799539	367897	238.275	1.06857	1.74171	68.3782	1544	0	0	0	0	NO	0 nM	S	0.139073	461.183
781	42910392	40028.4	681.024	730058	1516.62	1625818	244003	227.615	1.04476	1.62419	64.4869	1072	0	0	0	0	NO	0 nM	G1	0.426904	429.104
782	41509536	33128.1	512.114	641679	2071.7	2595840	245392	195.844	1.0359	1.55608	27.6744	1253	0	0	0	0	NO	0 nM	G1	0.842855	415.095
783	80499680	34893.7	506.565	1168646	2153.23	4967513	415783	180.227	1.20495	1.7996	22.0681	2307	0	0	0	0	NO	0 nM	G2	0.818033	804.997
784	38498824	28881.3	484.21	645452	1547.39	2062667	238887	179.21	1.18825	1.9682	27.8515	1333	0	1	0	6272	NO	0 nM	G1	0.102414	384.988
785	78145096	46487.3	19805.6	33293170	3156.68	5306375	680351	404.73	1.0097	1.5235	205.01	1681	4	9	312437	77997	NO	0 nM	S	0.156383	781.451
786	46961252	40623.9	843.147	974678	2472.5	2858214	282633	244.492	1.09521	2.06973	71.7829	1156	0	2	0	14347	NO	0 nM	G1	0.304199	469.613
787	84315216	42886.7	671.69	1320543	2592.62	5097100	556641	283.134	1.01621	1.54652	78.8693	1966	3	4	288284	27752	NO	0 nM	G2	0.0753591	843.152
789	43003040	37655.9	819.382	935734	2237.71	2555464	233480	204.448	1.08734	1.77712	39.2224	1142	0	0	0	0	NO	0 nM	G1	0.107618	430.03
790	41512260	29090.6	8707.8	12426032	1924.49	2746242	303921	212.979	1.02562	1.70778	49.0119	1427	0	1	0	8152	NO	0 nM	S	0.568218	415.123
791	74158160	53466.6	810.389	1124009	2866.16	3.97537e+06	565536	407.74	1.05255	1.88073	225.975	1387	0	2	0	20708	NO	0 nM	G2	0.246557	741.582
792	42374188	34366.7	794.594	979735	2066.77	2548328	250305	203.005	1.05969	1.95984	37.3025	1233	0	1	0	8729	NO	0 nM	G1	0.596433	423.742
793	43086100	40456.4	1015.62	1081636	2724.58	2901682	262931	246.884	1.12385	2.0556	75.9512	1065	0	1	0	7433	NO	0 nM	G1	0.117526	430.861
794	44341636	37801.9	700.813	822054	2522.39	2958762	254483	216.951	1.08697	2.15365	47.0682	1173	0	0	0	0	NO	0 nM	G1	0.975884	443.416
795	43636928	37813.6	726.377	838239	2016.58	2327128	288093	249.647	1.05931	2.05426	87.5537	1154	0	1	0	6026	NO	0 nM	G1	0.932561	436.369
796	41138720	44045.7	909.069	849070	1615.44	1508818	222606	238.336	1.06259	1.94111	64.9529	934	0	0	0	0	NO	0 nM	G1	0.391797	411.387
797	49588180	32200.1	18867.1	29055396	2435.43	3.75057e+06	403857	262.245	1.02403	1.64161	85.6097	1540	1	0	101763	0	NO	0 nM	S	0.242179	495.882
798	71698640	44533.3	18161.2	29239474	2580.08	4.15392e+06	579094	359.686	1.03172	1.47649	177.666	1610	6	5	455501	35788	NO	0 nM	S	0.250398	716.986
799	39704568	34495.7	3934.59	4528709	2082.37	2396807	230237	200.032	1.03685	1.74045	36.8019	1151	0	0	0	0	NO	0 nM	S	0.483394	397.046
800	57761208	31859.5	16011.1	29028050	2258.28	4.09426e+06	500662	276.151	1.02892	1.69719	93.8991	1813	6	1	381105	7389	NO	0 nM	S	0.0399928	577.612
801	79395152	32117.8	423.291	1046375	1786.57	4416389	436792	176.696	1.10153	1.57248	19	2472	0	0	0	0	NO	0 nM	G2	0.639705	793.952
802	43771916	30042.5	12636.4	18411242	1869.95	2724518	327914	225.061	1.06065	2.11491	57.3789	1457	3	0	135664	0	NO	0 nM	S	0.408303	437.719
803	43837868	40855.4	920.095	987262	2633.92	2826191	228374	212.837	1.06059	1.66545	46.5527	1073	0	0	0	0	NO	0 nM	G1	0.377407	438.379
804	38447508	34794.1	833.966	921533	1792.56	1980779	208875	189.027	1.03744	1.6094	32.2407	1105	0	0	0	0	NO	0 nM	G1	0.809365	384.475
805	42919672	38876.5	859.859	949284	2327.31	2569352	298146	270.06	1.02536	1.51178	105.593	1104	0	1	0	8519	NO	0 nM	G1	0.709035	429.197
806	40612704	38826.7	3273.77	3424361	2172.01	2271922	218135	208.542	1.11112	2.3784	45.674	1046	0	0	0	0	NO	0 nM	S	0.954334	406.127
807	37914288	35269.1	641.949	690095	1509.75	1622984	210917	196.202	1.05422	1.64469	44.0158	1075	0	0	0	0	NO	0 nM	G1	0.351936	379.143
808	40289268	32309	592.737	739143	1604.73	2001099	218296	175.057	1.12756	2.56646	24.2213	1247	0	0	0	0	NO	0 nM	G1	0.897543	402.893
809	38045088	31442.2	683.874	827488	1544.85	1.86927e+06	224587	185.609	1.06474	2.31488	36.0975	1210	0	0	0	0	NO	0 nM	G1	0.769967	380.451
810	54326940	38888.3	20662.7	28865742	3082.86	4306755	349288	250.027	1.07739	2.15541	91.0172	1397	7	1	560759	8037	NO	0 nM	S	0.357425	543.269
811	51704088	43194.7	29230.8	34989256	3401.61	4.07173e+06	300985	251.449	1.02087	1.66583	87.3099	1197	4	2	369550	13285	NO	0 nM	S	0.621665	517.041
812	27912804	44165.8	1340.94	847473	2292.11	1448612	268673	425.116	1.04788	1.88133	267.742	632	0	1	0	12512	NO	0 nM	G1	0.28857	279.128
813	29727584	44973.7	1600.83	1058149	2629.07	1.73782e+06	296582	448.687	1.05391	1.97281	286.349	661	0	2	0	53259	NO	0 nM	G1	0.8744	297.276
814	37670060	32756.6	615.257	707546	1423.66	1637206	221905	192.961	1.05984	1.59206	41.4591	1150	0	0	0	0	NO	0 nM	G1	0.112427	376.701
815	39817464	37741.7	586.971	619254	1898.62	2003044	207729	196.9	1.08701	1.82143	39.8218	1055	0	0	0	0	NO	0 nM	G1	0.212434	398.175
816	65274932	48495.5	27646.3	37211912	2903.39	3907957	429365	318.993	1.04547	1.97773	151.967	1346	8	3	664949	21692	NO	0 nM	S	0.183033	652.749
817	38640216	31620.5	551.91	674434	1740.89	2127372	215425	176.289	1.16052	2.55004	26.0376	1222	0	0	0	0	NO	0 nM	G1	0.403026	386.402
818	39002800	30566.5	543.191	693112	1573.66	2007993	215680	169.028	1.10411	1.91798	21.9639	1276	0	0	0	0	NO	0 nM	G1	0.745233	390.028
819	40696916	29576.2	525.365	722902	2394.49	3294824	288347	209.554	1.15509	2.5728	42.0225	1376	1	0	60876	0	NO	0 nM	G1	0.526907	406.969
820	41980272	31281.9	579.784	778070	2491.66	3.34381e+06	256123	190.852	1.06709	1.86113	22.4352	1342	1	0	57386	0	NO	0 nM	G1	0.487676	419.803
821	40026184	33805.9	485.55	574891	1796.26	2126772	230406	194.6	1.04653	1.86192	36.8564	1184	0	0	0	0	NO	0 nM	G1	0.000545965	400.262
822	69486680	32684.2	15924.6	33855632	2064.56	4389247	467626	219.956	1.03611	1.84485	43.2592	2126	5	1	292803	6597	NO	0 nM	S	0.425402	694.867
823	38521320	31652.7	596.064	725410	1661.27	2021771	208530	171.348	1.03423	1.60164	22.4339	1217	0	0	0	0	NO	0 nM	G1	0.0635538	385.213
824	40293676	36105.4	1074.01	1198597	1967.42	2195645	224622	201.274	1.048	1.66965	37.629	1116	0	0	0	0	NO	0 nM	G1	0.208253	402.937
825	59199484	36907.4	22753.1	36495924	2846.82	4566304	428361	267.058	1.01703	1.60723	98.9763	1604	2	2	149532	14732	NO	0 nM	S	0.932394	591.995
826	77517568	41276.7	1737.53	3263087	2395.29	4498356	558336	297.304	1.02681	1.80245	117.23	1878	3	5	202818	40668	NO	0 nM	S	0.215398	775.176
827	55832372	36635.4	25165.9	38352784	3025.8	4611318	391132	256.648	1.0499	2.00131	84.8871	1524	5	0	428584	0	NO	0 nM	S	0.858338	558.324
828	69493792	50504.2	26746.5	36803132	2758.49	3795680	344620	250.451	1.07249	1.89971	81.452	1376	3	1	244402	6136	NO	0 nM	S	0.802893	694.938
829	84818368	38694.5	5390.85	11816749	2305.26	5053121	586233	267.442	1.0807	2.0018	81.1934	2192	6	5	354286	38264	NO	0 nM	S	0.159146	848.184
830	76091424	48465.9	21282.9	33414178	2806.29	4405869	445451	283.727	1.0411	1.8773	107.199	1570	2	0	153178	0	NO	0 nM	S	0.605712	760.914
831	57879640	48926.2	27194.5	32171098	2939.84	3.47783e+06	330621	279.477	1.05217	1.76585	107.27	1183	5	2	269739	10468	NO	0 nM	S	0.115662	578.796
832	38879724	31329.3	3298.19	4093054	1982.64	2460452	253035	203.896	1.03126	1.78969	38.1813	1241	0	0	0	0	NO	0 nM	S	0.727888	388.797
833	38764848	33189.1	790.897	923768	1540.62	1799447	234216	200.527	1.0809	2.28082	43.1558	1168	0	0	0	0	NO	0 nM	G1	0.637462	387.648
834	87027952	49987.3	804.658	1400910	2794.9	4865914	543655	312.266	1.05372	1.90609	125.358	1741	6	6	548353	47613	NO	0 nM	G2	0.811939	870.28
835	30792606	21134.3	682.292	994099	1094.02	1593981	252387	173.224	1.04868	1.96916	29.4331	1457	0	0	0	0	NO	0 nM	G1	0.479385	307.926
836	51672792	37635	25466.1	34965016	2600.47	3570451	390023	284.066	1.03994	1.84195	110.924	1373	1	2	93971	18916	NO	0 nM	S	0.914863	516.728
837	44297868	40677.6	14164.6	15425226	2897.65	3155537	281480	258.476	1.0338	1.82277	88.2011	1089	3	1	254571	6824	NO	0 nM	S	0.0493489	442.979
838	33641756	46147.8	1423.49	1037725	2435.09	1775181	306348	420.23	1.06152	1.7924	244.909	729	0	2	0	28038	NO	0 nM	G1	0.292889	336.418
839	57137236	37442.5	17256.3	26333058	2623.46	4.00341e+06	365634	239.603	1.01485	1.44444	60.8152	1526	7	0	547611	0	NO	0 nM	S	0.715053	571.372
840	58497488	37000.3	23907.3	37797464	2613.41	4.13181e+06	472384	298.788	1.0308	1.49116	114.941	1581	4	0	280023	0	NO	0 nM	S	0.418109	584.975
841	38640904	45891.8	855.338	720195	2197.16	1.85001e+06	169623	201.452	1.04939	1.75383	35.8266	842	1	0	55843	0	NO	0 nM	G1	0.172951	386.409
842	41420988	45567.6	1218.95	1108023	2547.16	2315369	306094	336.737	1.05044	1.74672	177.032	909	0	3	0	31653	NO	0 nM	G1	0.107211	414.21
843	54235076	32829.9	20521.9	33902192	2847.01	4703256	428310	259.268	1.02881	1.73068	79.6598	1652	7	0	533418	0	NO	0 nM	S	0.817339	542.351
844	41160056	40313.5	816.416	833561	2300.09	2348391	204862	200.648	1.03809	1.72407	32.284	1021	0	0	0	0	NO	0 nM	G1	0.473143	411.601
845	39525700	35480.9	688.598	767098	2100.01	2339408	226208	203.059	1.04584	1.86738	34.4399	1114	0	0	0	0	NO	0 nM	G1	0.882284	395.257
846	40357356	37717.2	704.974	754322	1673.9	1791073	224384	209.705	1.04073	1.76645	40.0449	1070	0	0	0	0	NO	0 nM	G1	0.733289	403.574
847	40806440	33724.3	6084.07	7361722	2677.96	3240331	258979	214.032	1.03159	1.78926	50.7289	1210	1	0	82791	0	NO	0 nM	S	0.409726	408.064
848	42662792	37390.7	838.344	956550	2248.38	2565407	231215	202.642	1.07976	2.14892	36.9527	1141	0	1	0	6160	NO	0 nM	G1	0.373511	426.628
849	71694552	40187.5	19385.6	34583968	2596.4	4631970	450380	252.455	1.03442	1.94731	78.7601	1784	4	2	312062	13217	NO	0 nM	S	0.515638	716.946
850	75254544	42588.9	20092	35502492	2648.82	4680471	548874	310.625	1.01905	1.71647	129.258	1767	5	1	402364	6926	NO	0 nM	S	0.88906	752.545
851	79208640	34259.8	639.431	1478365	1539.97	3560421	526599	227.768	1.04633	1.72491	37.8356	2312	0	0	0	0	NO	0 nM	G2	0.737279	792.086
852	40092972	40375.6	987.877	980962	2085.55	2070956	372540	375.166	1.02002	1.46022	201.798	993	0	1	0	10872	NO	0 nM	G1	0.00515296	400.93
853	38195628	29268.7	1039.01	1355903	1435.01	1.87269e+06	264344	202.562	1.04684	2	50.3341	1305	0	1	0	7066	NO	0 nM	G1	0.694158	381.956
854	36675168	47754.1	1118.7	859160	2361.89	1813930	264189	343.996	1.05992	1.87852	186.656	768	0	0	0	0	NO	0 nM	G1	0.919507	366.752
855	39142364	37172.2	730.946	769686	1613.51	1699023	236306	224.412	1.05761	1.96995	57.5821	1053	0	0	0	0	NO	0 nM	G1	0.710456	391.424
856	78001032	43698.1	815.267	1455251	2231.16	3.98262e+06	1290756	723.113	1.03713	1.90476	515.886	1785	0	3	0	39558	NO	0 nM	G2	0.177006	780.01
857	38945352	38069.7	687.129	702933	1971.46	2016803	211625	206.867	1.01657	1.56598	36.8504	1023	0	0	0	0	NO	0 nM	G1	0.483518	389.454
858	40881492	32915.9	7450.93	9254050	2445.97	3037899	289625	233.192	1.05649	2.18825	71.4461	1242	1	0	81399	0	NO	0 nM	S	0.140316	408.815
859	39534260	36844.6	4463.15	4788962	2784.79	2988078	232076	216.287	1.04723	1.91053	54.918	1073	2	0	146561	0	NO	0 nM	S	0.358995	395.343
860	41684212	43106.7	1502.35	1452768	2258.45	2183919	197513	204.253	1.06374	1.72635	34.1179	967	0	0	0	0	NO	0 nM	G1	0.937117	416.842
861	75800664	47227.8	23434.2	37611832	2935.85	4712047	442781	275.876	1.03635	1.86729	102.818	1605	9	3	734608	18855	NO	0 nM	S	0.923305	758.007
862	84459832	32372.5	587.715	1533349	1499.93	3913314	549350	210.56	1.03683	1.74378	26.2622	2609	0	0	0	0	NO	0 nM	G2	0.282837	844.598
863	45517708	37401.6	22502.5	27385494	3670.73	4467278	434313	356.872	1.01156	1.61134	180.32	1217	5	3	481148	33009	NO	0 nM	S	0.339631	455.177
864	41934848	36752.7	695.856	793972	2240.48	2556389	309901	271.605	1.07006	2.13601	99.0456	1141	0	1	0	13836	NO	0 nM	G1	0.600213	419.348
865	77657712	48174.8	9745.1	15709099	2284.89	3.68324e+06	452496	280.705	1.01218	1.47055	98.9578	1612	2	3	112287	22734	NO	0 nM	S	0.963197	776.577
866	54892968	39014.2	25813.8	36320016	2842.3	3999111	534810	380.107	1.05349	1.71777	194.156	1407	6	3	383834	28728	NO	0 nM	S	0.147801	548.93
867	36182076	26565.4	855.517	1165214	1188.87	1.61924e+06	286407	210.284	1.10554	2.55124	54.4611	1362	0	1	0	6884	NO	0 nM	G1	0.256917	361.821
868	39252620	37526.4	699.12	731279	2000.47	2092490	234583	224.267	1.07145	1.87558	63.9235	1046	0	1	0	6180	NO	0 nM	G1	0.873557	392.526
869	39100968	40103.6	660.813	644293	1849.78	1803535	214091	219.581	1.07743	1.73679	64.6144	975	0	0	0	0	NO	0 nM	G1	0.491892	391.01
870	39408436	41834.9	724.46	682441	3079.9	2901263	208356	221.185	1.08088	1.62834	55.7696	942	1	0	79269	0	NO	0 nM	G1	0.898961	394.084
871	42187708	36243.7	629.515	732755	2173.51	2529961	296735	254.927	1.07577	2.0025	82.4914	1164	1	0	79348	0	NO	0 nM	G1	0.185518	421.877
872	24856718	44229	1487.55	836005	2316.58	1301919	299109	532.222	1.04479	1.75445	371.512	562	0	2	0	62112	NO	0 nM	G1	0.532669	248.567
873	40282420	37229.6	738.349	798894	2895.6	3133034	229163	211.796	1.13094	2.35009	46.0813	1082	0	0	0	0	NO	0 nM	G1	0.32627	402.824
874	27037514	45062.5	1458.68	875209	2342.64	1405583	307712	512.853	1.02381	1.73667	351.088	600	0	3	0	44665	NO	0 nM	G1	0.316543	270.375
875	79295632	44799.8	755.662	1337522	2233.32	3.95299e+06	635355	358.958	1.01419	1.53955	164.264	1770	0	0	0	0	NO	0 nM	G2	0.446877	792.956
876	73652008	34708.8	645.48	1369709	1926.27	4087541	406444	191.538	1.22218	2.54298	36.8695	2122	1	0	70454	0	NO	0 nM	G2	0.433077	736.52
877	70906920	40128.4	23910.4	42249724	2538.1	4484824	461626	261.248	1.04264	1.98132	91.7838	1767	9	1	735634	5953	NO	0 nM	S	0.357347	709.069
878	52346764	36968.1	25938.8	36729372	2892.85	4096280	531553	375.391	1.05988	2.12994	198.773	1416	2	2	135858	19902	NO	0 nM	S	0.914971	523.468
879	43011084	33602.4	14158.8	18123258	2525.86	3233097	326002	254.689	1.03274	1.76012	81.1641	1280	1	0	52258	0	NO	0 nM	S	0.731744	430.111
880	86209248	44164.6	676.465	1320460	1702.56	3323396	1426437	730.757	1.01912	1.59019	389.21	1952	0	8	0	132449	NO	0 nM	G2	0.727547	862.092
881	45114304	38427.9	17548.5	20601966	2527.18	2966911	310572	264.542	1.03216	1.61832	89.7257	1174	1	1	49024	6591	NO	0 nM	S	0.289913	451.143
882	54863244	43030	32070	40889204	2968.61	3784972	385004	301.964	1.03496	1.76056	123.502	1275	2	2	145915	17442	NO	0 nM	S	0.577709	548.632
883	36244028	28719.5	607.682	766895	2143.21	2704725	258200	204.596	1.06097	2.10851	44.2932	1262	0	0	0	0	NO	0 nM	G1	0.779179	362.44
884	39032024	32581	519.566	622440	1994.51	2389418	228639	190.851	1.02928	1.73566	26.7112	1198	0	0	0	0	NO	0 nM	G1	0.79559	390.32
885	55902716	39451.5	25733.6	36464576	2447.64	3468310	381659	269.343	1.04116	1.95977	101.555	1417	8	2	469316	11460	NO	0 nM	S	0.34453	559.027
886	38543076	20404	599.819	1133058	1958.15	3698937	359870	190.508	1.06397	2.07117	25.8602	1889	0	2	0	14293	NO	0 nM	G1	0.770873	385.431
887	39011408	42220.1	673.427	622247	2693.74	2489020	208528	225.68	1.10659	2.25899	61.3312	924	0	0	0	0	NO	0 nM	G1	0.735894	390.114
888	72038256	44995.8	16668.4	26686166	2207.74	3534594	421477	263.259	1.0335	1.74813	95.4478	1601	5	3	302705	15147	NO	0 nM	S	0.141506	720.383
889	37578632	47931.9	984.629	771949	2787.83	2185655	192205	245.159	1.07335	1.80934	77.3916	784	0	1	0	6307	NO	0 nM	G1	0.865945	375.786
890	77818872	39243	755.471	1498100	2144.93	4253394	486033	245.1	1.03475	1.89567	75.8719	1983	2	4	150865	24304	NO	0 nM	G2	0.441321	778.189
891	72501152	51382.8	25824.2	36437932	2739.83	3865895	393337	278.765	1.02177	1.63855	104.329	1411	4	1	308020	8569	NO	0 nM	S	0.48641	725.012
892	41412160	40441.6	839.733	859887	2121.62	2172539	201664	196.938	1.04689	1.82812	34.543	1024	0	0	0	0	NO	0 nM	G1	0.448369	414.122
893	73874488	26932	541.725	1485952	1841.58	5051461	508858	185.511	1.28071	1.78479	31.9672	2743	0	1	0	5940	NO	0 nM	G2	0.567846	738.745
894	46970712	36695.9	23041.5	29493170	2555.04	3270456	384316	300.247	1.02587	1.69766	121.784	1280	3	0	248834	0	NO	0 nM	S	0.621169	469.707
895	36650148	28367	586.036	757158	1376.34	1.77823e+06	230912	178.724	1.05209	2.139	27.5317	1292	0	0	0	0	NO	0 nM	G1	0.49818	366.501
896	38639928	36625.5	661.525	697909	1618.63	1707652	211421	200.399	1.02576	1.70711	40.0919	1055	0	0	0	0	NO	0 nM	G1	0.866789	386.399
898	39279364	32091	510.324	624636	2038.27	2494837	227405	185.788	1.09867	2.51948	25.9673	1224	0	0	0	0	NO	0 nM	G1	0.401428	392.794
899	75577200	47235.8	22263.8	35622008	2158.17	3453079	503963	314.977	1.02448	1.59062	138.534	1600	5	4	297567	41673	NO	0 nM	S	0.416692	755.772
900	40147148	31862.8	456.06	574635	1906.6	2402313	237538	188.522	1.08677	2.07359	30.3627	1260	0	0	0	0	NO	0 nM	G1	0.810839	401.471
901	68124984	41063.9	23635	39210492	2824.84	4686408	488879	294.683	1.03739	1.91521	111.385	1659	5	4	429400	30102	NO	0 nM	S	0.348192	681.25
902	36336168	30741.3	585.445	691996	1517.2	1793333	210179	177.816	1.06584	2.1978	26.187	1182	0	0	0	0	NO	0 nM	G1	0.211455	363.362
903	34440620	33898.2	703.663	714922	2208.91	2244251	184164	181.264	1.11026	2.21944	32.2215	1016	1	0	85677	0	NO	0 nM	G1	0.0593832	344.406
904	78813712	42236.7	624.131	1164628	1893.09	3532511	1239829	664.431	1.01615	1.55329	403.673	1866	0	3	0	47137	NO	0 nM	G2	0.876027	788.137
905	79128984	48966	2566.04	4146720	2280.84	3685843	485276	300.295	1.01214	1.45854	115.336	1616	4	4	266826	35548	NO	0 nM	S	0.918546	791.29
906	76863280	26305	416.626	1217381	1565.07	4573148	520640	178.179	1.20236	2.15798	26.7324	2922	0	0	0	0	NO	0 nM	G2	0.12012	768.633
907	38814252	29674.5	707.63	925580	1880.13	2459207	249071	190.421	1.05223	1.88822	25.3479	1308	0	0	0	0	NO	0 nM	G1	0.334474	388.143
908	62170540	31272.9	14889.3	29599996	2043.92	4063313	510221	256.65	1.03902	1.89638	81.166	1988	5	3	325786	25735	NO	0 nM	S	0.175372	621.705
909	35869880	31547.8	609.454	692949	1843.35	2095888	203398	178.89	1.04713	1.83392	30.1759	1137	0	0	0	0	NO	0 nM	G1	0.115898	358.699
910	38478876	38946.2	986.299	974463	1790.59	1769106	212392	214.972	1.03376	1.52004	47.163	988	0	0	0	0	NO	0 nM	G1	0.899867	384.789
911	39008380	37436.1	859.489	895588	2056.59	2142970	230381	221.095	1.05386	1.60494	58.0173	1042	0	0	0	0	NO	0 nM	G1	0.0568773	390.084
912	78442160	45185.6	20478.8	35551176	2717.95	4718367	450488	259.498	1.02994	1.73851	81.0997	1736	3	2	308645	10979	NO	0 nM	S	0.980486	784.422
913	35521660	29725.2	628.779	751391	1944.92	2324183	209819	175.581	1.14071	2.25973	25.2402	1195	0	0	0	0	NO	0 nM	G1	0.0964509	355.217
914	40601372	29293.9	911.083	1262761	1576.64	2185226	344636	248.655	1.11776	2.58924	86.3564	1386	0	0	0	0	NO	0 nM	G1	0.863471	406.014
915	70156264	44914.4	12701	19838966	1915.68	2992293	549867	352.028	1.05246	2.05954	184.686	1562	0	2	0	14959	NO	0 nM	S	0.566506	701.563
916	39885468	25849.3	717.601	1107259	2209.25	3408877	299401	194.038	1.27485	2.4302	33.9559	1543	0	0	0	0	NO	0 nM	G1	0.367917	398.855
917	38825056	33702.3	641.274	738748	1677.03	1931935	233961	203.091	1.04434	1.93403	39.4158	1152	0	0	0	0	NO	0 nM	G1	0.342342	388.251
918	38066772	34418.4	647.581	716225	1653.41	1828675	210366	190.204	1.05839	2.15031	33.3508	1106	0	0	0	0	NO	0 nM	G1	0.757364	380.668
919	41063100	29520.6	11398.2	15854888	2397.87	3335439	324307	233.147	1.09195	2.32475	72.5241	1391	3	1	206302	5898	NO	0 nM	S	0.314573	410.631
920	50848656	42444.6	21618.1	25898524	3184.7	3.81527e+06	293806	245.247	1.02236	1.54925	74.9549	1198	4	0	314290	0	NO	0 nM	S	0.657319	508.487
921	57385532	30918.9	19666	36500040	2260.07	4194690	455113	245.212	1.07859	2.29424	79.3373	1856	5	0	345561	0	NO	0 nM	S	0.517326	573.855
922	51972360	28793.6	16430.8	29657528	2324.03	4194877	463082	256.555	1.02072	1.6205	76.3213	1805	3	2	199130	10584	NO	0 nM	S	0.484966	519.724
923	40274624	39369.1	777.75	795638	2063.73	2111191	200004	195.507	1.03942	1.46609	34.9541	1023	0	0	0	0	NO	0 nM	G1	0.901162	402.746
924	39201080	39358.5	936.926	933178	2261.3	2252253	225354	226.259	1.07833	2.01084	62.4086	996	0	0	0	0	NO	0 nM	G1	0.554645	392.011
925	57884908	28140.5	470.586	967995	1862.29	3830728	367783	178.796	1.29717	2.69265	23.9854	2057	0	0	0	0	NO	0 nM	S	0.826862	578.849
927	40960932	34276.9	732.245	875033	1990.23	2378324	230724	193.074	1.06003	1.90653	31.8979	1195	0	0	0	0	NO	0 nM	G1	0.0385572	409.609
928	66171988	41539.2	14555.2	23186502	1932.01	3077684	454443	285.275	1.05692	2.16259	113.926	1593	1	0	84561	0	NO	0 nM	S	0.77311	661.72
929	38523752	36003.5	551.2	589784	1846.11	1975340	199749	186.681	1.02865	1.51304	30.3215	1070	0	0	0	0	NO	0 nM	G1	0.21687	385.238
930	37662852	44361.4	955.315	811062	2057.37	1.74671e+06	172951	203.711	1.04664	1.74323	44.2049	849	0	0	0	0	NO	0 nM	G1	0.90315	376.629
931	38175540	37427	710.633	724846	1524.99	1555492	202765	198.789	1.05482	1.96184	37.6373	1020	0	0	0	0	NO	0 nM	G1	0.0429242	381.755
932	74932960	31751.3	566.583	1337137	1885.74	4450345	428508	181.571	1.20664	1.98678	28.3398	2360	0	0	0	0	NO	0 nM	G2	0.333072	749.33
933	35742356	29035.2	649.004	798924	1971.34	2426720	222960	181.121	1.04116	1.95211	33.3274	1231	0	0	0	0	NO	0 nM	G1	0.0997329	357.424
934	58493236	49781.5	39919.7	46905660	3307.7	3886549	358634	305.22	1.01718	1.61787	137.82	1175	6	0	511335	0	NO	0 nM	S	0.475589	584.932
935	48964584	26888.8	15040.1	27388008	2076.46	3.78123e+06	424928	233.349	1.04111	1.89182	64.9643	1821	5	0	319569	0	NO	0 nM	S	0.820022	489.646
936	38431608	24604.1	473.195	739131	1937.04	3025662	290738	186.132	1.12804	2.56549	30.4693	1562	1	1	66858	4252	NO	0 nM	G1	0.298187	384.316
937	37479340	30796.5	562.698	684803	1732.18	2108064	212444	174.564	1.23004	1.98038	22.8077	1217	0	0	0	0	NO	0 nM	G1	0.150935	374.793
938	40388736	33078.4	1194.44	1458417	1613.18	1969696	238175	195.066	1.0086	1.47584	29.2899	1221	0	0	0	0	NO	0 nM	G1	0.330267	403.887
939	38360308	32289.8	592.775	704217	1670.04	1.984e+06	244268	205.613	1.10228	2.44966	46.7904	1188	0	2	0	14748	NO	0 nM	G1	0.81388	383.603
940	35707320	29805.8	605.665	725587	1675.81	2007622	215715	180.063	1.071	1.86989	29.9858	1198	0	0	0	0	NO	0 nM	G1	0.140384	357.073
941	36854140	27482.6	581.23	779429	1582.14	2121645	237503	177.109	1.07701	1.6454	22.5682	1341	0	0	0	0	NO	0 nM	G1	0.227362	368.541
942	36361240	34433	700.724	739964	1855.82	1959751	195849	185.463	1.04841	1.79642	42.4479	1056	0	0	0	0	NO	0 nM	G1	0.068852	363.612
943	66136532	35067.1	19943.4	37613200	2943.65	5551725	438744	232.632	1.05576	2.11394	60.7497	1886	7	2	676949	12030	NO	0 nM	S	0.70571	661.365
944	46090640	27582.7	15113.5	25254704	2232.73	3730898	377477	225.899	1.06754	2.30102	63.6864	1671	4	0	238987	0	NO	0 nM	S	0.395233	460.906
945	38148012	34774.9	806.927	885199	1898.83	2083021	203987	185.95	1.04796	1.7152	31.3273	1097	0	0	0	0	NO	0 nM	G1	0.31084	381.48
946	37093648	29674.9	549.407	686759	1805.49	2256860	215269	172.215	1.15737	1.84441	22.272	1250	0	0	0	0	NO	0 nM	G1	0.718626	370.936
947	38660688	24117.7	7014.9	11244882	1887.95	3026379	300625	187.539	1.0783	2.1214	32.5527	1603	0	0	0	0	NO	0 nM	S	0.335978	386.607
948	37644768	44235.9	922.653	785178	2092.02	1780312	178722	210.014	1.0386	1.60023	48.1293	851	0	0	0	0	NO	0 nM	G1	0.727771	376.448
949	45773804	24270.3	13274.9	25036404	2211.34	4.17059e+06	415330	220.217	1.04227	2.01643	49.5885	1886	3	0	175792	0	NO	0 nM	S	0.815199	457.738
950	34431120	21709.4	3488.83	5533291	1852.36	2937849	284055	179.102	1.03583	1.79347	29.2289	1586	0	0	0	0	NO	0 nM	S	0.217663	344.311
951	39647264	36207.5	787.574	862394	2348.9	2.57205e+06	219561	200.512	1.06154	1.87409	40.684	1095	0	0	0	0	NO	0 nM	G1	0.973819	396.473
952	34905068	29039.2	510.474	613590	1875.73	2254632	213583	177.69	1.0478	1.84285	36.5458	1202	0	0	0	0	NO	0 nM	G1	0.162358	349.051
954	32729884	24066.1	441.798	600845	1699.74	2311650	224851	165.332	1.03525	1.83284	24.1551	1360	0	0	0	0	NO	0 nM	G1	0.179795	327.299
955	39200844	38059.1	22131.1	22795070	2137.92	2202054	297410	288.748	1.0486	1.74419	124.348	1030	4	1	249028	6593	NO	0 nM	S	0.345506	392.008
956	39856776	35907	5744.46	6376348	1898.47	2107301	234177	210.97	1.04366	1.73991	52.8171	1110	0	0	0	0	NO	0 nM	S	0.480061	398.568
957	37239240	33101.5	684.537	770104	1999.56	2249504	202028	179.58	1.0758	2.0262	30.5164	1125	0	0	0	0	NO	0 nM	G1	0.522176	372.392
958	37120352	28271.4	601.824	790195	1744.68	2290771	240025	182.807	1.04904	1.94015	33.0335	1313	0	0	0	0	NO	0 nM	G1	0.853606	371.204
959	39398860	38931.7	6496.19	6574149	2404.86	2433717	212835	210.311	1.04141	1.67878	49.9051	1012	0	0	0	0	NO	0 nM	S	0.889448	393.989
960	35871760	28134.7	611.666	779874	1699.47	2166821	224024	175.705	1.01986	1.58431	29.5349	1275	0	0	0	0	NO	0 nM	G1	0.220104	358.718
961	77633000	42914.9	713.121	1290036	3331.37	6026449	472332	261.101	1.03319	1.82376	89.2405	1809	6	0	621835	0	NO	0 nM	G2	0.622894	776.33
962	40732280	30764.6	665.479	881094	1911.18	2530403	246264	186	1.13134	2.70208	31.3927	1324	0	0	0	0	NO	0 nM	G1	0.111496	407.323
963	37017412	27258.8	2751.9	3737074	1876.36	2548102	253484	186.66	1.02621	1.67379	32.1613	1358	0	0	0	0	NO	0 nM	S	0.45897	370.174
964	33402880	28046.1	594.662	708242	1672.61	1992081	215144	180.641	1.12504	2.5033	39.7414	1191	0	1	0	3738	NO	0 nM	G1	0.322334	334.029
965	54555312	33164.3	19484.2	32051478	2913.27	4792333	357134	217.103	1.02688	1.72948	54.4237	1645	2	0	192027	0	NO	0 nM	S	0.316501	545.553
966	42976532	38032.3	5980.49	6.75796e+06	2491.99	2.81595e+06	230684	204.145	1.03376	1.70168	37.3929	1130	0	0	0	0	NO	0 nM	S	0.482584	429.765
967	46367980	21964.9	13536	28574474	1811.02	3823071	428357	202.917	1.06242	1.95497	41.4353	2111	2	0	102776	0	NO	0 nM	S	0.729828	463.68
969	56727820	34443.1	16515.1	27200356	2108.58	3.47284e+06	393334	238.818	1.03647	1.80495	76.0528	1647	4	1	295421	6894	NO	0 nM	S	0.879173	567.278
970	53912276	48482.3	40250.9	44758952	3186.63	3543532	272004	244.608	1.02305	1.4973	79.509	1112	3	0	231727	0	NO	0 nM	S	0.734814	539.123
971	40940080	33393.2	689.573	845417	2149.77	2.63562e+06	228304	186.219	1.10103	2.25817	25.3328	1226	0	0	0	0	NO	0 nM	G1	0.176499	409.401
972	36770368	33983.7	652.649	706166	1967.25	2128569	193654	178.978	1.09377	2.35603	29.9566	1082	0	0	0	0	NO	0 nM	G1	0.939161	367.704
973	40127280	36150.7	629.627	698886	2656.83	2949080	204520	184.252	1.10365	2.32589	30.3459	1110	1	0	71738	0	NO	0 nM	G1	0.506312	401.273
974	38614640	37344.9	1386.29	1433421	2062.13	2132243	199390	192.834	1.05511	1.92747	40.2911	1034	0	0	0	0	NO	0 nM	G1	0.999809	386.146
975	76162632	52023.7	1076.1	1575417	2445.75	3580574	1226241	837.596	1.01487	1.57445	625.74	1464	0	4	0	85408	NO	0 nM	G2	0.197259	761.626
976	37942816	29805.8	413.548	526446	1699.36	2163286	223988	175.953	1.13784	2.14361	23.6206	1273	0	0	0	0	NO	0 nM	G1	0.534908	379.428
977	28600194	19670	374.62	544698	1336.9	1.94386e+06	244328	168.039	1.04393	1.92641	28.6451	1454	0	0	0	0	NO	0 nM	G1	0.290248	286.002
978	36629424	29421.2	651.765	811448	1750.51	2179388	242439	194.73	1.02242	1.44543	44.0329	1245	0	1	0	11323	NO	0 nM	G1	0.304174	366.294
979	49095432	31271	20671.9	32454918	2221.09	3487113	393826	250.845	1.10461	2.3125	93.1732	1570	5	0	316771	0	NO	0 nM	S	0.591065	490.954
980	32390718	30130.9	573.516	616530	2098.85	2256264	208352	193.816	1.0478	1.76558	48.0363	1075	0	0	0	0	NO	0 nM	G1	0.921719	323.907
982	37005188	26565.1	516.626	719660	1469.35	2046801	240308	172.511	1.091	1.71765	22.2642	1393	0	0	0	0	NO	0 nM	G1	0.723941	370.052
983	49685592	31327.6	19173.6	30409304	2418.3	3.83543e+06	429158	270.591	1.03736	1.96219	107.351	1586	3	0	179578	0	NO	0 nM	S	0.559174	496.856
984	36962160	27501.6	401.193	539204	1565.17	2103591	234819	174.717	1.03983	1.73591	24.5327	1344	0	0	0	0	NO	0 nM	G1	0.922299	369.622
985	54227456	32259	15693.2	26380280	2622.51	4408443	351026	208.82	1.02997	1.68114	36.207	1681	7	1	507155	8689	NO	0 nM	S	0.492361	542.275
986	56661500	42892.9	30226.4	39929120	2726.41	3.60159e+06	355772	269.32	1.0403	1.9455	101.827	1321	5	2	427427	10742	NO	0 nM	S	0.873832	566.615
987	54949416	31489.6	506.033	883027	1627.83	2840566	310196	177.763	1.20176	2.12743	29.1129	1745	0	0	0	0	NO	0 nM	S	0.833982	549.494
988	31167466	25843.7	524.52	632571	1620.46	1954271	212637	176.316	1.02329	1.52858	33.665	1206	0	0	0	0	NO	0 nM	G1	0.213835	311.675
989	36867876	32425.6	675.916	768516	1971.49	2241579	245432	215.859	1.0388	1.78565	60	1137	0	0	0	0	NO	0 nM	G1	0.771225	368.679
990	38404888	34630.2	601.151	666677	2486.39	2757412	202312	182.427	1.05663	1.77867	25.9324	1109	1	0	76024	0	NO	0 nM	G1	0.0121712	384.049
991	39205484	34911.4	594.884	668055	2233.5	2508217	205367	182.874	1.14849	2.71965	30.9145	1123	0	0	0	0	NO	0 nM	G1	0.32283	392.055
992	75997120	49477.3	1862.25	2860422	2705.56	4155744	448957	292.29	1.05142	1.85834	109.055	1536	5	1	399385	9835	NO	0 nM	S	0.229567	759.971
993	34945192	30440.1	2727.49	3.13116e+06	2444.7	2806516	219987	191.626	1.02446	1.67043	43.6376	1148	0	0	0	0	NO	0 nM	S	0.506863	349.452
994	37855420	27999.6	485.993	657063	1777.37	2402999	245634	181.682	1.13346	2.76341	29.0207	1352	0	0	0	0	NO	0 nM	G1	0.736853	378.554
995	40027728	38711.5	15247.5	15765864	2307.9	2386365	263268	254.611	1.0448	1.79827	102.123	1034	2	1	101733	5236	NO	0 nM	S	0.0976764	400.277
996	79683896	50592.9	696.519	1097018	2772.77	4367112	463011	293.975	1.04093	1.8163	106.641	1575	5	1	407757	9100	NO	0 nM	G2	0.514922	796.839
997	74502280	43265	842.696	1451123	2310.9	3979373	441390	256.324	1.02772	1.63516	77.4884	1722	5	5	382369	26219	NO	0 nM	G2	0.938412	745.023
998	44244280	35796.3	23404.4	28927892	2786.04	3443547	309754	250.61	1.02702	1.73625	89.6626	1236	4	1	292824	9395	NO	0 nM	S	0.228647	442.443
999	26825772	46331.2	1193.76	691186	2261.08	1309168	374441	646.703	1.04666	1.70294	479.041	579	0	1	0	35195	NO	0 nM	G1	0.677141	268.258
1000	41279932	33947.3	19970.9	24284606	2363.22	2.87368e+06	299833	246.573	1.04721	1.98603	91.523	1216	4	1	191564	4423	NO	0 nM	S	0.59288	412.799
1001	38676404	26527	596.114	869134	1471.35	2145231	253616	173.948	1.1151	2.06899	24.8121	1458	0	0	0	0	NO	0 nM	G1	0.0100637	386.764
1003	38227996	30533.5	1358.42	1700747	1988.86	2490057	239396	191.211	1.05212	2.07668	37.8019	1252	1	1	61852	4746	NO	0 nM	G1	0.70877	382.28
1004	37577076	29894.3	494.29	621322	1452.94	1826342	284585	226.4	1.09219	2.41028	66.9276	1257	0	0	0	0	NO	0 nM	G1	0.0439754	375.771
1005	36077432	39645.5	784.44	713840	2136.48	1944193	203544	223.675	1.03671	1.74589	73.1747	910	0	0	0	0	NO	0 nM	G1	0.879521	360.774
1007	26681196	43811.5	1249.1	760703	2293.76	1396900	365796	600.65	1.05002	1.64495	437.966	609	0	4	0	69303	NO	0 nM	G1	0.030661	266.812
1008	35401116	36914.6	757.9	726826	1612.61	1546489	170412	177.698	1.04386	1.85967	31.5871	959	0	0	0	0	NO	0 nM	G1	0.224414	354.011
1009	35790380	32389.5	700.292	773823	2092.78	2312522	212662	192.454	1.20702	2.60687	50.7095	1105	0	1	0	3925	NO	0 nM	G1	0.953676	357.904
1010	67305352	45384.6	25605.8	37973336	2968.96	4402966	373591	251.916	1.01593	1.49022	77.9326	1483	3	2	235698	14681	NO	0 nM	S	0.58232	673.054
1011	35750900	27521.9	503.073	653492	1728.81	2245718	225174	173.344	1.14648	1.98303	29.6875	1299	0	0	0	0	NO	0 nM	G1	0.107473	357.509
1013	74271576	44051.9	641.683	1081878	2074.42	3497476	430270	255.202	1.02002	1.70855	84.3203	1686	1	2	122127	18326	NO	0 nM	G2	0.456704	742.716
1014	40040528	24120.8	11464.3	19030774	1681.26	2790897	357317	215.251	1.10762	2.44696	62.0331	1660	1	0	56397	0	NO	0 nM	S	0.0209501	400.405
1015	37132396	24493.7	3210.91	4867746	2134.32	3235627	272033	179.441	1.07876	2.35344	25.2467	1516	0	0	0	0	NO	0 nM	S	0.411616	371.324
1016	38211512	29303.3	620.011	808494	2103.38	2742806	231664	177.656	1.11515	2.49132	24.6933	1304	0	0	0	0	NO	0 nM	G1	0.489459	382.115
1017	35567132	30927.9	586.024	673927	1985.64	2283490	215425	187.326	1.13088	2.28799	40.0539	1150	0	0	0	0	NO	0 nM	G1	0.243678	355.671
1018	74198744	33942.7	557.406	1218489	1884.3	4119069	393288	179.912	1.15577	2.04724	31.9876	2186	0	0	0	0	NO	0 nM	G2	0.588639	741.987
1019	74955872	36263.1	496.105	1025449	1684.06	3480961	737251	356.677	1.02946	1.71566	150.447	2067	1	2	53222	20625	NO	0 nM	G2	0.75324	749.559
1020	74674880	44370.1	602.212	1.01352e+06	2269.4	3.81941e+06	587365	348.999	1.03057	1.72361	171.683	1683	0	0	0	0	NO	0 nM	G2	0.235834	746.749
1021	32533116	24009.7	459.121	622109	1707.58	2313771	220264	162.556	1.0509	1.93745	24.4672	1355	0	0	0	0	NO	0 nM	G1	0.6205	325.331
1022	29575596	31165	447.308	424495	1270.71	1205903	155631	163.995	1.05546	1.89673	30.3762	949	0	0	0	0	NO	0 nM	G1	0.639622	295.756
1023	48551304	39698.5	20766.7	25397626	2549.11	3.11757e+06	310955	254.256	1.02538	1.57645	92.816	1223	2	1	163531	7188	NO	0 nM	S	0.94854	485.513
1024	37027724	27612	409.04	548522	1548.95	2077147	227253	169.465	1.13374	1.82247	21.7159	1341	0	0	0	0	NO	0 nM	G1	0.778276	370.277
1025	40168580	26995	10153.8	15108815	2450.93	3646979	362174	243.397	1.11611	2.3222	86.6909	1488	2	0	117367	0	NO	0 nM	S	0.848345	401.686
1026	72817392	47192.1	640.27	987936	2262.6	3491195	487989	316.26	1.04033	1.81057	147.331	1543	0	1	0	11185	NO	0 nM	G2	0.49042	728.174
1027	32336118	33543.7	881.196	849473	1441.4	1389510	196661	204.005	1.05474	1.9139	58.2573	964	0	1	0	9210	NO	0 nM	G1	0.185349	323.361
1028	35403160	31192.2	463.164	525691	1680.29	1907132	202368	178.298	1.05425	1.63833	29.1013	1135	0	0	0	0	NO	0 nM	G1	0.995815	354.032
1029	34535468	27193.3	403.052	511876	1478.09	1877176	214929	169.235	1.0729	1.81692	28.0961	1270	0	0	0	0	NO	0 nM	G1	0.129356	345.355
1030	35826204	27100	410.862	543160	1427.74	1887476	234400	177.307	1.17811	2.64576	31.7118	1322	0	0	0	0	NO	0 nM	G1	0.471457	358.262
1031	34331080	35247.5	858.198	835885	1724.21	1679376	177500	182.238	1.08056	2.16142	36.537	974	0	0	0	0	NO	0 nM	G1	0.0680931	343.311
1033	27935194	22330.3	337.986	422820	1396.77	1.74736e+06	193654	154.799	1.06779	1.9048	25.291	1251	0	0	0	0	NO	0 nM	G1	0.964925	279.352
1034	65577084	35143.1	18249.2	34052944	2234.36	4169321	426095	228.347	1.06498	1.93889	67.1072	1866	5	2	380601	13235	NO	0 nM	S	0.719389	655.771
1035	24662260	27710.4	8886.02	7.90856e+06	1783.87	1587646	164936	185.321	1.08936	2.25771	37.1685	890	0	0	0	0	NO	0 nM	S	0.349993	246.623
1036	34559236	32480.5	482.902	513808	1941.61	2065875	204767	192.45	1.09854	2.38519	44.516	1064	0	0	0	0	NO	0 nM	G1	0.254382	345.592
1037	41669880	37540.4	19234.4	21350142	2267.83	2517287	279245	251.572	1.03374	1.60306	93.7027	1110	2	0	153925	0	NO	0 nM	S	0.265303	416.699
1038	35968956	34685.6	18692.3	19383918	2191.09	2272155	312562	301.41	1.05664	1.71564	135.494	1037	4	0	223480	0	NO	0 nM	S	0.127294	359.69
1039	66314672	36316.9	583.145	1064822	1774.68	3240568	576964	315.972	1.02895	1.57837	137.191	1826	0	1	0	8927	NO	0 nM	G2	0.525809	663.147
1040	35328308	33328.6	505.956	536313	1921.75	2037058	194996	183.958	1.06707	1.527	36.5311	1060	0	0	0	0	NO	0 nM	G1	0.141817	353.283
1041	33872784	45405.9	683.055	509559	1851.67	1381344	140963	188.958	1.03914	1.5107	40.4879	746	0	0	0	0	NO	0 nM	G1	0.316731	338.728
1042	37012200	29398.1	14855.7	18703308	2326.21	2928693	282795	224.619	1.03916	1.88161	68.2017	1259	0	0	0	0	NO	0 nM	S	0.626706	370.122
1043	34978424	41591.5	650.133	546762	1907.93	1604567	157169	186.883	1.02004	1.6152	40.7765	841	0	0	0	0	NO	0 nM	G1	0.727544	349.784
1044	35142912	31293.8	535.197	601026	1696.49	1905163	247940	220.784	1.12279	2.61988	75.6278	1123	0	0	0	0	NO	0 nM	G1	0.0242727	351.429
1045	34900312	24928.8	440.428	616599	2011.96	2816749	247266	176.619	1.17551	2.92498	31.9871	1400	0	0	0	0	NO	0 nM	G1	0.430116	349.003
1047	45147880	40382.7	20850.9	23311326	2373.38	2653444	282025	252.258	1.03566	1.55228	91.678	1118	4	1	242897	5672	NO	0 nM	S	0.853246	451.479
1048	34642672	30549.1	427.561	484854	1486.7	1685920	190047	167.59	1.14499	2.10956	25.8333	1134	0	0	0	0	NO	0 nM	G1	0.475325	346.427
1049	35353780	30609.3	872.079	1007251	1834.45	2118793	198641	171.984	1.08629	2.36106	24.4087	1155	0	0	0	0	NO	0 nM	G1	0.969206	353.538
1050	60993524	31784	505.151	969385	1938.12	3719245	486304	253.415	1.01067	1.51433	83.8155	1919	4	3	275771	22826	NO	0 nM	G2	0.265633	609.935
1051	34407852	29713.2	5837.77	6760136	2135.61	2473034	231043	199.519	1.05242	1.7319	50.5794	1158	0	0	0	0	NO	0 nM	S	0.0135087	344.079
1052	34210332	43915.7	806.978	628636	2260.15	1.76066e+06	206590	265.199	1.02873	1.69705	112.27	779	0	0	0	0	NO	0 nM	G1	0.483753	342.103
1053	32239010	33758.1	638.715	609973	1369.48	1307854	171338	179.412	1.03259	1.56335	39.9026	955	0	0	0	0	NO	0 nM	G1	0.256114	322.39
1054	36799300	27815	424.837	562059	1706.87	2258193	219024	165.551	1.09147	2.14956	25.285	1323	0	0	0	0	NO	0 nM	G1	0.823718	367.993
1055	38547716	36852.5	505.704	528966	1604.11	1.67789e+06	193000	184.512	1.04321	1.72084	36.4962	1046	0	1	0	5085	NO	0 nM	G1	0.232773	385.477
1056	39138152	30817.4	360.002	457203	1685.09	2140058	241307	190.006	1.02186	1.68135	46.3063	1270	0	1	0	5764	NO	0 nM	G1	0.310629	391.382
1057	56076732	28654.4	370.713	725486	1174.38	2298252	345931	176.766	1.12939	1.64252	43.511	1957	0	0	0	0	NO	0 nM	S	0.791227	560.767
1058	41677748	28842.7	8947	12928414	2617.83	3782762	358750	248.27	1.10291	2.23336	96.0062	1445	1	0	71011	0	NO	0 nM	S	0.715143	416.777
1059	63644712	45689	7096.54	9885485	2465.84	3434908	290806	208.762	1.02563	1.82053	59.6626	1393	1	0	59490	0	NO	0 nM	S	0.558051	636.447
1060	38437844	27573.8	5839.1	8139702	1704.1	2375516	251963	180.748	1.10811	1.9292	38.6585	1394	0	0	0	0	NO	0 nM	S	0.704948	384.378
1061	34531584	30397.5	9425.98	10707910	2888.01	3280778	241481	212.571	1.02455	1.58209	70.3838	1136	0	0	0	0	NO	0 nM	S	0.418637	345.316
1062	39373576	28043.9	6580.37	9238845	1962.92	2755940	315995	225.068	1.07656	1.96396	76.1895	1404	0	0	0	0	NO	0 nM	S	0.00531005	393.736
1063	42920060	37550.4	11787.2	13472770	2464.17	2816544	272712	238.593	1.01736	1.53234	88.1137	1143	1	0	62654	0	NO	0 nM	S	0.0113551	429.201
1064	37904072	24391.3	813.808	1264657	1614.56	2509033	256007	164.741	1.18432	2.02487	26.6229	1554	0	0	0	0	NO	0 nM	G1	0.511222	379.041
1065	38055164	31898.7	370.087	441514	1512.03	1803847	198002	165.97	1.09086	2.3251	24.2565	1193	0	0	0	0	NO	0 nM	G1	0.083291	380.552
1066	34154384	31566	5760.47	6232830	2573.39	2784411	209031	193.189	1.04549	1.95753	52.2495	1082	0	0	0	0	NO	0 nM	S	0.0510755	341.544
1067	33812872	30109.4	3946.5	4431923	1943.9	2182997	203628	181.325	1.06686	2.17275	42.4933	1123	0	0	0	0	NO	0 nM	S	0.965517	338.129
1068	37428500	30679.1	3281.17	4003029	1810.46	2208761	230124	188.626	1.09211	2.27539	41.6656	1220	0	0	0	0	NO	0 nM	S	0.859003	374.285
1069	31715004	33244.2	665.46	634849	2037.81	1944070	183915	192.783	1.02144	1.72117	59.8082	954	0	0	0	0	NO	0 nM	G1	0.152027	317.15
1070	46708748	39317.1	13589.6	16144452	3295.21	3914715	323028	271.909	1.05101	2.03788	128.25	1188	4	0	317132	0	NO	0 nM	S	0.000664219	467.087
1071	29209316	45568.4	776.409	497678	2092.08	1341023	216163	337.228	1.06181	2.11838	192.156	641	0	1	0	13034	NO	0 nM	G1	0.941668	292.093
1072	38028416	27921	327.697	446323	1463.04	1992655	222733	163.534	1.10741	2.36396	22.5389	1362	0	0	0	0	NO	0 nM	G1	0.278325	380.284
1073	76724816	51493.2	7909.54	11785218	2359.03	3514962	385219	258.536	1.01271	1.51576	96.7866	1490	4	3	298913	19873	NO	0 nM	S	0.185898	767.248
1074	39471416	30764.9	4773.48	6124380	1804.18	2314766	243562	189.838	1.05139	2.07716	41.1395	1283	0	0	0	0	NO	0 nM	S	0.691508	394.714
1075	30937230	46452.3	776.287	517007	2138.58	1.42429e+06	217414	326.447	1.04345	1.86336	177.988	666	0	0	0	0	NO	0 nM	G1	0.108904	309.372
1076	48571916	46083.4	1058.63	1115797	1760.55	1855618	343430	325.835	1.03766	1.84061	179.139	1054	0	0	0	0	NO	0 nM	S	0.26465	485.719
1077	36904836	35047.3	458.396	482691	1984.45	2089627	188273	178.797	1.05788	1.79661	33.6505	1053	0	0	0	0	NO	0 nM	G1	0.975095	369.048
1078	76133896	44837.4	569.627	967227	1929.4	3276128	691454	407.217	1.02514	1.64252	221.128	1698	0	0	0	0	NO	0 nM	G2	0.639463	761.339
1079	42509952	27766.1	10164.8	15562344	1664.07	2547685	426147	278.346	1.09022	2.35941	125.287	1531	0	0	0	0	NO	0 nM	S	0.520678	425.1
1080	47987552	45186	986.405	1047562	1916.51	2035335	422130	397.486	1.07665	2.27914	232.548	1062	0	1	0	18280	NO	0 nM	S	0.397919	479.876
1081	37025344	29039.5	1231.68	1570386	1979.71	2524124	216311	169.656	1.03566	1.80923	29.1631	1275	0	0	0	0	NO	0 nM	G1	0.774501	370.253
1082	43888452	28205.9	8232.07	12809104	2212.97	3443385	407268	261.74	1.0822	2.53599	106.444	1556	4	1	240513	6992	NO	0 nM	S	0.140957	438.885
1083	79528176	51045	781.418	1217450	1606.56	2503028	822907	528.182	1.05939	1.87413	354.841	1558	0	2	0	28336	NO	0 nM	G2	0.967338	795.282
1084	39547528	35091	471.301	531156	1506.32	1697623	219422	194.696	1.0627	2.01494	50.7622	1127	0	1	0	5201	NO	0 nM	G1	0.861123	395.475
1085	55600624	28152.2	15473.6	30560428	1914.87	3781872	634650	321.342	1.05307	1.83467	144.543	1975	7	1	399589	5951	NO	0 nM	S	0.617657	556.006
1086	38759108	39999.1	456.202	442060	1555.5	1507284	181755	187.57	1.12224	2.28961	42.9773	969	0	0	0	0	NO	0 nM	G1	0.0429062	387.591
1087	38465980	33771.7	456.575	520039	1845.93	2102509	196079	172.15	1.05746	1.94834	26.9175	1139	1	0	58089	0	NO	0 nM	G1	0.700856	384.66
1088	55145040	33935.4	14051.7	22833984	2484.1	4.03667e+06	404310	248.806	1.01423	1.47727	70.8646	1625	5	0	312382	0	NO	0 nM	S	0.913284	551.45
1089	32005084	27331.4	413.163	483814	1350.76	1581736	199316	170.21	1.25292	3.20563	40.1904	1171	0	0	0	0	NO	0 nM	G1	0.524577	320.051
1090	33810452	34325.3	684.469	674202	1694.05	1668640	170679	173.278	1.07195	1.94737	36.531	985	0	0	0	0	NO	0 nM	G1	0.354225	338.105
1091	38208896	30348.6	336.485	423634	1475.59	1857773	206320	163.876	1.05174	1.91851	24.077	1259	0	0	0	0	NO	0 nM	G1	0.120277	382.089
1092	43648236	34100.2	15932.7	20393824	2661.34	3406518	353638	276.28	1.08322	2.36661	129.714	1280	2	1	138624	7367	NO	0 nM	S	0.754901	436.482
1093	37619124	24946.4	2720.15	4101993	1639.43	2472263	293712	194.769	1.11411	2.79178	46.9304	1508	0	1	0	9229	NO	0 nM	S	0.885022	376.191
1094	61282868	36412.9	14878.5	25040574	2158.96	3633537	392306	233.099	1.04196	1.89245	72.2852	1683	4	1	248969	8043	NO	0 nM	S	0.100252	612.829
1095	55941604	31095.9	16579.8	29826984	1686.61	3034205	394513	219.296	1.08313	2.14625	67.3191	1799	3	0	153757	0	NO	0 nM	S	0.758985	559.416
1096	35707596	26807.5	370.134	493018	1599.19	2130116	221255	166.107	1.06113	1.97607	29.0728	1332	0	0	0	0	NO	0 nM	G1	0.0170605	357.076
1097	38156788	34562.3	528.739	583728	2062.82	2277348	204489	185.226	1.06363	2.0471	39.4611	1104	0	0	0	0	NO	0 nM	G1	0.967055	381.568
1098	30093562	26561	464.351	526110	1147.84	1300502	185159	163.424	1.09393	1.90545	34.135	1133	0	0	0	0	NO	0 nM	G1	0.615058	300.936
1099	67889600	48354.4	12465.2	17501124	2759.45	3874266	383079	272.848	1.03009	1.71053	109.603	1404	2	1	235294	7498	NO	0 nM	S	0.552439	678.896
1100	38341380	28784.8	346.311	461286	1376.85	1833963	219721	164.956	1.08625	2.16802	21.5	1332	0	0	0	0	NO	0 nM	G1	0.29595	383.414
1101	38826020	35817.4	510.336	553204	2099.01	2275326	190586	175.817	1.05406	2.18819	36.1033	1084	1	0	76305	0	NO	0 nM	G1	0.929292	388.26
1102	37614228	35153.5	640.143	684953	1571.36	1681360	205453	192.012	1.15952	2.20819	44.857	1070	0	0	0	0	NO	0 nM	G1	0.265906	376.142
1103	38599516	42936.1	892.832	802656	1761.87	1583922	236238	262.779	1.03271	1.69256	112.652	899	0	0	0	0	NO	0 nM	G1	0.828147	385.995
1104	40056704	32968.5	9580.81	11640682	3121.53	3792653	312318	257.052	1.02997	1.61481	99.9613	1215	2	0	197491	0	NO	0 nM	S	0.985109	400.567
1105	33388376	29160.2	467.017	534734	1485.01	1.70034e+06	200900	175.459	1.12921	1.84572	38.6568	1145	0	0	0	0	NO	0 nM	G1	0.783397	333.884
1106	55650684	43681.9	1383.96	1763160	2136.85	2722351	1397423	1096.88	1.07884	2.17983	907.703	1274	0	4	0	141292	NO	0 nM	S	0.51899	556.507
1107	40916672	36995.2	11126.4	12305802	2972.56	3287650	337197	304.88	1.05192	1.99819	150.649	1106	1	2	47378	17616	NO	0 nM	S	0.0660743	409.167
1108	75715544	48380.5	4599.31	7197918	2080.78	3.25642e+06	527300	336.933	1.0239	1.4582	161.608	1565	1	1	83859	5047	NO	0 nM	S	0.472414	757.155
1109	36088620	40503.5	737.524	657134	1763.48	1571259	162094	181.924	1.03426	1.59641	40.6397	891	0	0	0	0	NO	0 nM	G1	0.438256	360.886
1110	51444816	44349	967.537	1122343	1601.93	1858235	553094	476.805	1.09305	2.28559	312.831	1160	0	2	0	44046	NO	0 nM	S	0.202796	514.448
1111	71942664	51241.2	953.486	1338694	2756.23	3869753	419524	298.806	1.03428	1.80413	137.543	1404	2	5	161468	37272	NO	0 nM	G2	0.423588	719.427
1112	36216796	36472.1	610.241	605969	1631.09	1619677	177909	179.163	1.06405	1.98691	40.5529	993	0	0	0	0	NO	0 nM	G1	0.357758	362.168
1113	28412812	43378.3	1141.95	747976	1950.45	1277548	188866	288.345	1.06509	1.76737	134.682	655	0	1	0	11314	NO	0 nM	G1	0.163684	284.128
1114	36641524	27633.1	413.686	548548	1371.13	1.81812e+06	233452	176.057	1.25052	1.71118	27.8017	1326	0	0	0	0	NO	0 nM	G1	0.441374	366.415
1115	35410080	27794.4	426.317	543128	1579.24	2011950	216186	169.691	1.06178	1.98217	31.8775	1274	0	0	0	0	NO	0 nM	G1	0.2628	354.101
1116	58333316	39281.7	13433.8	19949202	3082.47	4577471	393031	264.667	1.04125	1.55896	93.2525	1485	5	1	406902	6766	NO	0 nM	S	0.522062	583.333
1117	45701668	28492.3	609.932	978331	930.685	1492819	301278	187.829	1.03807	1.7697	26.1241	1604	0	0	0	0	NO	0 nM	G1	0.0351601	457.017
1118	57151696	32107.7	10069.7	17924144	2295.42	4.08585e+06	345818	194.28	1.07713	2.02192	38.6483	1780	3	1	180272	5426	NO	0 nM	S	0.906231	571.517
1119	67621608	34395.5	14181.2	27880174	2192.04	4309556	389602	198.17	1.05772	1.90712	43.7157	1966	4	0	267991	0	NO	0 nM	S	0.816364	676.216
1120	33656592	45481.9	1002.85	742109	1779.84	1317080	213848	288.984	1.03308	1.76486	140.012	740	0	0	0	0	NO	0 nM	G1	0.552581	336.566
1121	34584196	31845.5	491.798	534093	1238.11	1344589	186853	172.056	1.05219	1.8775	36.9622	1086	0	0	0	0	NO	0 nM	G1	0.851809	345.842
1122	36885596	39365.6	662.064	620354	1501.38	1406792	172869	184.492	1.04992	1.68955	47.0726	937	0	0	0	0	NO	0 nM	G1	0.962395	368.856
1123	41629108	30231.7	620.19	854002	930.06	1280692	258884	188.006	1.05291	1.68312	31.9956	1377	0	0	0	0	NO	0 nM	G1	0.110522	416.291
1124	63063736	48660.3	12828.4	16625545	3324.66	4308757	377153	291.013	1.03911	1.55504	121.705	1296	5	1	560591	7823	NO	0 nM	S	0.630832	630.637
1125	29965012	48020.9	956.534	596877	1764.77	1101217	167742	268.817	1.03101	1.63622	113.638	624	0	0	0	0	NO	0 nM	G1	0.997994	299.65
1126	37484212	31262.9	5561.75	6668542	1916.14	2297449	239718	199.932	1.10005	2.48167	50.6856	1199	0	0	0	0	NO	0 nM	S	0.987889	374.842
1127	41692516	36444.5	452.115	517220	1316.22	1505752	207685	181.543	1.09524	2.23842	33.2185	1144	0	0	0	0	NO	0 nM	G1	0.603323	416.925
1128	63866508	44787.2	12553.5	17901330	2779.48	3.96353e+06	426219	298.891	1.06775	1.95853	138.514	1426	4	1	299501	7280	NO	0 nM	S	0.128021	638.665
1129	51961268	37062.2	10976.3	15388791	2819.39	3.95279e+06	378302	269.83	1.02927	1.62402	103.894	1402	2	1	167143	6452	NO	0 nM	S	0.583193	519.613
1130	41628652	32497	435.966	558472	1301.21	1666851	228491	178.369	1.09995	2.34663	33.918	1281	0	0	0	0	NO	0 nM	G1	0.00206464	416.287
1131	32580674	43039.2	832.859	630474	1867.28	1413532	189697	250.59	1.06018	1.85112	97.0264	757	0	0	0	0	NO	0 nM	G1	0.198911	325.807
1132	73967168	38930.1	5892.97	11196639	2277.91	4328030	409645	215.603	1.04213	1.84139	49.8911	1900	6	1	386415	5105	NO	0 nM	S	0.956123	739.672
1133	31286236	45081	870.898	604403	1937.59	1344684	176066	253.697	1.06697	2.01727	99.3963	694	0	0	0	0	NO	0 nM	G1	0.330441	312.862
1134	36122972	28991.2	525.876	655241	1219.95	1520054	215948	173.313	1.09706	1.87674	33.6549	1246	0	0	0	0	NO	0 nM	G1	0.63839	361.23
1136	36546008	36989.9	488.6	482737	1456.34	1438868	181792	184	1.03295	1.57013	45.3492	988	0	0	0	0	NO	0 nM	G1	0.947822	365.46
1137	42657464	31365.8	503.7	685032	1399.76	1903673	240837	177.086	1.12492	1.85024	29.0449	1360	0	0	0	0	NO	0 nM	G1	0.728559	426.575
1138	45147092	36705	5572.41	6.85406e+06	2222.58	2733774	272657	221.672	1.04215	1.55609	55.7049	1230	1	1	61880	7225	NO	0 nM	S	0.329651	451.471
1139	40381960	34782.1	773.817	898402	2425.76	2816307	212848	183.332	1.02733	1.69854	35.2317	1161	0	1	0	5296	NO	0 nM	G1	0.791761	403.82
1140	82860840	32179	400.886	1032281	1190.19	3064731	454637	176.558	1.09497	1.74518	21.7705	2575	0	0	0	0	NO	0 nM	G2	0.108166	828.608
1141	39682604	32341.2	565.222	693527	1216.09	1.49214e+06	238559	194.425	1.04469	1.75041	45.5012	1227	0	0	0	0	NO	0 nM	G1	0.392319	396.826
1142	39083336	41183.7	925.204	878019	2091.64	1.98496e+06	218640	230.39	1.04029	1.88514	87.4742	949	0	0	0	0	NO	0 nM	G1	0.221218	390.833
1143	43408752	31616	2878.72	3.95248e+06	1868.04	2564821	258975	188.62	1.06329	1.80115	40.1347	1373	0	0	0	0	NO	0 nM	S	0.683726	434.088
1144	66732296	51730.5	655.621	845751	2504.88	3231297	328439	254.604	1.01073	1.43876	92.169	1290	2	0	208434	0	NO	0 nM	G2	0.102446	667.323
1145	81762760	48668.3	580.489	975221	1856.66	3119195	336297	200.177	1.04168	1.69393	36.8333	1680	1	2	47930	8977	NO	0 nM	G2	0.397026	817.628
1146	46651576	24696.4	6173.73	11662181	1764.38	3332906	374869	198.448	1.04349	2.04865	39.2361	1889	1	0	74458	0	NO	0 nM	S	0.27665	466.516
1147	41718792	31773.6	525.015	689345	1454.8	1910147	230448	175.513	1.03613	1.59788	23.1561	1313	0	0	0	0	NO	0 nM	G1	0.506343	417.188
1148	46237264	45241.9	1376.69	1406982	1801.54	1841173	468858	458.765	1.08177	2.28571	292.656	1022	0	1	0	25904	NO	0 nM	G1	0.349898	462.373
1149	41137192	30953.5	437.509	581450	1527	2029378	297766	224.053	1.05288	1.75093	64.3476	1329	0	0	0	0	NO	0 nM	G1	0.706411	411.372
1150	71476280	47461	19453.4	29296862	2443.7	3.68021e+06	557433	370.141	1.04277	1.83433	185.914	1506	5	4	292731	41895	NO	0 nM	S	0.024577	714.763
1151	53683392	46278.8	1414.22	1640495	1769.62	2052761	1335159	1151	1.09048	1.83534	933.244	1160	0	4	0	121971	NO	0 nM	S	0.633987	536.834
1152	41202952	30274	375.644	511251	1379.65	1877707	278765	204.824	1.10631	1.88772	60.4247	1361	0	0	0	0	NO	0 nM	G1	0.230571	412.03
1153	81978752	41911.4	558.338	1092110	1531.29	2995205	591962	302.639	1.07443	2.11268	138.473	1956	0	2	0	12172	NO	0 nM	G2	0.268709	819.788
1154	27681172	43319.5	827.335	528667	1906.33	1218142	322095	504.061	1.06268	1.86115	331.762	639	0	1	0	7630	NO	0 nM	G1	0.800256	276.812
1155	42130884	31606.1	489.895	653030	1397.05	1862270	238318	178.783	1.18395	3.22264	32.859	1333	0	0	0	0	NO	0 nM	G1	0.955568	421.309
1156	81308008	35122.2	344.472	797453	1628.19	3769250	448135	193.579	1.0336	1.82348	30.0177	2315	2	0	186143	0	NO	0 nM	G2	0.31655	813.08
1158	28020632	43442.8	718.932	463711	1711.79	1104104	317529	492.293	1.10013	2.11621	322.22	645	0	1	0	15746	NO	0 nM	G1	0.103991	280.206
1159	38140108	33993	650.472	729830	1687.65	1893549	229514	204.558	1.03741	1.5049	55.4046	1122	0	0	0	0	NO	0 nM	G1	0.633982	381.401
1160	86806784	46198.4	12272.3	23059582	2132.94	4007786	420167	223.612	1.02474	1.6242	51.2613	1879	7	3	534354	16232	NO	0 nM	S	0.751032	868.068
1161	77739896	30379	411.694	1053524	1753.67	4487648	439960	171.927	1.19261	1.77465	24.9238	2559	0	0	0	0	NO	0 nM	G2	0.155978	777.399
1162	40789652	33162.3	409.733	503972	1259.01	1548579	214015	173.996	1.03728	1.70488	24.1146	1230	0	0	0	0	NO	0 nM	G1	0.426002	407.897
1163	39366064	26652.7	6231.14	9203400	1974.92	2916961	279201	189.032	1.05208	1.91266	42.0359	1477	0	0	0	0	NO	0 nM	S	0.892707	393.661
1164	43578604	26126.3	7648.81	12758219	2413.15	4025137	325000	194.844	1.07167	1.97355	44.8705	1668	1	0	50723	0	NO	0 nM	S	0.103578	435.786
1166	90781624	45872.5	609.127	1205463	1881.92	3724322	343469	173.557	1.10044	1.93253	21.6716	1979	0	1	0	4626	NO	0 nM	G2	0.590585	907.816
1167	48280192	29493.1	10998.2	18004126	2041.43	3341829	349065	213.235	1.05604	1.73238	48.1851	1637	1	1	63134	4429	NO	0 nM	S	0.435532	482.802
1168	46442460	28597.6	7206.89	11703997	2305.62	3.74433e+06	366648	225.768	1.04154	2.01047	68.5911	1624	0	0	0	0	NO	0 nM	S	0.798689	464.425
1169	77480856	46591	1225.1	2037341	2196.59	3.65294e+06	384104	230.971	1.12142	2.11331	79.021	1663	0	0	0	0	NO	0 nM	G2	0.923456	774.809
1170	75426392	42232	18807	33589292	1971.2	3520564	401643	224.884	1.01816	1.63774	60.7962	1786	7	1	448604	4658	NO	0 nM	S	0.299154	754.264
1171	48230404	33798.5	16093.3	22965190	2200.41	3.13999e+06	341077	239.017	1.06157	1.77936	77.8241	1427	2	0	111513	0	NO	0 nM	S	0.388404	482.304
1172	46941764	29785.4	12232.4	19278300	2171.66	3.42253e+06	312772	198.459	1.0263	1.61781	40.0152	1576	2	0	139014	0	NO	0 nM	S	0.486272	469.418
1173	41593472	29603.9	492.224	691575	1541.08	2165215	240665	171.292	1.09327	2.01431	22.279	1405	0	0	0	0	NO	0 nM	G1	0.588151	415.935
1174	47061832	29468.9	11208.3	17899590	2212.59	3.5335e+06	351909	220.356	1.0464	2.0826	67.0488	1597	3	0	182804	0	NO	0 nM	S	0.983854	470.618
1175	76928504	37544.4	8406.72	17225366	2994.16	6135037	486863	237.61	1.01152	1.54807	60.713	2049	6	0	539217	0	NO	0 nM	S	0.69733	769.285
1176	42997560	30131.4	580.282	828063	1575.59	2248370	252251	176.77	1.04038	1.69462	22.4919	1427	0	0	0	0	NO	0 nM	G1	0.389549	429.976
1177	40970436	44825.4	717.882	656144	1916.86	1752009	209114	228.79	1.05849	1.78907	68.7877	914	0	1	0	5205	NO	0 nM	G1	0.263768	409.704
1178	38568780	31639.7	513.696	626196	1918.55	2338709	215793	177.025	1.02905	1.80556	32.5808	1219	0	0	0	0	NO	0 nM	G1	0.944626	385.688
1179	80075616	37896.6	6804.45	14377798	2850.28	6022636	590748	279.578	1.06614	2.09939	107.694	2113	12	1	1025032	9002	NO	0 nM	S	0.135548	800.756
1180	66377304	38302	21246.9	36820860	3055.18	5294619	501017	289.104	1.02418	1.67686	116.739	1733	7	1	563245	7047	NO	0 nM	S	0.720266	663.773
1181	38261508	41009.1	1187.34	1107791	2293.25	2139602	180223	193.165	1.0315	1.70204	48.2669	933	1	0	63687	0	NO	0 nM	G1	0.925395	382.615
1182	88949976	51416.2	689.665	1193121	1660.42	2872532	961275	555.65	1.02685	1.81792	369.849	1730	0	5	0	76797	NO	0 nM	G2	0.664666	889.5
1183	42991796	32059.5	770.026	1032605	1412.08	1893605	239568	178.649	1.13899	1.90559	21.78	1341	0	0	0	0	NO	0 nM	G1	0.423054	429.918
1184	38304132	19582.9	5830.02	11403518	1953.19	3820444	417028	213.204	1.12677	2.34995	64.1897	1956	5	0	325416	0	NO	0 nM	S	0.198991	383.041
1185	40994780	46851.2	871.457	762525	1681.39	1471220	161344	184.393	1.07566	2.18715	23.8057	875	0	0	0	0	NO	0 nM	G1	0.367475	409.948
1186	59592740	39180	21988.6	33444666	2529.89	3.84796e+06	472838	310.873	1.01744	1.50821	144.297	1521	6	1	443626	6001	NO	0 nM	S	0.706872	595.927
1187	43169744	35736.5	3679.17	4444440	1808.35	2184490	220313	182.378	1.05088	1.91398	31.2632	1208	0	0	0	0	NO	0 nM	S	0.649534	431.697
1188	63675924	34910	19438.4	35455588	2624.65	4787366	494676	271.204	1.06092	1.6369	103.401	1824	8	3	599829	22451	NO	0 nM	S	0.927976	636.759
1189	42080604	43292.8	674.63	655740	1772.04	1722419	219915	226.25	1.05056	1.76915	70.6461	972	0	1	0	3887	NO	0 nM	G1	0.866861	420.806
1190	43322460	42431.4	772.13	788345	1684.74	1720121	187771	183.909	1.06767	1.54789	27.811	1021	0	0	0	0	NO	0 nM	G1	0.816151	433.225
1191	43777952	32548.7	7300.55	9819243	1761.23	2368861	271633	201.958	1.05052	1.94056	46.1145	1345	0	1	0	5164	NO	0 nM	S	0.911451	437.78
1192	39884504	32400.1	650.346	800576	1020.46	1256183	249995	203.083	1.0334	1.83874	44.7019	1231	0	1	0	7787	NO	0 nM	G1	0.276337	398.845
1193	75327512	44232.2	22371.4	38098508	2099.13	3574822	408410	239.818	1.03748	1.78332	68.5308	1703	5	3	299767	19782	NO	0 nM	S	0.369524	753.275
1194	51672172	37910.6	17834.9	24308906	2671.29	3640965	333039	244.343	1.01386	1.59648	84.3522	1363	3	1	190248	5241	NO	0 nM	S	0.379894	516.722
1195	39280064	28608.9	588.086	807442	1657.74	2276081	241625	175.983	1.03254	1.69629	26.8114	1373	0	0	0	0	NO	0 nM	G1	0.560451	392.801
1196	46549536	21640.9	7296.48	15694732	2081.32	4476930	477222	221.861	1.06632	2.02149	53.8777	2151	3	0	168341	0	NO	0 nM	S	0.668218	465.495
1197	42000436	46771.1	933.813	838564	2048.98	1839988	279776	311.555	1.11505	2.10341	143.718	898	0	1	0	7348	NO	0 nM	G1	0.286717	420.004
1198	41199908	43368.3	1072.1	1018498	2270.35	2156829	180577	190.081	1.02605	1.70873	40.4263	950	0	0	0	0	NO	0 nM	G1	0.0194625	411.999
1199	79380632	38255.7	7279.97	15105936	2580.21	5353941	548645	264.407	1.124	2.07678	93.3889	2075	4	4	301721	26357	NO	0 nM	S	0.399222	793.806
1200	40045508	25986.7	6207.07	9565100	1844.23	2841954	292470	189.792	1.05408	1.85714	40.1408	1541	1	0	47205	0	NO	0 nM	S	0.308528	400.455
1201	42373584	36592	634.945	735266	1293.69	1498090	202419	174.801	1.04988	1.73391	23.1727	1158	0	0	0	0	NO	0 nM	G1	0.942185	423.736
1202	43783744	27279.6	9686.95	15547547	2239.19	3.5939e+06	341659	212.872	1.25335	2.69353	59.2586	1605	2	1	124441	4906	NO	0 nM	S	0.888265	437.837
1203	49004284	30646.8	12258.3	19601044	2507.6	4009660	402674	251.829	1.07543	2.30329	89.7273	1599	4	3	370108	19197	NO	0 nM	S	0.860311	490.043
1204	34047484	46897.4	1329.57	965269	2224.14	1.61472e+06	218351	300.759	1.02206	1.65565	147.468	726	0	1	0	10384	NO	0 nM	G1	0.653	340.475
1205	39977940	30217.6	541.323	716170	1678.68	2220897	226396	171.123	1.0897	2.16617	27.6274	1323	0	0	0	0	NO	0 nM	G1	0.344289	399.779
1206	40739428	46137.5	1018.12	899003	2173.15	1918889	287409	325.492	1.04393	1.85957	170.296	883	0	1	0	12644	NO	0 nM	G1	0.548849	407.394
1207	44706124	42415.7	660.764	696445	1588.22	1673982	250029	237.219	1.05816	1.6959	78.6812	1054	0	0	0	0	NO	0 nM	G1	0.815225	447.061
1208	39356140	27599	354.957	506168	1158.08	1651426	253259	177.601	1.0384	1.72841	24.2433	1426	0	0	0	0	NO	0 nM	G1	0.0986104	393.561
1209	81576576	47649.9	19117.5	32729126	2699.21	4621056	566433	330.86	1.03671	1.89836	159.395	1712	5	2	345832	22157	NO	0 nM	S	0.801075	815.766
1210	39659480	47496.4	1099.75	918292	1970.25	1645157	234728	281.111	1.05275	1.82143	125.176	835	0	1	0	5888	NO	0 nM	G1	0.0411798	396.595
1211	48492772	38732.2	17279.9	21634480	2490.79	3118472	309165	246.937	1.04617	2.04233	90.968	1252	3	2	227100	14232	NO	0 nM	S	0.816421	484.928
1212	41807684	46608.3	1196.8	1073533	2254.66	2.02243e+06	180714	201.465	1.07231	1.70978	46.8807	897	0	1	0	4469	NO	0 nM	G1	0.807564	418.077
1213	42273008	35583.3	622.268	739254	1418.02	1684613	255009	214.654	1.07807	2.02985	56.8064	1188	0	0	0	0	NO	0 nM	G1	0.0510073	422.73
1214	46938184	35212.4	16684.3	22240126	2144.37	2858448	338440	253.893	1.02087	1.59295	90.7869	1333	3	1	181070	8071	NO	0 nM	S	0.627161	469.382
1215	80541832	42795.9	481.034	905306	1955.46	3680184	470644	250.077	1.02621	1.73026	84.0404	1882	3	3	208852	19451	NO	0 nM	G2	0.502453	805.418
1216	40310712	42566.8	1092.8	1034885	1846.65	1748774	200528	211.751	1.05986	1.68046	56.7138	947	0	0	0	0	NO	0 nM	G1	0.16982	403.107
1217	40784296	27390.4	4540.95	6761474	2032.31	3026105	275021	184.702	1.08832	2.08989	36.7784	1489	0	0	0	0	NO	0 nM	S	0.148379	407.843
1218	71224176	50621.3	673.628	947794	2149.52	3.02437e+06	401356	285.257	1.01477	1.62402	122.966	1407	1	0	66117	0	NO	0 nM	G2	0.773259	712.242
1219	42842160	38320.4	798.422	892636	2253.94	2519902	200632	179.456	1.02015	1.50358	23.9392	1118	0	0	0	0	NO	0 nM	G1	0.567693	428.422
1220	35897876	28045.2	701.416	897813	1312.59	1680120	220054	171.917	1.03045	1.69369	23.3109	1280	0	0	0	0	NO	0 nM	G1	0.982999	358.979
1221	82443992	34495.4	647.828	1548310	1608.26	3843739	447228	187.125	1.17819	2.39597	34.0167	2390	0	0	0	0	NO	0 nM	G2	0.982248	824.44
1222	37352100	29810.1	558.919	700326	1349.76	1691247	216625	172.885	1.06921	1.92	27.5307	1253	0	0	0	0	NO	0 nM	G1	0.992667	373.521
1224	84393192	49730.8	798.456	1354980	2413.13	4.09509e+06	553529	326.181	1.04804	1.66454	154.698	1697	5	4	451108	33163	NO	0 nM	G2	0.938256	843.932
1225	45196468	33855	8970	11974947	2021.14	2698228	262972	196.983	1.12102	2.54559	43.4599	1335	0	0	0	0	NO	0 nM	S	0.24457	451.965
1226	41340572	36747.2	742.151	834920	1753.51	1.9727e+06	214181	190.383	1.02347	1.44444	33.8027	1125	0	0	0	0	NO	0 nM	G1	0.458212	413.406
1227	38149180	31476.2	4228.5	5124939	2154.58	2611349	231960	191.386	1.01162	1.43822	35.297	1212	1	0	107821	0	NO	0 nM	S	0.757407	381.492
1228	46423176	37377.8	12785	15879023	3129.02	3886237	291850	234.984	1.06957	2.11468	83.6787	1242	2	0	172966	0	NO	0 nM	S	0.203621	464.232
1229	40231608	34386	7983.88	9341139	2354.31	2754539	217164	185.61	1.08149	2.34701	45.088	1170	0	0	0	0	NO	0 nM	S	0.566312	402.316
1230	43090208	34144.4	539.022	680246	1515.25	1912244	220976	175.1	1.08396	1.82083	24.1387	1262	0	0	0	0	NO	0 nM	G1	0.185817	430.902
1231	43761440	41206.6	1973.01	2095335	2684.19	2850608	207224	195.126	1.0475	1.87734	42.403	1062	1	0	71908	0	NO	0 nM	S	0.104736	437.614
1232	35103760	28915.8	2751.94	3.34086e+06	1514.52	1838631	209383	172.474	1.02989	1.80972	31.9044	1214	0	0	0	0	NO	0 nM	S	0.116559	351.038
1233	41167280	38012.3	6805.82	7370706	1901.46	2059281	264114	243.873	1.08226	2.27701	97.3102	1083	1	2	41107	20531	NO	0 nM	S	0.357639	411.673
1234	41529192	24486.6	597.667	1013643	1053.45	1786658	327002	192.808	1.07131	1.66091	30.1344	1696	0	0	0	0	NO	0 nM	G1	0.00465484	415.292
1235	38447044	32527.1	6294.54	7440148	2194.43	2593813	264740	223.976	1.05015	1.91906	74.5305	1182	1	0	70315	0	NO	0 nM	S	0.424854	384.47
1236	42599644	39262.3	569.694	618118	1707.14	1852244	204893	188.841	1.03724	1.63904	37.9871	1085	0	0	0	0	NO	0 nM	G1	0.664197	425.996
1237	49170376	35682.4	10847.3	14947620	2558.69	3525876	318872	231.402	1.02933	1.80116	71.2489	1378	4	0	301202	0	NO	0 nM	S	0.401688	491.704
1238	39032904	34209.4	632.176	721313	1452.35	1657127	203765	178.585	1.15295	2.01441	30.7835	1141	0	0	0	0	NO	0 nM	G1	0.0857946	390.329
1239	42363388	44734.3	821.701	778151	2313.86	2191224	177352	187.278	1.04533	1.85236	31.5702	947	1	0	54836	0	NO	0 nM	G1	0.0626889	423.634
1240	84512880	47372.7	615.127	1097387	1829.52	3263857	1284227	719.858	1.0419	1.80656	519.865	1784	0	4	0	53009	NO	0 nM	G2	0.278117	845.129
1241	41334876	41921.8	3335.96	3289254	2842.72	2802925	212486	215.503	1.02672	1.56768	58.286	986	1	0	78757	0	NO	0 nM	S	0.169313	413.349
1242	63723944	45778.7	14314.2	19925300	3681.43	5124556	332403	238.795	1.02294	1.63331	80.5754	1392	7	1	721878	3870	NO	0 nM	S	0.965095	637.239
1243	45037732	32826.3	676.856	928647	1142.11	1566971	269558	196.471	1.0444	1.82208	37.3506	1372	0	0	0	0	NO	0 nM	G1	0.15123	450.377
1244	36746268	27239.6	507.327	684384	1033.92	1.39476e+06	244913	181.552	1.02449	1.65037	26.1564	1349	0	0	0	0	NO	0 nM	G1	0.805462	367.463
1245	49567464	37240.8	19857.5	26430280	2225.09	2961589	337542	253.6	1.0352	1.67168	92.4155	1331	4	0	193895	0	NO	0 nM	S	0.586108	495.675
1246	45986936	37632.5	661.912	808856	1493.99	1825661	250564	205.044	1.10863	2.35072	52.5311	1222	0	0	0	0	NO	0 nM	G1	0.569287	459.869
1247	66908892	49197.7	1024.62	1393484	1714.24	2331370	1.42147e+06	1045.2	1.05417	1.62808	826.318	1360	0	8	0	271065	NO	0 nM	G2	0.512081	669.089
1248	49170480	32956.1	11495.8	17151718	2798.44	4.17527e+06	387665	259.829	1.18811	2.32326	99.8948	1492	4	0	336559	0	NO	0 nM	S	0.971763	491.705
1249	73799496	51214.1	843.634	1215677	2008.08	2893640	352313	244.492	1.02476	1.48924	87.7745	1441	6	1	329099	6077	NO	0 nM	G2	0.363845	737.995
1250	43281724	27673.7	514.43	804569	1810.2	2831156	279668	178.816	1.03495	1.60621	18.9412	1564	0	0	0	0	NO	0 nM	G1	0.787916	432.817
1251	40347176	37289.4	6998.81	7572714	2333.47	2524814	233566	215.865	1.05413	2.05638	63.1747	1082	0	0	0	0	NO	0 nM	S	0.555294	403.472
1252	43078340	32244.3	492.999	658647	1522.88	2034561	241265	180.588	1.03881	1.79077	29.8451	1336	1	0	58051	0	NO	0 nM	G1	0.395634	430.783
1253	43732264	39151.5	15548.4	17367514	2833.89	3165455	290923	260.45	1.04737	1.79375	105.996	1117	2	0	148832	0	NO	0 nM	S	0.955466	437.323
1254	67387280	41648.5	23146.1	37450432	2398.79	3881236	525284	324.65	1.03381	1.78902	148.207	1618	9	3	571307	25775	NO	0 nM	S	0.598316	673.873
1255	55804272	36307.3	21290.1	32722920	1896.62	2915108	387049	251.821	1.02198	1.60573	88.0117	1537	7	2	470641	11779	NO	0 nM	S	0.118917	558.043
1256	38841604	30440.1	462.166	589724	928.113	1184272	229195	179.62	1.05728	2.10188	29.0784	1276	0	0	0	0	NO	0 nM	G1	0.417539	388.416
1257	35422028	32767.8	489.562	529217	1458.17	1576285	195021	180.408	1.03608	1.84055	35.4894	1081	0	0	0	0	NO	0 nM	G1	0.781582	354.22
1258	78226640	47641.1	622.666	1022417	1976.49	3245400	574123	349.649	1.01944	1.44788	169.926	1642	0	1	0	16401	NO	0 nM	G2	0.693747	782.266
1259	60853788	41369	31286.2	46021952	2690.57	3957829	420998	286.199	1.03658	1.83889	119.331	1471	5	1	373656	7069	NO	0 nM	S	0.91634	608.538
1260	62002908	48477.6	932.296	1192407	1493.05	1909614	1084230	847.717	1.02432	1.61652	640.995	1279	0	4	0	80548	NO	0 nM	S	0.259377	620.029
1261	39793076	28142.2	832.167	1176684	1603.98	2268028	254605	180.06	1.28108	1.8956	27.0446	1414	1	0	56772	0	NO	0 nM	G1	0.758194	397.931
1262	46957096	32250.8	559.219	814223	1496.99	2179612	283391	194.637	1.14217	2.06568	37.2644	1456	0	1	0	4626	NO	0 nM	G1	0.459875	469.571
1263	43157740	31640.6	693.559	946014	1903.46	2596323	266414	195.318	1.02756	1.55822	34.6774	1364	0	0	0	0	NO	0 nM	G1	0.57361	431.577
1265	56610228	40177.6	24468	34475444	2194.45	3091981	357825	253.957	1.01916	1.74024	89.5742	1409	6	2	289190	16190	NO	0 nM	S	0.979286	566.102
1266	37344512	44724	617.507	515618	1597.9	1334248	154437	184.954	1.07508	2.05952	37.5305	835	0	0	0	0	NO	0 nM	G1	0.861591	373.445
1267	77854576	48266.9	806.915	1301554	2359.18	3805353	461426	286.067	1.01548	1.41104	116.28	1613	3	4	211632	23517	NO	0 nM	G2	0.359097	778.546
1268	45306296	31053	11074.5	16157724	2219.7	3238548	362284	248.31	1.10857	2.04197	89.3797	1459	2	1	115871	8202	NO	0 nM	S	0.887701	453.063
1269	39497196	35519.1	572.03	636097	1651.77	1836767	190503	171.316	1.15327	2.67077	26.3408	1112	0	0	0	0	NO	0 nM	G1	0.638609	394.972
1270	74706752	33545.9	17500.6	38973856	1932.43	4303527	555457	249.419	1.03389	1.82712	59.088	2227	6	2	400688	11299	NO	0 nM	S	0.429997	747.068
1271	40603316	42427.7	658.4	630089	1654.41	1583271	176849	184.795	1.02375	1.58603	40.0825	957	0	0	0	0	NO	0 nM	G1	0.0357427	406.033
1272	70342696	38313	19154.3	35167244	2284.11	4.19362e+06	422674	230.215	1.01845	1.51852	57.7702	1836	6	3	491693	21410	NO	0 nM	S	0.770128	703.427
1273	51799404	30943.5	15930.5	26667614	1825.38	3055689	404858	241.851	1.05426	2.01724	79.9182	1674	3	0	167569	0	NO	0 nM	S	0.502106	517.994
1274	40936320	35535	884.518	1018965	1122.22	1292792	216294	187.755	1.04097	1.78553	29.4097	1152	0	0	0	0	NO	0 nM	G1	0.786188	409.363
1275	81634760	47935.9	20707.5	35264848	2538.67	4323359	584918	343.463	1.0314	1.8626	169.012	1703	6	6	616746	50742	NO	0 nM	S	0.748023	816.348
1276	37204820	27196.5	456.938	625091	1558.93	2132614	226402	165.499	1.11325	1.60289	19.1645	1368	0	0	0	0	NO	0 nM	G1	0.793567	372.048
1277	36082144	18783	315.749	606553	1231.26	2365255	313950	163.431	1.05707	2.02074	20.6809	1921	0	0	0	0	NO	0 nM	G1	0.300651	360.821
1278	37554784	20875.4	1917.84	3450190	1638.01	2946772	334795	186.101	1.09792	1.92366	33.5092	1799	0	0	0	0	NO	0 nM	S	0.800799	375.548
1279	45380008	38134.5	598.871	712656	1670.99	1988481	221597	186.216	1.06432	1.93514	33.4908	1190	0	0	0	0	NO	0 nM	G1	0.548846	453.8
1280	51418732	30087	16367.6	27972268	1924.64	3289212	406292	237.737	1.01965	1.71445	67.0644	1709	5	1	330512	6896	NO	0 nM	S	0.473326	514.187
1281	61909768	36141.1	18656.5	31958614	2036.67	3488812	387146	226.005	1.04109	1.85095	59.7764	1713	6	1	403529	9018	NO	0 nM	S	0.675126	619.098
1282	41290676	35534.1	507.613	589846	1166.21	1355141	215388	185.36	1.07835	1.62023	30.3916	1162	0	0	0	0	NO	0 nM	G1	0.0213587	412.907
1283	39455452	36771.2	501.864	538500	1421.79	1525578	188102	175.305	1.04427	1.73893	28.8015	1073	0	0	0	0	NO	0 nM	G1	0.102317	394.555
1284	40956076	46225.8	712.332	631126	2180.45	1931878	190072	214.528	1.0278	1.59481	59.7314	886	0	0	0	0	NO	0 nM	G1	0.292177	409.561
1285	39214172	28686.3	513.615	702112	1670.66	2283790	241756	176.851	1.19148	2.51333	28.5084	1367	0	0	0	0	NO	0 nM	G1	0.98299	392.142
1286	56831932	38687.5	23181.7	34053920	2655.92	3901552	440960	300.177	1.01941	1.68346	132.91	1469	8	2	546525	22785	NO	0 nM	S	0.139746	568.319
1287	41212616	35712.8	598.298	690436	1684.31	1943691	216797	187.866	1.05297	1.73093	33.7036	1154	0	0	0	0	NO	0 nM	G1	0.330596	412.126
1288	46166964	35983.6	677.437	869152	1966.52	2523040	237070	184.778	1.06714	1.80827	24.7272	1283	0	0	0	0	NO	0 nM	G1	0.0510531	461.67
1289	39766688	27425.3	409.869	594310	1423.5	2064070	255172	175.981	1.11339	2.41816	24.7855	1450	0	0	0	0	NO	0 nM	G1	0.331269	397.667
1290	44082760	34305.6	568.668	730738	1721.23	2211778	239686	186.526	1.04273	1.7155	31.772	1285	1	2	58526	16201	NO	0 nM	G1	0.320326	440.828
1291	47340420	39027.6	17030.6	20658156	2256.28	2736865	307848	253.791	1.0417	1.8193	91.953	1213	3	1	248966	6423	NO	0 nM	S	0.946807	473.404
1292	44336724	31466.8	580.443	817844	1614.03	2274166	241624	171.486	1.07484	1.86552	19.3272	1409	0	0	0	0	NO	0 nM	G1	0.845154	443.367
1293	41550040	34225.7	524.385	636604	1434.67	1741687	215338	177.379	1.06846	2.17907	24.8517	1214	0	0	0	0	NO	0 nM	G1	0.382764	415.5
1294	42323216	38864.3	589.885	642385	1946.39	2119615	203347	186.728	1.05817	1.84573	31.3829	1089	0	0	0	0	NO	0 nM	G1	0.0247691	423.232
1295	42814604	36562.4	746.073	873652	1636.57	1916418	230736	197.042	1.05737	1.90194	34.4253	1171	0	0	0	0	NO	0 nM	G1	0.831031	428.146
1296	81612016	45214.4	1249.93	2256119	1672.14	3018205	489878	271.401	1.02402	1.43251	99.3679	1805	1	1	66908	6037	NO	0 nM	G2	0.660536	816.12
1297	65478976	38025	20548.2	35383948	2255.46	3883905	412321	239.443	1.02855	1.77991	72.8513	1722	4	0	218272	0	NO	0 nM	S	0.152364	654.79
1298	41508496	30386.9	5144.78	7027763	2018.02	2756621	263200	192.679	1.09524	2.2815	39.8192	1366	0	0	0	0	NO	0 nM	S	0.996071	415.085
1299	39684820	38085.2	678.464	706959	2099.11	2187272	216527	207.799	1.05986	1.88623	56.9415	1042	0	0	0	0	NO	0 nM	G1	0.100233	396.848
1300	84446144	42138.8	14439.3	28936398	2117.17	4242813	584538	291.686	1.01138	1.55289	82.2879	2004	4	7	315575	53070	NO	0 nM	S	0.867115	844.461
1301	81209504	51011	824.261	1312223	2789.1	4440245	575048	361.211	1.06761	2.12626	184.073	1592	5	6	495492	55220	NO	0 nM	G2	0.294266	812.095
1302	36338036	32473.7	480.234	537382	1568.72	1755399	194468	173.787	1.03262	1.47564	29.0179	1119	0	0	0	0	NO	0 nM	G1	0.435353	363.38
1303	40819748	33596.5	521.697	633862	1673.65	2.03349e+06	217728	179.2	1.06959	2.00725	30.6181	1215	0	0	0	0	NO	0 nM	G1	0.795457	408.197
1304	39780720	31622.2	579.706	729270	1472.05	1851835	232988	185.205	1.02155	1.68919	28.0429	1258	0	0	0	0	NO	0 nM	G1	0.677508	397.807
1305	38433620	29518.9	377.503	491509	1321.67	1720815	221879	170.414	1.04351	1.60076	21.6175	1302	0	0	0	0	NO	0 nM	G1	0.937864	384.336
1306	54553616	40380.2	24307.1	32838936	2172.21	2934653	395384	292.66	1.04629	2.0644	132.905	1351	3	0	228100	0	NO	0 nM	S	0.62114	545.536
1307	41900380	37014.5	711.482	805398	1569.55	1776729	283920	250.813	1.0475	2.02726	88.303	1132	1	0	53177	0	NO	0 nM	G1	0.0978102	419.004
1308	37622584	26682.7	350.636	494397	1440.89	2031658	237168	168.204	1.08866	1.75203	24.2638	1410	0	0	0	0	NO	0 nM	G1	0.88436	376.226
1309	41660008	36069.3	662.923	765676	1676.71	1936605	213850	185.152	1.0445	1.67093	31.1463	1155	0	0	0	0	NO	0 nM	G1	0.769156	416.6
1310	40732548	29240.9	506.434	705463	1319.47	1.83803e+06	241321	173.238	1.1129	2.01031	23.0266	1393	0	0	0	0	NO	0 nM	G1	0.71187	407.325
1311	42853856	31189.1	499.26	685983	1507.97	2071957	247097	179.838	1.02429	1.5968	23.4236	1374	0	0	0	0	NO	0 nM	G1	0.0537335	428.539
1312	37841776	28473.9	507.654	674672	1401.68	1.86284e+06	247276	186.062	1.03421	1.67419	31.6042	1329	0	0	0	0	NO	0 nM	G1	0.396223	378.418
1313	73378400	48275.3	14342.5	21800656	2867.18	4358114	341864	224.911	1.05894	2.09737	72.3	1520	7	0	746149	0	NO	0 nM	S	0.167436	733.784
1314	39444652	31255.7	491.872	620743	1373.61	1733490	221673	175.652	1.04056	1.61654	28.164	1262	0	0	0	0	NO	0 nM	G1	0.821904	394.447
1315	56360224	31950.2	17811.5	31419528	2092.32	3.69085e+06	384945	218.223	1.01299	1.54195	50.5641	1764	5	0	256417	0	NO	0 nM	S	0.700529	563.602
1316	42912604	33816.1	518.241	657648	1303.04	1653555	228246	179.863	1.03049	1.55354	26.5327	1269	0	0	0	0	NO	0 nM	G1	0.883078	429.126
1317	42829528	32034.1	1956.61	2615992	1334.14	1783748	240923	180.197	1.0391	1.74107	25.9821	1337	0	0	0	0	NO	0 nM	S	0.966575	428.295
1318	84586576	47228.7	842.437	1508805	2036.95	3648182	472964	264.078	1.03672	1.88058	90.2619	1791	2	1	157298	9684	NO	0 nM	G2	0.774748	845.866
1319	44184592	34900.9	833.724	1055494	1753.91	2220446	253583	200.303	1.06499	2.16457	43.2694	1266	1	0	53516	0	NO	0 nM	G1	0.994233	441.846
1320	44112912	37257.5	729.527	863760	1899.1	2248535	454684	384.024	1.03182	1.63782	213.92	1184	0	0	0	0	NO	0 nM	G1	0.61477	441.129
1321	80842944	32157.1	459.012	1153957	1648.17	4143499	455522	181.194	1.17443	1.88431	30.0752	2514	0	0	0	0	NO	0 nM	G2	0.0371296	808.429
1324	86525736	37024.3	554.056	1294829	1703.49	3981050	427014	182.719	1.11343	1.80321	21.7445	2337	1	0	69243	0	NO	0 nM	G2	0.823472	865.257
1325	41471124	29246.2	3717.42	5271301	2038.91	2891178	245158	172.89	1.15813	2.08076	25.7983	1418	0	0	0	0	NO	0 nM	S	0.866135	414.711
1326	39965904	39531.1	821.167	830200	1352	1366874	204983	202.753	1.0213	1.50445	49.8032	1011	0	0	0	0	NO	0 nM	G1	0.960813	399.659
1327	38782512	41836.6	1110.88	1029782	1590.88	1474747	192409	207.561	1.02951	1.62675	52.9881	927	0	0	0	0	NO	0 nM	G1	0.0651215	387.825
1328	45035896	30023.9	9873.9	14810845	2775.11	4162671	298482	198.988	1.09799	2.23948	48.9387	1500	1	0	73033	0	NO	0 nM	S	0.0445711	450.359
1329	31814476	40840.1	1159.65	903366	1850.93	1441871	486922	625.06	1.03326	1.69872	448.239	779	0	2	0	31973	NO	0 nM	G1	0.913284	318.145
1330	44855340	38768.7	681.643	788661	1563.9	1809429	227985	197.048	1.11847	2.21606	43.0043	1157	0	0	0	0	NO	0 nM	G1	0.305047	448.553
1331	38655812	32240	441.775	529688	1546.64	1854418	205241	171.177	1.08005	2.24149	28.1593	1199	0	0	0	0	NO	0 nM	G1	0.557987	386.558
1332	72264008	39793	20508.4	37243228	2233.33	4055734	440148	242.372	1.02592	1.79791	72.8084	1816	5	2	379260	15532	NO	0 nM	S	0.982445	722.64
1333	78354864	41990.8	685.804	1279710	1755.01	3274855	612200	328.081	1.01956	1.71758	150.107	1866	0	2	0	16604	NO	0 nM	G2	0.400449	783.549
1334	45460460	40373.4	617.395	695187	1627.79	1832894	232188	206.206	1.08619	1.93755	49.6901	1126	0	0	0	0	NO	0 nM	G1	0.665871	454.605
1335	38050956	25762.3	461.846	682147	1251.41	1848336	261489	177.041	1.03512	1.78267	28.8355	1477	0	0	0	0	NO	0 nM	G1	0.40088	380.51
1336	85430712	28065.3	477.789	1454390	1465.06	4459636	520878	171.116	1.10723	1.66883	20.3768	3044	0	0	0	0	NO	0 nM	G2	0.768195	854.307
1337	55024328	39387.5	22472.9	31394672	2335.62	3262859	337778	241.788	1.03283	1.71897	78.5376	1397	5	0	283215	0	NO	0 nM	S	0.527715	550.243
1338	30797288	41561.8	1117.33	827941	1702.43	1261502	483370	652.321	1.03575	1.75876	475.447	741	0	3	0	84977	NO	0 nM	G1	0.237523	307.973
1339	79529504	40493.6	19936.3	39154976	2478.15	4867084	561700	285.998	1.04298	1.97403	106.962	1964	4	1	320515	6128	NO	0 nM	S	0.271306	795.295
1340	37733924	29782.1	510.794	647176	1131.22	1433260	232028	183.132	1.01902	1.72397	36.1579	1267	0	0	0	0	NO	0 nM	G1	0.258059	377.339
1341	42824516	40060.4	13179.2	14088556	2125.37	2272016	249369	233.273	1.03766	1.64673	83.9093	1069	1	0	89694	0	NO	0 nM	S	0.53232	428.245
1342	41504996	31443.2	583.428	770125	1556.26	2054266	236757	179.361	1.12267	2.03797	25.1674	1320	0	0	0	0	NO	0 nM	G1	0.703189	415.05
1343	52097780	42598.3	23951.8	29293088	2193.27	2682375	319614	261.336	1.02573	1.59102	101.846	1223	5	1	314039	9281	NO	0 nM	S	0.94928	520.978
1344	83349656	49731.3	1248.31	2.09217e+06	1867.59	3130080	710599	423.985	1.01924	1.41711	233.778	1676	0	1	0	16544	NO	0 nM	G2	0.694087	833.497
1345	40535748	33779.8	8697.93	10437516	1898.52	2278221	294038	245.032	1.05067	1.52508	86.4167	1200	2	0	128255	0	NO	0 nM	S	0.781193	405.357
1346	32059722	46329.1	1217.21	842307	2196.19	1.51976e+06	223701	323.267	1.01826	1.63295	167.62	692	0	0	0	0	NO	0 nM	G1	0.168926	320.597
1347	57204692	42594.7	23908.4	32109026	2233.1	2.99905e+06	369581	275.191	1.03328	1.89517	117.73	1343	3	1	183198	6185	NO	0 nM	S	0.374063	572.047
1348	41426476	37797.9	739.143	810101	1840.72	2017427	201126	183.509	1.07593	2.09528	33.7692	1096	0	0	0	0	NO	0 nM	G1	0.41378	414.265
1349	81221464	27570.1	2912.8	8581099	1858.64	5475549	563556	191.295	1.23591	2.16126	41.0601	2946	0	0	0	0	NO	0 nM	S	0.68638	812.215
1350	41686632	34085.6	710.159	868524	997.235	1219618	224593	183.641	1.05637	1.86163	34.7351	1223	0	0	0	0	NO	0 nM	G1	0.295892	416.866
1351	81924120	42250.7	20305.5	39372268	2265.62	4393031	594975	306.846	1.00869	1.62197	116.464	1939	5	1	438571	6963	NO	0 nM	S	0.303292	819.241
1352	41381516	33078.8	529.188	662014	1592.59	1.99233e+06	218856	174.945	1.05198	1.8121	26.741	1251	0	0	0	0	NO	0 nM	G1	0.355889	413.815
1353	37655892	33147.8	674.829	766606	1507.97	1713054	224758	197.85	1.0438	1.91901	44.7033	1136	0	0	0	0	NO	0 nM	G1	0.810302	376.559
1354	84828112	39788	642.359	1369510	1835.1	3912435	871546	408.793	1.02009	1.66589	184.71	2132	0	0	0	0	NO	0 nM	G2	0.57759	848.281
1355	45395940	39821	9051.26	10318433	1972.44	2248583	244686	214.637	1.03959	1.74912	58.1333	1140	0	0	0	0	NO	0 nM	S	0.0752773	453.959
1356	32815024	47148	1187.1	826225	2201.91	1.53253e+06	234689	337.197	1.05483	1.90374	175.954	696	0	0	0	0	NO	0 nM	G1	0.0782461	328.15
1357	67303472	49597.2	26013.6	35300496	2843.7	3.8589e+06	435203	320.71	1.0302	1.82903	154.867	1357	7	0	519426	0	NO	0 nM	S	0.371287	673.035
1358	41554316	30068.2	521.303	720441	1330.31	1838491	257835	186.567	1.01782	1.45369	32.1592	1382	0	1	0	5245	NO	0 nM	G1	0.766591	415.543
1359	46400144	36506.8	14045.5	17851820	2363.24	3003684	276312	217.397	1.03378	1.68843	63.5618	1271	3	0	213020	0	NO	0 nM	S	0.688683	464.001
1360	41097196	44670.9	819.445	753889	2058.71	1894017	180592	196.296	1.03494	1.67462	40.9587	920	0	0	0	0	NO	0 nM	G1	0.707982	410.972
1361	44004316	31409.2	2894.06	4054582	1487.92	2084576	260916	186.236	1.05579	1.73203	32.5054	1401	0	0	0	0	NO	0 nM	S	0.76721	440.043
1362	58883452	30336.7	15046.9	29206070	1780.02	3455021	381450	196.522	1.07539	2.17773	43.3771	1941	9	0	484644	0	NO	0 nM	S	0.287153	588.835
1364	54999212	28075.1	15461.9	30289808	1526.41	2990235	399495	203.928	1.03939	1.92445	42.5054	1959	3	1	144079	7006	NO	0 nM	S	0.543353	549.992
1365	42506952	42806.6	807.601	801948	1965.85	1952090	191085	192.432	1.04017	1.47936	37.4985	993	1	0	104989	0	NO	0 nM	G1	0.739633	425.07
1366	41226428	32745.4	604.67	761279	2004.32	2523436	230909	183.407	1.02652	1.51189	32.9484	1259	1	0	69898	0	NO	0 nM	G1	0.956871	412.264
1367	41687328	30720.2	8837.84	11992943	1956.49	2654953	298872	220.245	1.07576	2.4112	70.8688	1357	1	0	57555	0	NO	0 nM	S	0.27799	416.873
1368	44212704	33342.9	11087.3	14701701	2221.13	2.94522e+06	312975	236.029	1.02444	1.56863	72.678	1326	2	0	101119	0	NO	0 nM	S	0.793282	442.127
1369	35041968	46536.5	1272.32	958056	2297.55	1730058	209336	278.003	1.03283	1.72414	122.993	753	2	0	145412	0	NO	0 nM	G1	0.659971	350.42
1370	39366424	34837.5	865.043	977499	1826.71	2064180	212715	188.243	1.05599	1.61937	40.7558	1130	0	1	0	5278	NO	0 nM	G1	0.580238	393.664
1371	40799376	26493.1	3057.48	4708519	1653.88	2546973	277941	180.481	1.07691	2.29416	24.1201	1540	0	0	0	0	NO	0 nM	S	0.77488	407.994
1372	43552356	38678.8	13066.6	14712986	2354.63	2.65131e+06	235479	209.129	1.05972	2.13588	55.0755	1126	1	0	82163	0	NO	0 nM	S	0.944032	435.524
1373	37914032	24943.4	502.016	763064	1214.68	1846315	249080	163.868	1.05605	1.81064	22.8566	1520	0	0	0	0	NO	0 nM	G1	0.0366914	379.14
1374	41321656	31810.4	1758.48	2284260	1975.22	2565809	233716	179.92	1.13141	1.80897	32.4788	1299	0	0	0	0	NO	0 nM	S	0.1474	413.217
1375	38738184	29616.3	691.477	904452	1206.59	1.57822e+06	237152	181.309	1.02658	1.66132	37.4457	1308	0	0	0	0	NO	0 nM	G1	0.756287	387.382
1376	40843316	39272.4	703.484	731623	1868.92	1943682	205394	197.494	1.05282	1.93041	45.0481	1040	1	0	75720	0	NO	0 nM	G1	0.0837914	408.433
1377	34695624	46696.7	1438.38	1068714	2259.09	1678507	202710	272.826	1.01382	1.4422	119.544	743	0	0	0	0	NO	0 nM	G1	0.516124	346.956
1378	41891892	32499.5	581.832	749982	1388.18	1789365	269026	208.709	1.07705	2.04385	57.7603	1289	0	2	0	22647	NO	0 nM	G1	0.219861	418.919
1379	42447256	34566.2	460.406	565378	1296.69	1592331	227597	185.34	1.06326	1.80113	37.6661	1228	0	0	0	0	NO	0 nM	G1	0.274296	424.473
1380	40352584	28926.6	625.063	871963	1922.89	2682436	272789	195.548	1.11686	2.54379	42.7355	1395	1	0	71087	0	NO	0 nM	G1	0.70184	403.526
1381	87573248	44408.3	668.704	1318685	1975.11	3894919	565857	286.946	1.0276	1.77356	116.772	1972	7	2	469846	10821	NO	0 nM	G2	0.0301928	875.732
1382	37670032	39321.5	1217.94	1166788	1597.44	1530345	237394	247.802	1.01863	1.42604	86.1806	958	0	1	0	10807	NO	0 nM	G1	0.873319	376.7
1383	38734144	43916.3	660.536	582593	2245.44	1980480	167388	189.782	1.07904	1.76284	38.89	882	0	0	0	0	NO	0 nM	G1	0.444479	387.341
1384	56548024	28217.6	14646.1	29350810	2291.92	4593014	522986	260.971	1.0801	1.9708	91.8428	2004	7	2	438262	15707	NO	0 nM	S	0.502393	565.48
1385	56209796	35734.1	19289	30341664	1999.61	3145388	425630	270.585	1.08027	2.0389	106.494	1573	5	1	282600	6755	NO	0 nM	S	0.540048	562.098
1386	37852940	23496.5	3098.51	4991694	1422.94	2292350	275427	170.966	1.06857	1.86203	27.8411	1611	0	0	0	0	NO	0 nM	S	0.645544	378.529
1387	83104808	46323.8	707.848	1269880	1794.44	3219227	789382	440.012	1.01333	1.43255	234.914	1794	0	1	0	14869	NO	0 nM	G2	0.344857	831.048
1388	41485980	38627.5	982.836	1055566	1624.67	1744893	241108	224.495	1.09866	2.2882	72.7495	1074	0	1	0	11230	NO	0 nM	G1	0.101107	414.86
1389	40967200	34984.8	633.078	741334	1993.87	2334825	210866	180.073	1.06418	2.09686	25.9061	1171	1	0	77674	0	NO	0 nM	G1	0.318379	409.672
1390	40664988	33972.4	606.055	725448	1307.09	1564584	225127	188.076	1.03498	1.67362	31.8588	1197	0	0	0	0	NO	0 nM	G1	0.168142	406.65
1391	43004744	37265.8	667.685	770509	1833.29	2115613	207982	180.227	1.06197	1.75786	26.5407	1154	1	0	76768	0	NO	0 nM	G1	0.556133	430.047
1392	40041804	33507.8	590.509	705658	1631.65	1949823	227342	190.244	1.04761	1.99834	39.0017	1195	0	0	0	0	NO	0 nM	G1	0.318029	400.418
1393	41021532	33350.8	10208	12555896	1693.8	2.08338e+06	295709	240.414	1.03962	1.9147	84.7724	1230	0	0	0	0	NO	0 nM	S	0.958067	410.215
1394	81313112	37506	462.182	1002010	1912.94	4147254	483349	222.947	1.04531	1.97142	55.2708	2168	2	1	120684	7078	NO	0 nM	G2	0.965734	813.131
1395	59474784	32571.1	15863.9	28967404	2056.22	3754663	410842	224.996	1.06279	2.04171	69.1966	1826	5	0	338021	0	NO	0 nM	S	0.620126	594.748
1396	68029152	41279.8	17386.9	28653664	2095.17	3452836	455664	276.495	1.04633	1.76661	108.5	1648	5	1	387659	7902	NO	0 nM	S	0.617497	680.292
1397	55035376	40319	24900.2	33988740	2454.2	3349988	441215	323.234	1.02444	1.7348	158.092	1365	4	2	291631	17256	NO	0 nM	S	0.985379	550.354
1398	38931272	37506	856.623	889175	1971.75	2046674	203572	196.119	1.04422	1.76982	40.367	1038	0	0	0	0	NO	0 nM	G1	0.887283	389.313
1399	42489056	32962.8	666.91	859647	1599.98	2.06237e+06	240827	186.832	1.04167	1.94026	32.045	1289	0	0	0	0	NO	0 nM	G1	0.76507	424.891
1400	40928904	34250.1	721.369	862036	1527.06	1824840	215801	180.587	1.03805	1.87197	30.159	1195	0	0	0	0	NO	0 nM	G1	0.313591	409.289
1401	82396768	30619.4	612.758	1.64893e+06	1578.61	4248042	489276	181.819	1.09231	1.77245	25.2051	2691	0	0	0	0	NO	0 nM	G2	0.365539	823.968
1402	65548224	39040	24027.6	40342288	2416.34	4.05703e+06	539863	321.538	1.03228	1.68255	137.052	1679	11	4	914726	37460	NO	0 nM	S	0.201267	655.482
1403	39831516	38373.3	765.321	794403	1961.72	2036269	188846	181.933	1.03553	1.63462	33.4884	1038	1	0	45692	0	NO	0 nM	G1	0.487148	398.315
1404	40393480	34942.5	629.094	727233	1923.44	2223495	214859	185.864	1.10388	2.37209	36.0294	1156	0	0	0	0	NO	0 nM	G1	0.990369	403.935
1405	38768756	35830.6	769.92	833053	1609.76	1741758	209675	193.785	1.02709	1.69316	36.4251	1082	0	0	0	0	NO	0 nM	G1	0.912151	387.688
1406	83402008	49031.2	787.316	1339225	1785.85	3037738	500295	294.118	1.05512	1.67533	115.772	1701	1	2	51625	11946	NO	0 nM	G2	0.118349	834.02
1407	50054956	33237	18445.5	27778878	2150.55	3238731	381183	253.11	1.01487	1.47145	88.3473	1506	6	0	337547	0	NO	0 nM	S	0.0251903	500.55
1408	53532352	37566.6	19648.2	27998632	2203.24	3139612	333757	234.215	1.02532	1.52211	71.0063	1425	3	1	245921	4954	NO	0 nM	S	0.898638	535.324
1409	38700392	38053.5	773.701	786854	1791.76	1822221	200047	196.703	1.06405	1.92488	40.2783	1017	0	0	0	0	NO	0 nM	G1	0.53717	387.004
1410	87791656	34320.4	646.386	1653456	946.088	2420093	469292	183.461	1.08843	2.18596	23.2471	2558	0	0	0	0	NO	0 nM	G2	0.20019	877.917
1411	41732844	36321	688.175	790713	1436.6	1650659	251142	218.574	1.07972	1.88335	70.436	1149	0	0	0	0	NO	0 nM	G1	0.673653	417.328
1412	40210704	28080.1	2960.35	4239219	1716.15	2457526	266853	186.35	1.068	2.17165	29.176	1432	0	0	0	0	NO	0 nM	S	0.644223	402.107
1413	51436636	30635.3	11739.8	19711136	2205.97	3703824	358894	213.755	1.31882	1.86927	60.8493	1679	4	0	263682	0	NO	0 nM	S	0.122086	514.366
1414	68968504	53298.7	1098.46	1421402	1595.96	2065169	1331642	1029.09	1.02629	1.68793	839.681	1294	0	4	0	136776	NO	0 nM	G2	0.2596	689.685
1415	67456384	50265.6	29258	39264184	2848.51	3822694	588374	438.431	1.03416	1.6262	254.596	1342	4	5	331557	49334	NO	0 nM	S	0.060078	674.564
1416	41080448	39124.2	709.159	744617	1626.88	1708220	195904	186.575	1.03259	1.48049	38.9514	1050	0	0	0	0	NO	0 nM	G1	0.20986	410.804
1417	38225708	38650.9	620.323	613499	1285.18	1271045	186011	188.08	1.05328	1.746	30.9221	989	0	0	0	0	NO	0 nM	G1	0.132306	382.257
1418	40043460	29727.9	547.182	737054	1513.89	2039212	248616	184.57	1.07215	1.96579	31.2145	1347	0	0	0	0	NO	0 nM	G1	0.193236	400.435
1419	56281428	40086.5	23139.1	32487348	2266.4	3182024	388764	276.897	1.03638	1.74111	100.007	1404	3	0	192013	0	NO	0 nM	S	0.685467	562.814
1420	75641312	51178.2	1284.86	1899025	2116.27	3127841	692882	468.797	1.03741	1.65485	284.529	1478	0	3	0	43451	NO	0 nM	G2	0.0494997	756.413
1422	45143880	35351.5	725.895	926968	1413.64	1805217	265891	208.215	1.13486	2.09151	49.1034	1277	0	0	0	0	NO	0 nM	G1	0.134174	451.439
1423	25031928	25673.8	407.13	396952	1107.31	1079626	165102	169.335	1.11226	1.9108	23.1744	975	0	0	0	0	NO	0 nM	G1	0.316541	250.319
1424	41796460	34830.4	2890.82	3468988	2064.91	2.47789e+06	229896	191.58	1.03938	1.755	38.54	1200	1	0	54861	0	NO	0 nM	S	0.29875	417.965
1425	39661156	26834.3	796.662	1177466	2140.51	3163676	257188	174.011	1.09538	2.29239	23.523	1478	1	0	68894	0	NO	0 nM	G1	0.255064	396.612
1427	48590648	47778.4	1054.15	1072071	1563.15	1589723	1094011	1075.72	1.08504	2.30426	905.174	1017	0	4	0	138483	NO	0 nM	S	0.998023	485.906
1428	53606608	37804.4	18492.5	26222424	1872.67	2655441	372156	262.451	1.06032	2.01957	88.9062	1418	3	1	134393	7847	NO	0 nM	S	0.533978	536.066
1429	40646432	31656.1	650.323	835015	1959.51	2516016	288343	224.566	1.05381	1.81139	67.5958	1284	0	0	0	0	NO	0 nM	G1	0.944203	406.464
1430	62802924	49922.8	23800.7	29941278	2291.29	2.88245e+06	354960	282.162	1.03586	1.83307	124.175	1258	6	2	524062	15567	NO	0 nM	S	0.39661	628.029
1431	42947936	36365.7	11170	13191728	2016.01	2380910	268393	227.259	1.03363	1.91363	68.8586	1181	0	1	0	4849	NO	0 nM	S	0.106682	429.479
1432	59157248	37417.6	576.783	911894	1542.34	2438432	295677	187.019	1.16099	2.26128	39.7287	1581	0	0	0	0	NO	0 nM	S	0.408774	591.572
1433	41447868	33291.5	608.851	758020	1381.54	1.72002e+06	260196	208.993	1.06267	2.03822	56.1823	1245	0	0	0	0	NO	0 nM	G1	0.296128	414.479
1434	30685776	24431.3	380.289	477643	1405.91	1.76583e+06	214473	170.759	1.08102	1.8267	24.8646	1256	0	0	0	0	NO	0 nM	G1	0.493407	306.858
1435	24142452	28436.3	480.101	407606	1371.79	1164646	146889	173.014	1.05661	1.65263	28.4982	849	0	0	0	0	NO	0 nM	G1	0.657044	241.425
1436	38132840	29333	817.495	1062743	990.595	1287773	253593	195.072	1.02654	1.69	35.4146	1300	0	0	0	0	NO	0 nM	G1	0.46105	381.328
1437	77716896	45001.1	800.906	1383164	1640.33	2832853	1042769	603.804	1.05454	1.8502	378.078	1727	0	3	0	51064	NO	0 nM	G2	0.935161	777.169
1438	40827204	30020	448.78	610341	1614.02	2195064	233657	171.807	1.1006	2.39941	21.8963	1360	0	0	0	0	NO	0 nM	G1	0.884765	408.272
1439	35785364	34541.9	690.423	715278	1396.7	1446978	203089	196.032	1.24071	2.31412	37.2095	1036	0	0	0	0	NO	0 nM	G1	0.701978	357.854
1440	44085504	31899.8	12441.2	17193796	1921.16	2655042	322350	233.249	1.03056	1.78236	73.0405	1382	4	1	271634	6306	NO	0 nM	S	0.489685	440.855
1441	40185728	29989.3	568.672	762021	1644.22	2203258	243679	181.85	1.06059	2.14021	33.7776	1340	0	0	0	0	NO	0 nM	G1	0.131687	401.857
1442	39477912	26874	579.217	850870	1330.96	1.95519e+06	267501	182.097	1.12119	2.48517	30.0477	1469	1	0	44123	0	NO	0 nM	G1	0.397014	394.779
1444	39622120	28281.3	3769.33	5280835	1831.37	2565746	288764	206.113	1.10249	2.14207	49.9557	1401	0	0	0	0	NO	0 nM	S	0.284886	396.221
1445	37724940	29798.5	809.965	1.02542e+06	973.632	1232618	244943	193.478	1.01421	1.61927	34.4147	1266	0	0	0	0	NO	0 nM	G1	0.103988	377.249
1446	36598200	46681.4	849.548	666046	1963.28	1539211	262837	335.251	1.02526	1.46879	184.026	784	0	0	0	0	NO	0 nM	G1	0.907898	365.982
1447	40926212	30702.3	453.255	604189	1554.8	2072549	250336	187.799	1.11441	2.37747	34.2303	1333	0	0	0	0	NO	0 nM	G1	0.709051	409.262
1448	67449488	51175.6	847.275	1116708	2096.64	2.76338e+06	397023	301.231	1.01617	1.49583	144.36	1318	1	2	94125	14136	NO	0 nM	G2	0.615276	674.495
1449	75253040	39358.3	792.393	1515055	1052.29	2.01198e+06	358139	187.311	1.1448	1.85624	31.5737	1912	0	1	0	7016	NO	0 nM	G2	0.792499	752.53
1450	57314616	38337.5	23473.2	35092460	2706.37	4.04602e+06	426491	285.278	1.02219	1.73913	113.175	1495	5	2	425615	19669	NO	0 nM	S	0.835646	573.146
1451	39191112	25090.3	423.72	661851	1088.08	1699587	262141	167.824	1.11995	2.07031	24.1466	1562	0	0	0	0	NO	0 nM	G1	0.483459	391.911
1453	37278656	46251.4	831.47	670165	1932.21	1557361	276498	343.05	1.01958	1.4505	193.954	806	0	0	0	0	NO	0 nM	G1	0.916419	372.787
1454	39336876	37463.7	4638.43	4870353	1969.04	2067490	203967	194.254	1.03462	1.72986	46.7819	1050	0	0	0	0	NO	0 nM	S	0.271551	393.369
1455	38013236	28137.1	1770.05	2391331	1710.25	2310554	261943	193.888	1.14399	2.67198	35.2161	1351	1	0	49121	0	NO	0 nM	S	0.607545	380.132
1456	38787348	32594.4	583.539	694412	1774.57	2111737	211164	177.449	1.06634	2.24728	35.1681	1190	0	0	0	0	NO	0 nM	G1	0.526584	387.873
1457	39764264	31811.4	606.065	757581	1658.43	2073043	214827	171.862	1.0603	1.84712	27.1984	1250	0	0	0	0	NO	0 nM	G1	0.537946	397.643
1458	57794740	27732.6	19701.5	41057944	1923.33	4008222	562706	270.012	1.01535	1.47505	59.9213	2084	5	0	289898	0	NO	0 nM	S	0.937663	577.947
1459	38602052	32769.1	463.072	545499	1662.49	1.95841e+06	207622	176.25	1.03425	1.50804	30.4355	1178	0	0	0	0	NO	0 nM	G1	0.305189	386.021
1460	77153352	43393.3	9827.83	17473890	1953.74	3473741	425506	239.317	1.04697	1.89038	76.1344	1778	3	3	167429	14066	NO	0 nM	S	0.983434	771.534
1461	38113424	25493.9	419.765	627548	1439.68	2152329	262715	175.729	1.07192	2.2344	31.491	1495	0	0	0	0	NO	0 nM	G1	0.902131	381.134
1462	39051492	31341.5	574.643	716005	1145.95	1427850	223055	179.017	1.01895	1.53408	22.0618	1246	0	0	0	0	NO	0 nM	G1	0.458723	390.515
1463	63528304	32166.2	20298.2	40089008	2111.7	4.1706e+06	452424	229.075	1.04551	2.01013	64.7894	1975	6	2	416354	16197	NO	0 nM	S	0.817453	635.283
1464	39470848	27621.3	511.715	731241	1463.03	2090669	237071	165.9	1.08589	2.18325	20.1666	1429	0	0	0	0	NO	0 nM	G1	0.769047	394.708
1466	57362820	27565	19669.7	40932612	1991.81	4144958	697543	335.196	1.04627	1.99904	148.264	2081	7	1	419798	12236	NO	0 nM	S	0.319834	573.628
1467	37452804	34234.7	607.381	664475	1477.91	1616837	212146	193.918	1.04419	1.85597	49.1051	1094	0	0	0	0	NO	0 nM	G1	0.196451	374.528
1468	38132780	34077.6	1812.29	2027949	1815.58	2031639	200721	179.375	1.03246	1.69464	36.21	1119	0	0	0	0	NO	0 nM	S	0.671528	381.328
1469	78087056	34689.9	549.837	1237684	1881.04	4234230	489357	217.395	1.04053	1.92018	44.7845	2251	4	1	327034	5495	NO	0 nM	G2	0.842973	780.871
1471	78546712	42945.2	589.729	1078614	1751.16	3202875	661852	361.866	1.01294	1.66703	187.163	1829	1	3	75430	26048	NO	0 nM	G2	0.642803	785.467
1472	39225596	30502	561.19	721690	894.558	1150401	250755	194.988	1.03959	1.7	36.7683	1286	0	2	0	13505	NO	0 nM	G1	0.442873	392.256
1473	37272356	34384.1	636.46	689923	1492.44	1617807	195654	180.493	1.03478	1.57682	38.1384	1084	0	0	0	0	NO	0 nM	G1	0.898088	372.724
1474	57912196	48829.8	1111	1317650	1487.55	1764229	567461	478.466	1.07567	1.72901	317.024	1186	0	4	0	64040	NO	0 nM	S	0.321473	579.122
1475	38440564	27655.1	548.508	762426	895.193	1244318	259138	186.43	1.06002	1.79735	24.7209	1390	0	1	0	6663	NO	0 nM	G1	0.474185	384.406
1476	43289824	32573.2	14684.7	19515976	2059.04	2736464	340809	256.44	1.04154	1.91497	101.152	1329	4	0	257499	0	NO	0 nM	S	0.514767	432.898
1477	41753468	36370.6	462.256	530670	1233.3	1415824	210137	183.046	1.09066	2.07328	30.4974	1148	0	0	0	0	NO	0 nM	G1	0.14044	417.535
1478	77290936	50815.9	840.556	1278486	2323.87	3534603	545492	358.64	1.0163	1.67324	177.934	1521	1	2	109763	19802	NO	0 nM	G2	0.712892	772.909
1479	37591784	30512.8	524.241	645865	1545.47	1904018	216168	175.461	1.15073	2.48615	32.0057	1232	0	0	0	0	NO	0 nM	G1	0.830476	375.918
1480	40070916	37414.5	581.729	623032	1358.16	1454587	201125	187.792	1.09212	2.21369	32.6545	1071	1	0	41655	0	NO	0 nM	G1	0.0579093	400.709
1481	37593724	26511.8	644.568	913998	1597.54	2265311	252838	178.306	1.09915	2.56488	32.0924	1418	0	1	0	8733	NO	0 nM	G1	0.291389	375.937
1482	63549472	39131.4	23982.9	38948200	2352.8	3820942	555367	341.975	1.04114	1.8	164.47	1624	3	2	282333	18000	NO	0 nM	S	0.0380447	635.495
1483	47048732	29834.3	17301.3	27284106	2411.51	3.80295e+06	488684	309.882	1.02027	1.5707	140.735	1577	7	1	654276	12444	NO	0 nM	S	0.956544	470.487
1484	34315652	34944.7	657.412	645579	1176.72	1155540	169610	172.719	1.04306	1.89002	33.4552	982	0	0	0	0	NO	0 nM	G1	0.667169	343.157
1485	26666890	32481	505.904	415347	1644.15	1349848	140570	171.218	1.03826	1.71773	28.8319	821	0	0	0	0	NO	0 nM	G1	0.9642	266.669
1486	47825132	33304.4	539.565	774815	1552.01	2228682	249458	173.717	1.09203	1.72574	29.0606	1436	0	0	0	0	NO	0 nM	G1	0.531494	478.251
1487	37716032	22983.6	522.878	858042	1151.27	1.88923e+06	274258	167.129	1.05813	2.01034	19.7282	1641	0	0	0	0	NO	0 nM	G1	0.802069	377.16
1488	40360356	34059.4	531.142	629403	1118.03	1324861	242397	204.554	1.04242	1.65993	47.9966	1185	0	0	0	0	NO	0 nM	G1	0.374414	403.604
1489	38097436	29510	812.066	1048377	1699.35	2193864	237423	183.906	1.14066	2.8323	39.5337	1291	0	1	0	9136	NO	0 nM	G1	0.353819	380.974
1491	77715536	33745.3	475.333	1094691	889.879	2049392	404206	175.513	1.05482	1.9883	19.6726	2303	0	0	0	0	NO	0 nM	G2	0.657862	777.155
1492	43323364	30967.4	19457	27220330	2207.67	3088534	319286	228.224	1.04946	1.96855	78.4475	1399	3	0	173810	0	NO	0 nM	S	0.359453	433.234
1493	75306736	43429.5	721.998	1251945	1691.96	2933867	482167	278.066	1.01575	1.58824	111.809	1734	0	0	0	0	NO	0 nM	G2	0.900367	753.067
1495	63793164	41640.4	24435.6	37435264	2060.37	3156489	411677	268.719	1.025	1.61423	106.869	1532	6	2	494488	12810	NO	0 nM	S	0.0304265	637.932
1497	39773636	26098.2	826.49	1259571	1372.62	2091874	276759	181.6	1.0514	2.01706	26.7815	1524	0	0	0	0	NO	0 nM	G1	0.11225	397.736
1498	38729384	31797.5	482.089	587184	1876.36	2285404	233285	191.531	1.02749	1.7619	37.2373	1218	0	0	0	0	NO	0 nM	G1	0.042364	387.294
1499	38589248	29412.5	582.103	763719	1534.27	2012962	232525	177.229	1.09971	1.54883	24.253	1312	0	0	0	0	NO	0 nM	G1	0.227741	385.892
1500	36995516	26769.5	513.794	710063	1723.63	2382059	229981	166.412	1.21967	2.65928	27.7236	1382	0	0	0	0	NO	0 nM	G1	0.446793	369.955
1501	39580600	34628.7	619.894	708539	1485.84	1698315	208435	182.358	1.10993	2.10161	36.6859	1143	0	0	0	0	NO	0 nM	G1	0.83699	395.806
1502	39685024	28840.9	7392.78	10172467	2109.4	2902533	274382	199.406	1.09619	2.11773	48.21	1376	1	0	71429	0	NO	0 nM	S	0.221824	396.85
1503	69671704	51191.6	943.716	1284398	2023.91	2754547	530613	389.87	1.02198	1.72888	226.1	1361	0	0	0	0	NO	0 nM	G2	0.493945	696.717
1504	36924680	24616.5	445.115	667673	937.399	1406099	273069	182.046	1.0865	2.00778	27.0887	1500	0	0	0	0	NO	0 nM	G1	0.929619	369.247
1505	74429056	38385.3	627.804	1217312	1580.98	3065513	339723	175.205	1.10067	1.72974	25.851	1939	1	0	45232	0	NO	0 nM	G2	0.667215	744.291
1506	39302864	31593.9	587.574	730942	1783.55	2218733	216903	174.359	1.09016	2.11897	26.8593	1244	0	0	0	0	NO	0 nM	G1	0.798079	393.029
1507	37145816	33344.5	631.66	703669	943.645	1051221	213688	191.82	1.03339	1.66338	38.0377	1114	0	0	0	0	NO	0 nM	G1	0.550994	371.458
1508	38184472	30523.2	620.593	776362	1413.84	1768714	223433	178.604	1.06527	1.58709	24.8953	1251	0	0	0	0	NO	0 nM	G1	0.980466	381.845
1509	53607476	32196.7	18594.7	30960226	2011.18	3348620	417250	250.601	1.06105	2.10761	93.1219	1665	6	0	410854	0	NO	0 nM	S	0.588662	536.075
1510	39339992	30401.8	2112.14	2733114	2066.27	2673756	231910	179.219	1.05004	1.9483	28.7643	1294	0	0	0	0	NO	0 nM	S	0.0455107	393.4
1511	56596728	37555.9	23020.9	34692464	1677.33	2527731	368569	244.571	1.03994	1.78993	82.7551	1507	4	0	205142	0	NO	0 nM	S	0.197983	565.967
1512	38225416	27699.6	573.996	792115	1417.75	1956500	253169	183.456	1.04837	1.87966	30.4493	1380	0	0	0	0	NO	0 nM	G1	0.404774	382.254
1513	75006712	33057.2	621.41	1409980	918.416	2083885	401883	177.119	1.08144	2.0387	23.4275	2269	0	0	0	0	NO	0 nM	G2	0.601277	750.067
1514	45623780	33820.4	8108.5	10938360	2186.24	2949241	273574	202.798	1.05967	2.12815	53.9481	1349	0	0	0	0	NO	0 nM	S	0.771931	456.238
1515	72770720	33737	14322.3	30893298	1748.33	3771138	527705	244.648	1.10913	2.54525	88.3115	2157	7	2	430391	15391	NO	0 nM	S	0.413086	727.707
1516	65340584	46638.5	23673	33165890	2473.17	3464913	397858	283.981	1.01456	1.46824	128.619	1401	3	1	244200	7560	NO	0 nM	S	0.710058	653.406
1517	60955360	44042.9	24625.4	34081508	2380.06	3.294e+06	343786	248.4	1.02507	1.68755	93.0759	1384	9	0	622124	0	NO	0 nM	S	0.78987	609.554
1518	36887156	23844.3	544.176	841841	939.206	1452951	288760	186.658	1.0227	1.46089	29.4505	1547	0	1	0	9643	NO	0 nM	G1	0.31726	368.872
1519	38097112	32450.7	514.073	603522	1297.17	1.52288e+06	207362	176.629	1.04396	1.76461	25.6278	1174	0	0	0	0	NO	0 nM	G1	0.97927	380.971
1520	37978884	26030.8	462.332	674543	1171.43	1709120	266753	182.833	1.04284	1.91792	29.0322	1459	0	0	0	0	NO	0 nM	G1	0.649656	379.789
1521	38249356	32250.7	664.258	787810	1392.68	1651721	219357	184.955	1.03975	1.54007	30.2664	1186	0	0	0	0	NO	0 nM	G1	0.880998	382.494
1522	58800188	44111.2	27306.7	36399796	2241.51	2.98793e+06	429762	322.402	1.01843	1.57389	152.158	1333	7	2	493838	17606	NO	0 nM	S	0.555938	588.002
1523	69192952	40511.1	772.89	1320096	1523.85	2602737	285219	166.99	1.21646	1.82662	28.3964	1708	0	0	0	0	NO	0 nM	G2	0.741603	691.93
1524	37126076	30381.4	678.501	829128	1397.13	1707297	210489	172.25	1.04941	2.00164	27.0507	1222	0	0	0	0	NO	0 nM	G1	0.770544	371.261
1525	37165548	23389.3	1775.3	2820952	1510.9	2400823	267337	168.242	1.11102	2.35024	27.7678	1589	0	0	0	0	NO	0 nM	S	0.908248	371.655
1526	38493164	22709.8	8707.57	14759325	1568.02	2657798	292367	172.488	1.08457	2.31864	30.4454	1695	0	0	0	0	NO	0 nM	S	0.15035	384.932
1527	36380124	31717.6	548.793	629466	1485.04	1.70334e+06	188024	163.927	1.04116	1.86806	26.687	1147	0	0	0	0	NO	0 nM	G1	0.558283	363.801
1528	37689564	27835.7	464.931	629516	1251.29	1694249	239499	176.883	1.06559	1.63571	28.5436	1354	0	0	0	0	NO	0 nM	G1	0.428379	376.896
1529	56201564	28925.1	19331.9	37561796	1910.9	3712886	413724	212.931	1.02825	1.78281	47.0592	1943	8	1	459579	5489	NO	0 nM	S	0.923159	562.016
1530	38369712	31948.1	566.092	679876	976.511	1172790	207594	172.851	1.01664	1.76936	23.9592	1201	0	0	0	0	NO	0 nM	G1	0.105095	383.697
1531	38795760	30309.2	591.543	757175	1374.22	1758997	229821	179.548	1.05238	1.93556	25.3633	1280	0	0	0	0	NO	0 nM	G1	0.982574	387.958
1532	38236852	29664	9661.37	12453510	1426.11	1838252	259581	201.382	1.06748	2.1641	57.1831	1289	0	1	0	6145	NO	0 nM	S	0.875451	382.369
1533	38458044	25880.2	438.612	651777	1215.6	1.80638e+06	257506	173.288	1.18386	2.14837	28.3439	1486	0	0	0	0	NO	0 nM	G1	0.0738263	384.58
1534	71562616	38578.2	17100.9	31722148	1511.17	2803217	417202	224.907	1.01143	1.61563	53.8226	1855	3	1	150813	6681	NO	0 nM	S	0.490966	715.626
1535	37323368	23124.8	436.473	704468	1150.56	1857000	270597	167.656	1.0557	1.93333	22.2596	1614	0	0	0	0	NO	0 nM	G1	0.71756	373.234
1536	36401512	30410.6	737.4	882668	1134.37	1357840	207413	173.277	1.0557	1.78864	26.5363	1197	0	0	0	0	NO	0 nM	G1	0.738152	364.015
1537	55209892	37178.4	27429.1	40732268	2353.22	3494532	470959	317.144	1.01852	1.50034	148.413	1485	6	0	403889	0	NO	0 nM	S	0.906494	552.099
1538	76006048	49971.1	734.329	1116915	2104.12	3.20037e+06	499977	328.716	1.0344	1.67167	160.374	1521	1	1	61942	11853	NO	0 nM	G2	0.799865	760.06
1539	37138904	26622.9	412.862	575943	1074.43	1498824	233095	167.093	1.09194	2.35214	25.2918	1395	0	0	0	0	NO	0 nM	G1	0.31093	371.389
1540	52699724	43589.5	29887.1	36133452	1755.29	2122143	329455	272.502	1.01651	1.64793	117.663	1209	3	0	183007	0	NO	0 nM	S	0.498435	526.997
1541	38666212	28493.9	446.251	605562	1216.54	1650839	237901	175.314	1.08059	2.04765	26.9934	1357	0	0	0	0	NO	0 nM	G1	0.701786	386.662
1542	72522576	31032.3	590.205	1379308	874.404	2043481	407537	174.385	1.11854	2.78465	23.9427	2337	0	0	0	0	NO	0 nM	G2	0.138437	725.226
1543	37129468	31788.9	516.086	602788	1233.52	1440754	203281	174.042	1.02919	1.68836	24.7192	1168	0	0	0	0	NO	0 nM	G1	0.193991	371.295
1544	76682096	38283.6	557.292	1116255	1657.8	3320582	926559	462.586	1.02446	1.64653	189.194	2003	0	2	0	26645	NO	0 nM	G2	0.481042	766.821
1545	37718948	36198.6	597.402	622493	1720.95	1793232	193361	185.567	1.05937	2.00958	38.7044	1042	0	0	0	0	NO	0 nM	G1	0.298246	377.189
1546	39801752	36117.7	15048.7	16583682	1685.19	1857083	276152	250.592	1.06887	2.0724	93.8956	1102	0	0	0	0	NO	0 nM	S	0.862559	398.018
1547	35184936	29792.5	406.931	480585	1309.84	1546920	186528	157.941	1.0606	2.03275	21.674	1181	0	0	0	0	NO	0 nM	G1	0.586277	351.849
1548	37089064	27575.5	1942.1	2612129	1650.42	2219816	241792	179.771	1.04293	1.80473	30.9428	1345	0	0	0	0	NO	0 nM	S	0.348665	370.891
1549	37872460	27786.1	5732.85	7.81388e+06	1354.24	1845825	244865	179.651	1.0762	2.37417	36.3676	1363	0	0	0	0	NO	0 nM	S	0.848833	378.725
1550	38445360	35829.8	606.476	650749	1878.84	2015991	194498	181.266	1.03805	1.47734	29.1659	1073	0	0	0	0	NO	0 nM	G1	0.804878	384.454
1551	36584904	26396	523.343	725353	1707.14	2366102	237233	171.164	1.02769	1.77922	26.1768	1386	0	0	0	0	NO	0 nM	G1	0.998355	365.849
1552	36863744	27448.8	431.197	579097	1077.59	1.44721e+06	239525	178.351	1.15408	2.60028	32.0938	1343	0	0	0	0	NO	0 nM	G1	0.847308	368.637
1553	54247872	28855.2	18455.3	34695920	2607.89	4902842	385316	204.955	1.01663	1.60085	46.2548	1880	4	0	325228	0	NO	0 nM	S	0.414457	542.479
1554	77280176	43909.2	558.96	983769	1718.87	3025204	1257710	714.608	1.01308	1.40057	455.52	1760	0	5	0	73219	NO	0 nM	G2	0.127499	772.802
1555	38443680	26313.3	10191.2	14889326	1402.31	2.04878e+06	302755	207.225	1.06055	1.92417	57.306	1461	1	0	38679	0	NO	0 nM	S	0.840641	384.437
1556	35427736	24449.8	483.507	700601	1337.16	1937544	238306	164.462	1.37203	1.83724	21.8792	1449	0	0	0	0	NO	0 nM	G1	0.0597579	354.277
1557	58023752	33175.4	21978.8	38440928	1801.65	3151087	445349	254.631	1.01774	1.6335	87.6003	1749	5	0	341644	0	NO	0 nM	S	0.350271	580.238
1558	34514984	26964.8	409.116	523668	1073.22	1373725	206416	161.262	1.03347	1.73791	23.3062	1280	0	0	0	0	NO	0 nM	G1	0.919738	345.15
1559	75996480	46566.5	766.353	1250688	2288.6	3735003	832970	510.398	1.02336	1.71971	333.872	1632	2	3	133268	68715	NO	0 nM	G2	0.960766	759.965
1560	76552608	39829.7	672.502	1292549	1342.17	2579650	368971	191.972	1.12655	1.85167	43.7092	1922	0	0	0	0	NO	0 nM	G2	0.640565	765.526
1561	38446108	35466.9	727.662	788786	937.383	1016123	202351	186.671	1.11448	2.5215	38.6531	1084	0	0	0	0	NO	0 nM	G1	0.688648	384.461
1562	54859300	28003.7	18787.8	36805328	2312.9	4530979	399179	203.767	1.06538	1.82409	48.9964	1959	5	0	379973	0	NO	0 nM	S	0.0424545	548.593
1563	34563984	25396	530.462	721959	1397.4	1.90186e+06	221396	162.672	1.10312	1.76369	24.0426	1361	0	0	0	0	NO	0 nM	G1	0.51448	345.64
1564	42908584	28099.9	14555.6	22226414	1747.9	2669046	327272	214.324	1.06814	2.04513	61.6038	1527	3	0	162805	0	NO	0 nM	S	0.546868	429.086
1565	36237756	28332.9	501.977	642028	1209.28	1546667	239867	187.543	1.06628	1.88064	39.9359	1279	0	0	0	0	NO	0 nM	G1	0.340101	362.378
1566	77238536	45730.3	723.091	1221301	1982.25	3348012	592539	350.822	1.01758	1.73314	179.397	1689	0	2	0	18026	NO	0 nM	G2	0.0685968	772.385
1567	50672668	24152.8	14081	29541952	1563.57	3280374	416594	198.567	1.13107	2.74247	47.1087	2098	6	1	322074	6822	NO	0 nM	S	0.228908	506.727
1568	36434900	29549.8	493.564	608564	1466.53	1808233	210128	170.42	1.03961	1.86143	29.133	1233	0	0	0	0	NO	0 nM	G1	0.357984	364.349
1570	35720280	31807.9	1285.35	1443449	1481.18	1663361	233073	207.545	1.0653	1.78341	65.1229	1123	0	0	0	0	NO	0 nM	G1	0.590927	357.203
1571	66256000	37517.6	19139.5	33800300	1969.42	3477994	405986	229.89	1.02193	1.70159	70.6438	1766	5	1	374055	8018	NO	0 nM	S	0.722392	662.56
1572	66850996	50644.7	28194.4	37216648	2340.39	3.08932e+06	389306	294.929	1.02765	1.72975	132.675	1320	4	1	249626	8979	NO	0 nM	S	0.317632	668.51
1573	33503358	26590	376.066	473843	1172	1476714	196723	156.129	1.11014	2.38095	25.7151	1260	0	0	0	0	NO	0 nM	G1	0.328954	335.034
1574	35143416	27033.4	389.496	506345	1278.49	1662041	211516	162.705	1.11717	2.33829	24.7131	1300	0	0	0	0	NO	0 nM	G1	0.0196916	351.434
1575	38288236	38910.8	778.011	765563	2073.38	2040207	169044	171.793	1.07249	2.01207	26.7957	984	0	0	0	0	NO	0 nM	G1	0.0408749	382.882
1576	32057586	46936.4	1341.5	916247	2273.21	1.5526e+06	195152	285.728	1.05097	1.9634	138.307	683	0	0	0	0	NO	0 nM	G1	0.257822	320.576
1577	36304804	30153.5	620.975	747654	1234.65	1.48652e+06	216180	179.552	1.05975	1.82087	30.289	1204	0	0	0	0	NO	0 nM	G1	0.740245	363.048
1578	37538192	26104.4	547.146	786796	1654.1	2378592	259366	180.366	1.06061	2.1481	30.1029	1438	0	1	0	7923	NO	0 nM	G1	0.628314	375.382
1579	70593632	49995.5	678.292	957748	2094.16	2956949	456153	323.055	1.03236	1.52384	153.943	1412	1	0	59778	0	NO	0 nM	G2	0.769789	705.936
1580	34815976	29405.4	449.154	531798	1378.77	1.63246e+06	238589	201.511	1.0635	1.65752	55.1681	1184	0	0	0	0	NO	0 nM	G1	0.768919	348.16
1582	71640992	49204	708.813	1032032	2134.71	3108141	438773	301.355	1.05534	2.08618	142.218	1456	2	3	166525	14725	NO	0 nM	G2	0.720319	716.41
1583	37702804	40540.6	776.56	722201	2043.62	1900564	162966	175.232	1.05484	1.87339	34.0871	930	0	0	0	0	NO	0 nM	G1	0.979011	377.028
1584	35420968	28844.4	816.252	1002357	1545.41	1897764	210613	171.509	1.25679	1.70468	30.1686	1228	0	0	0	0	NO	0 nM	G1	0.898825	354.21
1585	73572456	28027.6	521.395	1368661	1097.84	2881836	457514	174.291	1.24941	1.93078	31.9764	2625	0	0	0	0	NO	0 nM	G2	0.586717	735.725
1586	78762472	46938.3	19786.9	33202482	2155.75	3.61735e+06	423444	252.35	1.01603	1.59058	86.7962	1678	3	0	232382	0	NO	0 nM	S	0.588158	787.625
1587	36693392	45244.6	1159.25	940148	2114.83	1715130	221150	272.688	1.05465	1.85872	119.868	811	0	0	0	0	NO	0 nM	G1	0.034267	366.934
1588	30448614	23843.9	423.345	540611	1176.73	1502680	200384	156.918	1.02178	1.46985	28.0431	1277	0	0	0	0	NO	0 nM	G1	0.998527	304.486
1589	37876924	36989.2	660.445	676296	873.577	894543	197413	192.786	1.08088	2.02989	48.4434	1024	0	1	0	6297	NO	0 nM	G1	0.131576	378.769
1590	64887572	43143.3	26108.7	39267480	2225.99	3347882	461929	307.134	1.024	1.58632	141.995	1504	7	2	393930	15447	NO	0 nM	S	0.740347	648.876
1591	38847064	27376.4	11209.8	15906657	1587.59	2252794	280838	197.913	1.02092	1.49296	48.9035	1419	1	0	56269	0	NO	0 nM	S	0.821015	388.471
1592	35880952	28409.3	490.774	619848	1142.34	1.44277e+06	223280	176.785	1.10458	2.14829	32.1006	1263	0	0	0	0	NO	0 nM	G1	0.373055	358.81
1593	31392174	24602	377.629	481855	1075.95	1.37291e+06	205518	161.064	1.1021	2.36068	29.6277	1276	0	0	0	0	NO	0 nM	G1	0.196852	313.922
1594	31824556	28014.6	388.395	441217	1160.65	1318493	178260	156.919	1.11267	1.9661	27.412	1136	0	0	0	0	NO	0 nM	G1	0.0987599	318.246
1595	74819224	38686.3	554.605	1072607	1579.06	3053897	1211621	626.485	1.01063	1.43489	333.815	1934	0	5	0	78441	NO	0 nM	G2	0.748606	748.192
1596	35871648	33369	662.473	712158	1818.72	1955128	178760	166.288	1.06625	1.93034	22.2633	1075	0	0	0	0	NO	0 nM	G1	0.452654	358.716
1597	38191360	36616.8	790.036	824008	1503.79	1.56845e+06	184584	176.974	1.03748	1.75264	33.9482	1043	0	0	0	0	NO	0 nM	G1	0.713718	381.914
1598	36175312	24327.7	477.464	709989	1404.8	2088935	244085	164.146	1.03741	1.93106	24.5084	1487	0	0	0	0	NO	0 nM	G1	0.915408	361.753
1599	50102720	30255.3	19655.3	32549240	1743.84	2887796	465805	281.283	1.02419	1.59349	109.691	1656	5	1	314880	6663	NO	0 nM	S	0.146584	501.027
1601	66360324	32529.6	429.27	875711	1215.98	2480592	1134164	555.963	1.02398	1.77451	294.338	2040	0	1	0	17865	NO	0 nM	G2	0.411626	663.603
1602	35271384	26460.2	406.73	542171	1606.77	2141829	221299	166.016	1.07502	1.86137	23.4486	1333	0	0	0	0	NO	0 nM	G1	0.305267	352.714
1603	41038296	23068.2	13253.7	23578276	1514.3	2693939	384560	216.166	1.03117	1.88983	60.6869	1779	2	1	95718	10076	NO	0 nM	S	0.943062	410.383
1604	36436284	30930.6	507.399	597716	1664.93	1961291	192653	163.542	1.04329	1.6489	20.7046	1178	0	0	0	0	NO	0 nM	G1	0.990652	364.363
1605	48866828	31085.8	18812.6	29573478	1794.39	2820787	436872	277.908	1.04334	1.6902	118.593	1572	1	0	78091	0	NO	0 nM	S	0.198892	488.668
1607	38297424	33712.5	786.754	893752	1452.97	1650573	190240	167.465	1.04645	1.75239	22.4199	1136	0	0	0	0	NO	0 nM	G1	0.106495	382.974
1608	37840192	26424.7	421.756	603955	1539.29	2204263	258797	180.724	1.0252	1.6713	27.5454	1432	0	1	0	9252	NO	0 nM	G1	0.650914	378.402
1609	47335136	27795.1	15369.6	26174494	1584.01	2697563	330450	194.04	1.05823	2.03074	47.3259	1703	2	0	89721	0	NO	0 nM	S	0.827313	473.351
1610	54366292	42079.2	28321.1	36590884	2893.12	3.73791e+06	370489	286.756	1.04803	1.93596	130.998	1292	6	0	506910	0	NO	0 nM	S	0.684499	543.663
1612	73762256	29387.4	17859.1	44826288	1766.79	4434643	661653	263.607	1.07322	2.38072	73.506	2510	5	1	314939	10449	NO	0 nM	S	0.383066	737.623
1613	53370040	32762.5	20664.7	33662840	1835.09	2989363	361519	221.927	1.02525	1.75521	68.7704	1629	3	0	211821	0	NO	0 nM	S	0.393122	533.7
1614	35509772	30691.2	586.289	678336	1749.38	2024036	201477	174.137	1.04208	1.83348	31.529	1157	0	0	0	0	NO	0 nM	G1	0.589712	355.098
1615	63083536	36380.4	23076.9	40015368	2250.19	3901837	524412	302.429	1.06203	2.23864	135.012	1734	9	2	603568	12034	NO	0 nM	S	0.881567	630.835
1616	74188280	37928.6	7759.33	15177241	2130.12	4166515	418012	213.708	1.05151	2.02296	52.7025	1956	6	1	685766	4564	NO	0 nM	S	0.929066	741.883
1617	29239510	23077.8	472.01	598037	1302.79	1650634	195768	154.513	1.03572	1.70653	25.8737	1267	0	0	0	0	NO	0 nM	G1	0.0535296	292.395
1618	54143716	37469.7	24862.6	35926448	2926.02	4228105	352086	243.658	1.03103	1.76125	86.6768	1445	4	1	446776	5716	NO	0 nM	S	0.181622	541.437
1619	26899966	22777.3	662.353	782239	877.608	1036455	193565	163.899	1.06002	1.93049	37.0186	1181	0	1	0	7605	NO	0 nM	G1	0.112224	269
1620	51663848	33224.3	21826.3	33939896	2157.41	3354774	435037	279.767	1.04372	1.93457	116.066	1555	6	1	455237	7095	NO	0 nM	S	0.193335	516.638
1621	46559092	45961.6	1347.73	1365249	1537.86	1557854	609180	601.362	1.05845	2.04245	441.489	1013	0	2	0	34980	NO	0 nM	S	0.346608	465.591
1622	38502492	24618	622.806	974069	1076.6	1683797	263182	168.275	1.04741	1.95847	21.9808	1564	0	0	0	0	NO	0 nM	G1	0.506532	385.025
1623	36546000	27232.5	449.257	602903	1376.71	1.84755e+06	223646	166.651	1.05636	2.0119	30.0835	1342	0	0	0	0	NO	0 nM	G1	0.629461	365.46
1625	38600340	28032.2	451.617	621877	1215.31	1.67348e+06	224741	163.211	1.0239	1.66691	22.724	1377	0	0	0	0	NO	0 nM	G1	0.890112	386.003
1626	25917086	22615.3	300.165	343989	1044.8	1.19734e+06	177245	154.664	1.13113	2.44819	30.4127	1146	0	0	0	0	NO	0 nM	G1	0.989088	259.171
1627	65545992	35353.8	12527.9	23226782	1795.73	3329290	351794	189.749	1.03472	1.60825	43.0097	1854	4	0	245748	0	NO	0 nM	S	0.662856	655.46
1628	35435968	24008.1	491.835	725949	1159.23	1711029	249353	168.938	1.00809	1.57791	23.4411	1476	0	0	0	0	NO	0 nM	G1	0.845365	354.36
1629	34859576	28809.6	778.184	941603	1220.68	1477017	205080	169.488	1.05052	1.60146	26.3008	1210	0	0	0	0	NO	0 nM	G1	0.778039	348.596
1630	56796280	27071.6	18427.2	38660200	1886.78	3958467	485597	231.457	1.04714	1.98665	59.9309	2098	5	0	322848	0	NO	0 nM	S	0.307532	567.963
1632	62080960	33074.6	484.698	909779	1482.36	2782392	681320	362.983	1.02773	1.86042	189.58	1877	0	0	0	0	NO	0 nM	G2	0.0427631	620.81
1633	34672528	32104.2	751.367	811476	1475.09	1593097	186985	173.134	1.06764	2.05829	33.7352	1080	0	0	0	0	NO	0 nM	G1	0.000367344	346.725
1634	33934888	28856.2	605.73	712338	1148.85	1351047	197388	167.847	1.02864	1.4419	27.3461	1176	0	0	0	0	NO	0 nM	G1	0.273733	339.349
1635	71088024	28549.4	482.751	1202050	1569.09	3907027	404990	162.647	1.11	1.94975	21.594	2490	0	0	0	0	NO	0 nM	G2	0.462098	710.88
1636	25023358	21497.7	276.864	322270	1030.04	1198972	178432	153.292	1.10363	2.17806	30.9966	1164	0	0	0	0	NO	0 nM	G1	0.638363	250.234
1637	34271888	34583.1	741.698	735023	1915.26	1898024	177604	179.217	1.04352	1.87763	40.7326	991	0	0	0	0	NO	0 nM	G1	0.10177	342.719
1638	32023692	29928.7	680.101	727708	1529.4	1636459	180393	168.592	1.23341	2.06579	35.8243	1070	0	0	0	0	NO	0 nM	G1	0.67301	320.237
1639	34516016	29102.9	633.989	751911	1444.62	1713318	197519	166.542	1.01913	1.43724	24.3853	1186	0	0	0	0	NO	0 nM	G1	0.801816	345.16
1640	35510584	28049.4	637.337	806869	1315.14	1.66496e+06	209762	165.689	1.04188	1.82622	26.9755	1266	0	0	0	0	NO	0 nM	G1	0.185313	355.106
1641	66010276	38806.7	572.338	973547	1568.7	2668362	355455	208.968	1.01143	1.43445	57.3798	1701	0	1	0	5190	NO	0 nM	G2	0.415125	660.103
1642	34333604	27800.5	511.211	631346	1296.2	1600805	208654	168.951	1.02469	1.70445	29.7012	1235	0	0	0	0	NO	0 nM	G1	0.519985	343.336
1643	33432736	19574.2	1968.94	3362954	1364.98	2331378	282326	165.296	1.0281	1.9017	24.0773	1708	0	0	0	0	NO	0 nM	S	0.451807	334.327
1644	33470484	28878.8	542.913	629236	1248.09	1446531	189415	163.43	1.06858	2.19931	31.3046	1159	0	0	0	0	NO	0 nM	G1	0.79983	334.705
1646	33606900	35828.2	675.158	633298	1370.19	1285240	158230	168.689	1.02576	1.54584	31.7367	938	0	0	0	0	NO	0 nM	G1	0.798953	336.069
1647	34294340	27003.4	3382.09	4295259	1590.28	2.01965e+06	220553	173.664	1.03644	1.69671	34.5118	1270	0	0	0	0	NO	0 nM	S	0.0779928	342.943
1648	40426068	39789.4	742.251	754127	1642.73	1669016	285030	280.541	1.08462	1.73659	118.051	1016	0	0	0	0	NO	0 nM	G1	0.804936	404.261
1649	29438922	26569.4	324.474	359517	1111.52	1231563	173998	157.038	1.08316	2.17716	30.7671	1108	0	0	0	0	NO	0 nM	G1	0.0665963	294.389
1650	76092504	44865.9	10289.4	17450784	1924.12	3263312	456360	269.08	1.00631	1.4888	88.9393	1696	1	4	68903	22674	NO	0 nM	S	0.23597	760.925
1651	79156088	42972.9	732.619	1349485	1719.56	3167434	429331	233.079	1.1656	2.61387	73.7356	1842	0	0	0	0	NO	0 nM	G2	0.153097	791.561
1652	82700040	39083.2	709.104	1500464	1691.48	3579164	486475	229.903	1.11587	2.15567	68.4631	2116	0	0	0	0	NO	0 nM	G2	0.197519	827
1653	30177528	31434.9	527.485	506386	1268.39	1217655	164204	171.046	1.02922	1.52233	38.3573	960	0	0	0	0	NO	0 nM	G1	0.528315	301.775
1654	36698084	30968.8	4927	5838490	1642.24	1946055	238083	200.914	1.08275	2.33755	61.0675	1185	0	0	0	0	NO	0 nM	S	0.67169	366.981
1655	39774532	28289.1	798.886	1123234	1082.17	1521532	244660	174.011	1.04589	1.61982	27.5505	1406	0	0	0	0	NO	0 nM	G1	0.470321	397.745
1656	31174724	20838.7	3780.22	5655215	1488.96	2227486	256914	171.734	1.08315	2.035	34.5455	1496	0	0	0	0	NO	0 nM	S	0.959696	311.747
1657	34898376	28442	566.107	694613	1762.93	2163117	217065	176.907	1.0443	1.86596	37.9307	1227	0	0	0	0	NO	0 nM	G1	0.240292	348.984
1658	31276326	28151.5	400.53	444989	1151.17	1278949	176866	159.195	1.0502	1.7307	25.2547	1111	0	0	0	0	NO	0 nM	G1	0.76314	312.763
1659	36703144	34015.9	547.537	590792	1827.89	1972293	175113	162.292	1.03441	1.56019	27.0686	1079	0	0	0	0	NO	0 nM	G1	0.870182	367.031
1660	73892696	42515.9	21380.6	37159396	2339.52	4066082	435563	250.612	1.03013	1.76231	82.9287	1738	2	3	141017	12622	NO	0 nM	S	0.562066	738.927
1661	38648152	32808.3	707.458	833385	1471.68	1733637	346078	293.784	1.03556	1.63997	120.793	1178	0	0	0	0	NO	0 nM	G1	0.456223	386.482
1662	38165720	30729.2	4928.94	6121741	1751.04	2174787	235214	189.383	1.05669	2.11826	45.7029	1242	0	0	0	0	NO	0 nM	S	0.596184	381.657
1663	72111704	42023.1	20382.9	34976992	2136.86	3666847	413367	240.89	1.05278	2.16424	83.8141	1716	1	2	70204	13766	NO	0 nM	S	0.42881	721.117
1664	39143840	28593	809.103	1107662	1087.95	1489406	238385	174.131	1.05531	1.91503	25.6435	1369	0	0	0	0	NO	0 nM	G1	0.555194	391.438
1665	37083620	31804.1	642.995	749732	2276.91	2654881	207124	177.636	1.033	1.74614	32.9863	1166	0	0	0	0	NO	0 nM	G1	0.416934	370.836
1666	39564228	38864.7	778.942	792963	1655.1	1684894	188518	185.185	1.02065	1.68369	40.1817	1018	0	0	0	0	NO	0 nM	G1	0.40047	395.642
1667	35537260	29913.5	469.525	557796	1376.57	1635370	195761	164.782	1.03897	1.67923	29.404	1188	0	0	0	0	NO	0 nM	G1	0.695346	355.373
1668	32952656	34577.8	538.708	513389	1283.61	1223279	169685	178.054	1.02294	1.64712	42.6013	953	0	0	0	0	NO	0 nM	G1	0.0928512	329.527
1669	40251768	35062.5	616.224	707425	1563.07	1794407	207354	180.622	1.05105	1.69244	31.4922	1148	0	0	0	0	NO	0 nM	G1	0.166542	402.518
1670	36223228	30986.5	506.742	592381	1469.55	1717902	205261	175.587	1.04315	1.74679	34.8905	1169	0	1	0	5110	NO	0 nM	G1	0.851198	362.232
1671	40024452	34150.6	6013.46	7047780	2272.34	2.66318e+06	242269	206.714	1.02948	1.69991	54.68	1172	0	0	0	0	NO	0 nM	S	0.771077	400.245
1672	33476294	30322.7	469.383	518199	1269.14	1401132	184403	167.032	1.07522	1.95582	30.2672	1104	0	0	0	0	NO	0 nM	G1	0.281454	334.763
1673	41849836	25302.2	732.177	1211020	1130.32	1869544	292201	176.663	1.03278	1.8423	26.815	1654	0	0	0	0	NO	0 nM	G1	0.377269	418.498
1674	79182248	43245.4	633.248	1159477	1989.49	3642765	637350	348.088	1.02106	1.59619	160.833	1831	0	1	0	13405	NO	0 nM	G2	0.926027	791.822
1675	35247976	26703	465.486	614442	1696.58	2239483	240860	182.47	1.13098	2.08618	42.1576	1320	0	1	0	9682	NO	0 nM	G1	0.818077	352.48
1676	58575728	40677.6	20761.3	29896242	2314.83	3333354	373984	259.711	1.02245	1.63914	90.4035	1440	3	0	196196	0	NO	0 nM	S	0.614346	585.757
1677	65642664	44624.5	608.654	895330	1411.01	2.0756e+06	657029	446.655	1.0772	1.75992	271.476	1471	0	3	0	34343	NO	0 nM	G2	0.22149	656.427
1678	43047088	33138.6	4144.39	5383561	2334.08	3031964	255300	196.536	1.02131	1.62125	42.6636	1299	0	0	0	0	NO	0 nM	S	0.044252	430.471
1679	36218208	31714.7	455.853	520584	1411.38	1611799	193445	169.391	1.03734	1.79353	29.3634	1142	0	0	0	0	NO	0 nM	G1	0.431258	362.182
1680	41585088	36574.4	768.595	873893	1610.91	1831603	200451	176.298	1.0415	1.58478	30.0994	1137	0	0	0	0	NO	0 nM	G1	0.672627	415.851
1681	42200140	34991.8	11190.4	13495613	2223.01	2680946	268386	222.542	1.00833	1.47678	65.403	1206	0	0	0	0	NO	0 nM	S	0.82848	422.001
1682	38039716	29465.3	468.452	604772	1500.03	1936541	233497	180.865	1.03912	1.66641	34.0829	1291	0	0	0	0	NO	0 nM	G1	0.852689	380.397
1683	69658712	36337.4	637.719	1222507	1583.86	3036254	316817	165.267	1.16969	2.84658	30.2613	1917	0	0	0	0	NO	0 nM	G2	0.0327759	696.587
1684	41045412	33949.9	537.575	649928	1453.7	1757528	217773	180.127	1.01579	1.53019	25.9404	1209	0	0	0	0	NO	0 nM	G1	0.244157	410.454
1685	37223988	22410.6	373.88	621014	1646.03	2734054	276994	166.763	1.08985	2.37061	24.3787	1661	0	0	0	0	NO	0 nM	G1	0.339095	372.24
1686	43773384	36266.3	734.989	887132	1633.86	1972073	213773	177.111	1.04271	1.75061	30.2593	1207	0	0	0	0	NO	0 nM	G1	0.188732	437.734
1687	37710732	29120.3	371.232	480746	1404.63	1818992	225386	174.043	1.04207	1.57002	27.3012	1295	0	0	0	0	NO	0 nM	G1	0.802975	377.107
1688	51145468	34698.4	13924.9	20525272	2168.26	3.19601e+06	330562	224.262	1.05681	1.78171	60.6974	1474	2	1	88618	4784	NO	0 nM	S	0.767466	511.455
1689	42199920	35462.1	645.451	768087	1615.16	1.92204e+06	220339	185.159	1.02882	1.58403	30.1092	1190	0	0	0	0	NO	0 nM	G1	0.516833	421.999
1690	81347424	30478.6	411.312	1097791	1554.48	4148915	457829	171.536	1.181	1.87436	24.9648	2669	0	0	0	0	NO	0 nM	G2	0.982926	813.474
1691	82296248	40066.3	868.529	1783958	1670.46	3431121	372643	181.423	1.08076	1.75629	31.277	2054	0	2	0	8193	NO	0 nM	G2	0.144059	822.962
1692	86277288	37990.9	1041.23	2364623	1154.24	2621272	466655	205.484	1.03337	1.755	34.3774	2271	0	0	0	0	NO	0 nM	G2	0.899652	862.773
1693	31563588	39454.5	1149.24	919395	1974.48	1579586	328902	411.127	1.05845	2.06832	243.325	800	0	2	0	17556	NO	0 nM	G1	0.116463	315.636
1694	35888896	20173.6	467.89	832377	1796.13	3195312	325528	182.984	1.03363	1.74386	31.5295	1779	1	1	78514	7232	NO	0 nM	G1	0.163182	358.889
1695	38772612	36101.1	1463.99	1572321	1424.11	1529490	177918	165.659	1.09484	2.09442	24.5847	1074	0	0	0	0	NO	0 nM	G1	0.696219	387.726
1696	31462596	39476.3	1149.86	916439	2026.48	1615104	334380	419.548	1.07024	2.04994	255.024	797	0	0	0	0	NO	0 nM	G1	0.10957	314.626
1697	37208300	22550.5	399.555	659265	1652.94	2727351	271888	164.781	1.04998	1.74553	24.7255	1650	0	0	0	0	NO	0 nM	G1	0.565845	372.083
1698	81869968	46123.9	1411.23	2504936	1911.73	3393320	1.0189e+06	574.028	1.03081	1.73412	366.044	1775	1	1	34378	11990	NO	0 nM	G2	0.420234	818.7
1699	84034512	40518.1	962	1995189	1133.4	2350682	443167	213.677	1.04072	1.71701	45.1311	2074	0	0	0	0	NO	0 nM	G2	0.728474	840.345
1700	35516820	38108.2	621.334	579083	1791.8	1669955	158600	170.172	1.06907	1.90481	33.7929	932	0	0	0	0	NO	0 nM	G1	0.900675	355.168
1701	37430592	29472.9	451.771	573749	1410.25	1791020	227821	179.387	1.022	1.53103	31.648	1270	0	0	0	0	NO	0 nM	G1	0.769872	374.306
1702	46404844	37302.9	15827.6	19689584	1741.54	2166473	285005	229.104	1.05755	1.68785	75.7098	1244	3	0	151805	0	NO	0 nM	S	0.84969	464.048
1703	59245228	31099.9	19103.1	36391396	1731.28	3298095	467449	245.38	1.04118	2.03517	77.7008	1905	4	4	222348	19839	NO	0 nM	S	0.0329454	592.452
1704	40700916	35640	748.942	855292	1994.17	2277337	258264	226.151	1.03952	1.78571	75.5429	1142	0	1	0	4987	NO	0 nM	G1	0.310195	407.009
1705	38870804	32018.8	5154.61	6257696	1819.36	2208705	214843	176.971	1.07256	1.99103	34.3278	1214	0	0	0	0	NO	0 nM	S	0.515433	388.708
1707	66213888	44982.3	25308.5	37254168	2752.6	4051822	391325	265.846	1.04334	1.42422	96.8125	1472	3	3	263897	20033	NO	0 nM	S	0.231255	662.139
1710	44142116	30548.2	13726.6	19834882	1927.78	2785638	360830	249.709	1.03048	1.80511	91.4879	1445	3	1	158188	4678	NO	0 nM	S	0.294181	441.421
1711	85278288	37551	15513.7	35231668	1819.21	4131425	689713	303.705	1.03367	1.94586	95.6583	2271	3	7	165539	49862	NO	0 nM	S	0.353904	852.783
1712	73215872	44780.3	1221.8	1.99765e+06	2334.32	3816610	389934	238.492	1.02522	1.59341	72.2905	1635	0	0	0	0	NO	0 nM	G2	0.00370977	732.159
1713	38936568	37259.9	701.534	733103	1780.47	1860589	193401	185.073	1.03789	1.70335	34.2708	1045	0	0	0	0	NO	0 nM	G1	0.845078	389.366
1714	37121848	28665.5	494.54	640429	1196.19	1549060	240720	185.884	1.01991	1.58533	35.7691	1295	0	0	0	0	NO	0 nM	G1	0.154841	371.218
1715	38648524	36153.9	680.111	727039	1162.23	1242419	185109	173.161	1.05057	2.07297	28.8326	1069	0	0	0	0	NO	0 nM	G1	0.204144	386.485
1716	39632904	41631.2	781.138	743643	2144.07	2041157	239729	251.816	1.02644	1.52311	100.551	952	0	1	0	6998	NO	0 nM	G1	0.255265	396.329
1717	80324664	44329.3	577.458	1046353	1855.3	3361808	506777	279.678	1.02921	1.80574	117.005	1812	1	2	88336	13639	NO	0 nM	G2	0.884622	803.247
1718	39453884	33750.1	676.393	790704	1779.6	2080351	214558	183.54	1.10554	2.33277	38.2216	1169	0	0	0	0	NO	0 nM	G1	0.206451	394.539
1719	65782348	33803.9	19635.1	38209816	2092.46	4.07193e+06	426570	219.203	1.05271	2.14594	57.0391	1946	3	3	237007	14052	NO	0 nM	S	0.797526	657.823
1720	43793096	33277.4	2630.42	3.46163e+06	1438.07	1.8925e+06	242099	183.966	1.06551	1.82593	33.0334	1316	0	0	0	0	NO	0 nM	S	0.808049	437.931
1721	56884036	43790.6	21358.8	27745072	2552.55	3315764	312288	240.406	1.01621	1.44111	80.0824	1299	3	0	214253	0	NO	0 nM	S	0.927021	568.84
1722	40996380	30617.2	440.508	589840	1603.49	2147074	250743	187.261	1.05146	2.00373	34.4668	1339	0	0	0	0	NO	0 nM	G1	0.115561	409.964
1723	64561608	44039.3	25312	37107432	2553.24	3743053	582456	397.31	1.02862	1.61119	219.732	1466	3	2	201847	14906	NO	0 nM	S	0.217279	645.616
1724	43107488	33185.1	689.156	895213	1966.35	2554284	217815	167.679	1.0245	1.53615	24.525	1299	0	0	0	0	NO	0 nM	G1	0.742898	431.075
1725	43225652	30656.5	643.622	907507	1685.37	2376369	284702	201.916	1.03986	1.72682	43.6652	1410	0	0	0	0	NO	0 nM	G1	0.196001	432.257
1726	36223124	34498.2	436.888	458732	1427.07	1498421	192419	183.256	1.03243	1.64562	41.9476	1050	0	0	0	0	NO	0 nM	G1	0.28633	362.231
1727	80686136	29512.1	3380.86	9243284	1726.07	4719080	480322	175.685	1.24421	1.91176	33.8716	2734	0	0	0	0	NO	0 nM	S	0.166742	806.861
1728	69396304	34942.8	583.948	1159721	2134.73	4239578	423855	213.421	1.05566	2.09361	60.2523	1986	1	3	49483	13337	NO	0 nM	G2	0.172697	693.963
1729	43474788	36411	826.806	987206	1905.68	2275384	215742	180.688	1.02477	1.50833	30.459	1194	0	1	0	4867	NO	0 nM	G1	0.481553	434.748
1730	43931704	37167.3	618.085	730576	1337.14	1580501	230665	195.148	1.04094	1.79054	41.8054	1182	0	0	0	0	NO	0 nM	G1	0.109683	439.317
1731	57923164	29811.2	15850.7	30797918	1642.31	3190999	404142	207.999	1.02197	1.68863	43.8595	1943	3	3	162210	11878	NO	0 nM	S	0.321698	579.232
1732	81819784	47542	716.668	1233385	2022.35	3480461	1109752	644.83	1.01839	1.73155	440.052	1721	0	3	0	55120	NO	0 nM	G2	0.426594	818.198
1733	35241512	36557.6	432.357	416792	1379.17	1329516	177850	184.492	1.04132	1.75983	47.8776	964	0	0	0	0	NO	0 nM	G1	0.0245481	352.415
1735	60194172	35638.9	18656.3	31510440	2172.14	3668743	422849	250.355	1.04443	1.96036	84.9562	1689	3	0	186681	0	NO	0 nM	S	0.0941224	601.942
1736	43701568	28826.9	500.445	758675	1296.02	1964773	277379	182.968	1.03246	1.57292	32.0693	1516	0	0	0	0	NO	0 nM	G1	0.493579	437.016
1737	38886336	34351.9	685.23	775680	1584.73	1793912	201036	177.594	1.03285	1.78887	34.689	1132	0	0	0	0	NO	0 nM	G1	0.825738	388.863
1738	41836064	36762.8	845.192	961829	1448.85	1648792	208622	183.323	1.06372	2.21617	32.7961	1138	0	0	0	0	NO	0 nM	G1	0.818422	418.361
1739	40587492	26861.3	2124.07	3209467	1762.49	2663123	261609	173.136	1.08189	2.45718	28.6155	1511	0	0	0	0	NO	0 nM	S	0.0804485	405.875
1740	36568892	24792.5	542.149	799670	1617.81	2386272	251762	170.686	1.04671	1.8609	25.7173	1475	0	0	0	0	NO	0 nM	G1	0.601228	365.689
1741	76061184	34479.2	434.27	958000	1385.46	3056335	393449	178.354	1.12925	1.57725	34.1446	2206	0	0	0	0	NO	0 nM	G2	0.834586	760.612
1742	44746728	37413.7	692.482	828208	1641.12	1962782	236537	197.773	1.04945	1.88648	48.4565	1196	0	0	0	0	NO	0 nM	G1	0.237973	447.467
1743	58279956	43106.5	27105.3	36646304	2319.93	3.13655e+06	419579	310.34	1.02195	1.57058	137.218	1352	2	2	120746	12391	NO	0 nM	S	0.761927	582.8
1744	39140820	36174.5	617.707	668359	1646.26	1781249	205062	189.521	1.03992	1.74214	44.9917	1082	0	0	0	0	NO	0 nM	G1	0.890764	391.408
1745	46493232	31998.1	10853.7	15770408	2188.23	3.1795e+06	359724	247.573	1.04298	1.99725	88.8032	1453	1	0	63755	0	NO	0 nM	S	0.806124	464.932
1746	65881664	44635.3	720.591	1063593	1679.09	2478333	646785	438.201	1.02919	1.52139	239.387	1476	0	3	0	39830	NO	0 nM	G2	0.107301	658.817
1747	74397072	42610	769.084	1342820	1638	2859954	684824	392.225	1.05611	2.08395	215.282	1746	0	1	0	12666	NO	0 nM	G2	0.00906	743.971
1748	42227776	32333.7	5972.67	7800312	1989.99	2598923	241178	184.669	1.06293	2.02504	34.5896	1306	0	0	0	0	NO	0 nM	S	0.191724	422.278
1749	84019568	45465.1	655.649	1211640	2101.01	3882670	611454	330.873	1.03664	1.91243	153.453	1848	1	0	54917	0	NO	0 nM	G2	0.270477	840.196
1750	36722428	25431	581.808	840131	1538.35	2221378	255047	176.625	1.04754	2.00831	28.9294	1444	0	0	0	0	NO	0 nM	G1	0.616183	367.224
1751	43285184	34683.6	573.045	715160	1555.18	1940862	227022	181.909	1.02024	1.60016	25.1274	1248	0	0	0	0	NO	0 nM	G1	0.384273	432.852
1752	42518524	36590.8	2166.39	2517341	1649.2	1916365	237772	204.623	1.04693	1.77444	53.7444	1162	0	0	0	0	NO	0 nM	S	0.703407	425.185
1753	72435648	39112.1	438.573	812237	1478.05	2737357	451787	243.945	1.07837	2.1203	89.4201	1852	0	1	0	5931	NO	0 nM	G2	0.353075	724.356
1754	40588652	31391.1	2627.4	3.39723e+06	2168.42	2803768	234645	181.473	1.0503	1.85142	34.2769	1293	0	0	0	0	NO	0 nM	S	0.154425	405.887
1755	41494524	34869.3	737.364	877463	1964.72	2338015	220344	185.163	1.02238	1.62017	28.9555	1190	0	0	0	0	NO	0 nM	G1	0.31269	414.945
1756	77813528	41434.3	465.306	873844	1632.97	3066714	563266	299.929	1.02211	1.74614	110.476	1878	0	0	0	0	NO	0 nM	G2	0.884324	778.135
1757	76551224	39459.4	614.953	1193009	1665.3	3230686	419794	216.389	1.03056	1.86082	59.0242	1940	0	1	0	4457	NO	0 nM	G2	0.958532	765.512
1759	39174072	31848.8	404.42	497437	1631.9	2.00724e+06	214283	174.214	1.05101	1.80351	23.2594	1230	0	0	0	0	NO	0 nM	G1	0.788468	391.741
1760	39135328	31817.3	419.037	515416	1269.46	1561438	208899	169.837	1.06356	1.68135	27.5016	1230	0	0	0	0	NO	0 nM	G1	0.273349	391.353
1761	65904992	32465.5	19806.7	40207532	2089.02	4240715	416808	205.324	1.0496	2.03147	39.6517	2030	3	0	158794	0	NO	0 nM	S	0.887132	659.05
1763	38579048	25364.3	405.227	616350	1655.76	2518415	266975	175.526	1.07256	1.92716	26.2465	1521	0	0	0	0	NO	0 nM	G1	0.66596	385.79
1764	62621788	29636.4	18087.3	38218496	2098.25	4433605	463996	219.591	1.0464	1.98917	46.1415	2113	6	3	362867	13979	NO	0 nM	S	0.0842113	626.218
1765	93545344	43897.4	585.177	1247013	1388.55	2959006	1417339	665.105	1.01152	1.46676	266.668	2131	0	10	0	145981	NO	0 nM	G2	0.973893	935.453
1766	40541644	32960.7	410.696	505156	1758.72	2163220	219705	178.622	1.07074	1.72973	34.8016	1230	0	0	0	0	NO	0 nM	G1	0.700633	405.416
1767	56562892	42883.2	1088.49	1435714	1664.28	2195185	1095881	830.842	1.05435	2.00303	647.801	1319	0	4	0	62623	NO	0 nM	S	0.841816	565.629
1768	36425688	29542.3	557.243	687081	1533.23	1.89048e+06	229167	185.861	1.151	1.81595	39.644	1233	0	0	0	0	NO	0 nM	G1	0.566669	364.257
1769	87444888	46414.5	808.558	1523324	2242.25	4224401	958928	508.985	1.00975	1.48515	282.303	1884	0	3	0	33299	NO	0 nM	G2	0.476801	874.449
1770	37619156	28456.2	499.211	659957	1209.81	1.59936e+06	222901	168.609	1.12084	1.94088	23.1551	1322	0	0	0	0	NO	0 nM	G1	0.621882	376.192
1771	37358008	25022.1	887.587	1325168	1670.79	2494486	255595	171.196	1.12984	2.41938	28.9384	1493	0	0	0	0	NO	0 nM	G1	0.528742	373.58
1772	39268908	25817.8	406.742	618655	1229.05	1869389	254640	167.416	1.25948	2.42387	25.3912	1521	0	0	0	0	NO	0 nM	G1	0.469384	392.689
1773	89588824	36716.7	675.555	1648354	1939.65	4732751	559592	229.341	1.02699	1.78288	49.3484	2440	2	5	128267	33858	NO	0 nM	G2	0.75945	895.888
1774	37185016	27422.6	357.462	484719	1723.21	2336679	257049	189.564	1.10071	2.32041	43.4063	1356	0	0	0	0	NO	0 nM	G1	0.178201	371.85
1775	77579088	48396.2	1648.64	2642767	1981.85	3176910	1319892	823.389	1.05031	1.77429	567.143	1603	0	4	0	57163	NO	0 nM	S	0.171172	775.791
1776	40063144	25436.9	6924.15	10905532	2178.86	3431709	331194	210.282	1.03944	1.90765	57.6375	1575	2	0	110345	0	NO	0 nM	S	0.431843	400.631
1777	80316464	44595.5	622.862	1121774	2571.45	4631182	686164	380.991	1.03382	1.77759	193.26	1801	2	3	128823	28042	NO	0 nM	G2	0.320748	803.165
1778	62724052	40809.4	25754.1	39583984	2871.05	4412798	411926	268.007	1.02457	1.76968	101.69	1537	7	3	574134	15220	NO	0 nM	S	0.0741245	627.241
1779	72376888	43365.4	1418.9	2368147	1903.26	3176537	799827	479.225	1.05919	1.74314	296.34	1669	0	3	0	32636	NO	0 nM	G2	0.84447	723.769
1780	36424112	27407.2	627.11	833429	1733.06	2303231	261216	196.551	1.1196	2.27153	52.5252	1329	0	1	0	8091	NO	0 nM	G1	0.771603	364.241
1781	60497064	30023.4	12985.9	26166516	1844.5	3716676	458466	227.527	1.06177	1.6335	42.5166	2015	8	1	378534	4546	NO	0 nM	S	0.543921	604.971
1782	37179432	36774.9	694.521	702161	1675.45	1693884	191514	189.43	1.05072	1.82806	36.5064	1011	0	0	0	0	NO	0 nM	G1	0.979325	371.794
1783	71767776	42949	11473.3	19171834	2917.33	4874856	398160	238.276	1.04278	1.87014	71.1035	1671	4	2	374919	10646	NO	0 nM	S	0.0726001	717.678
1784	36800560	39443.3	727.365	678632	1771.83	1653113	179806	192.718	1.02002	1.61283	41.12	933	0	0	0	0	NO	0 nM	G1	0.766669	368.006
1785	46694296	28282.4	15968	26363098	2179.66	3.59862e+06	363916	220.422	1.04572	1.9656	54	1651	2	0	97302	0	NO	0 nM	S	0.26637	466.943
1786	41154968	27620.8	5363.59	7991756	2217.04	3303397	365308	245.173	1.037	1.66131	82.0705	1490	0	0	0	0	NO	0 nM	S	0.368599	411.55
1787	90096832	40565.9	580.068	1.28833e+06	2271.78	5045633	547431	246.48	1.01461	1.58937	47.8321	2221	3	9	230603	42512	NO	0 nM	G2	0.219279	900.968
1788	34664044	38904.7	976.841	870365	1561.12	1390961	214546	240.792	1.02098	1.5275	95.3187	891	0	0	0	0	NO	0 nM	G1	0.789038	346.64
1789	39498888	32217.7	477.5	585415	1783.67	2186776	217713	177.58	1.07297	2.1615	28.3393	1226	0	0	0	0	NO	0 nM	G1	0.14424	394.989
1790	66561804	41342.7	24886.6	40067448	2322.68	3.73951e+06	406510	252.491	1.04155	2.0528	87.382	1610	5	1	278256	4349	NO	0 nM	S	0.840017	665.618
1791	69409712	40998.1	26939.9	45609232	2200.84	3726014	462900	273.42	1.03233	1.71825	96.1471	1693	5	1	307202	4568	NO	0 nM	S	0.661578	694.097
1792	38604760	33686.5	846.544	970139	1856.17	2127174	207036	180.66	1.06948	2.14863	30.3717	1146	0	0	0	0	NO	0 nM	G1	0.0590232	386.048
1793	73215664	42891.4	455.013	776708	2009.74	3430627	423972	248.373	1.04	1.86585	85.0141	1707	0	2	0	12736	NO	0 nM	G2	0.810982	732.157
1794	41805144	30648.9	899.15	1226440	1849.43	2522626	252709	185.271	1.06499	2.09137	23.5015	1364	0	0	0	0	NO	0 nM	G1	0.627756	418.051
1795	36292276	28375.5	365.747	467790	1533.38	1961190	222812	174.208	1.09306	2.51837	28.9109	1279	0	0	0	0	NO	0 nM	G1	0.904982	362.923
1796	42526952	35706.9	896.533	1067771	2270.48	2.70414e+06	223882	187.978	1.02534	1.57346	31.8304	1191	0	0	0	0	NO	0 nM	G1	0.748722	425.27
1797	80491616	40549.9	667.9	1325782	2295.4	4556362	581737	293.067	1.03021	1.74307	114.09	1985	1	7	49907	40176	NO	0 nM	G2	0.561121	804.916
1798	37865204	39238.6	529.099	510581	1791.65	1728943	176322	182.717	1.02652	1.44513	32.9098	965	0	0	0	0	NO	0 nM	G1	0.836547	378.652
1799	50025644	35204.5	14179.5	20149106	3345.31	4753689	368783	259.524	1.02657	1.79381	105.253	1421	2	1	101735	6359	NO	0 nM	S	0.27805	500.256
1800	89096072	44548	618.984	1237967	2166.06	4332127	679447	339.724	1.06243	2.173	157.156	2000	2	1	136021	8556	NO	0 nM	G2	0.54695	890.961
1801	46800016	28888.9	13583.3	22004890	2107.19	3413647	349249	215.586	1.044	1.94016	54.2463	1620	2	2	119313	11451	NO	0 nM	S	0.293617	468
1802	33233308	27625.4	317.283	381692	1461.57	1758271	222301	184.789	1.06763	2.06749	44.1712	1203	0	0	0	0	NO	0 nM	G1	0.968204	332.333
1803	67885616	38202.4	996.25	1770337	2092.44	3718265	678435	381.787	1.12118	1.89571	210.348	1777	0	1	0	21177	NO	0 nM	G2	0.226196	678.856
1804	74724408	42505.4	490.608	862489	1733.85	3048100	614528	349.561	1.03443	1.83049	177.828	1758	0	0	0	0	NO	0 nM	G2	0.0157382	747.244
1805	79596920	47435.6	578.498	970720	2161.16	3626433	507099	302.204	1.02726	1.79738	132.849	1678	1	1	83569	5271	NO	0 nM	G2	0.325855	795.969
1806	36814584	35986.9	805.139	823657	1767.39	1808039	185826	181.648	1.12487	2.7961	33.6911	1023	0	0	0	0	NO	0 nM	G1	0.502509	368.146
1807	43128808	32089.9	837.831	1126045	2301.15	3092752	254784	189.571	1.05148	1.77885	31.7909	1344	0	0	0	0	NO	0 nM	G1	0.0283629	431.288
1808	59688996	33495.5	11322.6	20176824	2417.26	4307549	434501	243.828	1.05212	2.09203	80.8025	1782	8	1	530345	5359	NO	0 nM	S	0.559248	596.89
1809	37984284	30682	464.746	575356	1775.95	2198627	220593	178.185	1.12546	2.4844	28.3053	1238	0	0	0	0	NO	0 nM	G1	0.874283	379.843
1810	41722944	33061	10084	12726022	2917.71	3682144	319445	253.126	1.03119	1.78843	93.9025	1262	0	0	0	0	NO	0 nM	S	0.704732	417.229
1811	38983708	40565.8	778.644	748277	1977.58	1900459	197406	205.417	1.02986	1.50364	51.6899	961	0	0	0	0	NO	0 nM	G1	0.622968	389.837
1812	38390468	33038.3	780.782	907269	1463.44	1.70052e+06	214277	184.404	1.0484	1.98541	28.8873	1162	0	0	0	0	NO	0 nM	G1	0.955962	383.905
1813	39480964	31408.9	482.52	606528	1782.22	2240248	219992	175.014	1.02873	1.71915	25.5147	1257	0	0	0	0	NO	0 nM	G1	0.958279	394.81
1814	40767948	23606.2	5799.19	10015193	2129.58	3677784	338666	196.101	1.03155	1.76345	34.3845	1727	1	0	71225	0	NO	0 nM	S	0.824266	407.679
1815	76259944	43953.9	484.69	840938	2184.07	3.78936e+06	550327	317.191	1.01597	1.59654	134.59	1735	0	0	0	0	NO	0 nM	G2	0.607742	762.599
1816	41003620	35501	7743.19	8943385	2758.54	3186113	251109	217.41	1.03333	1.77056	56.8381	1155	0	0	0	0	NO	0 nM	S	0.487765	410.036
1817	40001408	38874.1	929.145	956090	2047.01	2106376	200463	194.813	1.04291	1.75121	39.5831	1029	0	0	0	0	NO	0 nM	G1	0.0133161	400.014
1818	52681104	27099.3	14247.2	27696470	1867.26	3629955	437963	225.29	1.0669	2.23822	55.9398	1944	7	2	414427	9868	NO	0 nM	S	0.606262	526.811
1819	74038888	44844.9	646.448	1067285	1866.57	3081705	686909	416.056	1.01401	1.55663	211.111	1651	0	0	0	0	NO	0 nM	G2	0.989088	740.389
1820	48448900	44326.5	795.634	869628	1979.34	2163415	476546	435.998	1.06834	2.22151	272.457	1093	0	3	0	28240	NO	0 nM	G1	0.818101	484.489
1821	58502888	34927.1	19399.2	32493576	2680.14	4489227	382385	228.29	1.02359	1.65274	62.1498	1675	5	1	265176	4794	NO	0 nM	S	0.340605	585.029
1822	39906636	28606.9	558.529	779148	1063.05	1482957	299660	214.81	1.03828	1.7516	50.0473	1395	0	2	0	16330	NO	0 nM	G1	0.152047	399.066
1823	39961288	31122.5	565.311	725859	1926.86	2474082	221875	172.8	1.0787	1.84809	20.4977	1284	0	0	0	0	NO	0 nM	G1	0.784059	399.613
1824	40898008	31172.3	605.184	794002	1546.41	2028888	249960	190.518	1.03618	1.66188	29.843	1312	0	0	0	0	NO	0 nM	G1	0.743938	408.98
1825	76320936	30012.2	396.053	1007162	1154.79	2936629	461297	181.399	1.27581	1.99759	27.9972	2543	0	0	0	0	NO	0 nM	G2	0.967047	763.209
1826	47179788	27462	10838.7	18620820	2348.23	4034254	390500	227.299	1.0378	1.56752	53.9237	1718	1	0	71016	0	NO	0 nM	S	0.874842	471.798
1827	54329272	32128.5	11505.1	19455060	2820.89	4770122	387096	228.915	1.03928	1.54956	58.1952	1691	5	0	422742	0	NO	0 nM	S	0.555663	543.293
1828	41012372	38257.8	743.16	796668	1466	1571554	208727	194.708	1.03901	1.79981	37.9897	1072	0	0	0	0	NO	0 nM	G1	0.101284	410.124
1829	59671224	41582.7	1045.9	1500872	1600.88	2297262	1017292	708.914	1.03377	1.78552	497.043	1435	0	2	0	44711	NO	0 nM	S	0.483501	596.712
1830	39051924	37370.3	536.489	560631	1999.91	2089910	180501	172.728	1.02043	1.62679	23.289	1045	0	0	0	0	NO	0 nM	G1	0.313695	390.519
1831	40443764	26279.2	517.701	796742	1908.86	2937735	259421	168.565	1.03034	1.72492	16.8928	1539	0	0	0	0	NO	0 nM	G1	0.512408	404.438
1832	78923768	41451.6	627.721	1195180	2116.77	4.03034e+06	610770	320.783	1.02139	1.65969	136.72	1904	0	3	0	22752	NO	0 nM	G2	0.301702	789.238
1833	38561864	37842.9	704.766	718157	1666.84	1698512	220290	216.183	1.05902	1.84442	61.3886	1019	0	1	0	3982	NO	0 nM	G1	0.861823	385.619
1834	38452292	23809.5	4714.65	7.61416e+06	2160.28	3488855	305086	188.908	1.13613	2.20652	38.6966	1615	0	0	0	0	NO	0 nM	S	0.844327	384.523
1835	33392830	19983.7	295.205	493288	1313.64	2195098	268855	160.895	1.14012	2.2554	21.3178	1671	0	0	0	0	NO	0 nM	G1	0.315465	333.928
1836	37308924	23289	2096.39	3.35841e+06	1602.91	2567869	271492	169.471	1.1381	2.07902	24.5275	1602	0	0	0	0	NO	0 nM	S	0.599581	373.089
1837	38872296	34278.9	695.491	788687	1580.57	1792367	234009	206.357	1.053	1.87456	54.1526	1134	0	0	0	0	NO	0 nM	G1	0.430181	388.723
1838	38772476	33951.4	579.243	661495	1978.22	2259131	217176	190.172	1.04516	2.04291	36.4501	1142	0	0	0	0	NO	0 nM	G1	0.909093	387.725
1839	38885300	36477.8	577.012	615095	1956.68	2085818	217875	204.386	1.02761	1.65947	46.4418	1066	0	0	0	0	NO	0 nM	G1	0.187361	388.853
1840	37450860	36466.3	779.659	800710	1528.65	1569922	200959	195.676	1.03377	1.7702	39.3223	1027	0	0	0	0	NO	0 nM	G1	0.697728	374.509
1841	47873636	35331.1	19537.5	26473246	2202.23	2984018	329904	243.472	1.07352	1.99563	80.8709	1355	3	0	191606	0	NO	0 nM	S	0.970375	478.736
1842	39761212	36714	511.643	554109	1992.44	2157816	192052	177.333	1.04749	1.83272	24.5217	1083	0	0	0	0	NO	0 nM	G1	0.175276	397.612
1843	44378488	29234.8	10339	15694584	2412.25	3661794	340730	224.46	1.03461	1.84519	66.2437	1518	2	0	137131	0	NO	0 nM	S	0.201966	443.785
1844	34506500	27850.3	1520.51	1883912	1926.13	2386480	226440	182.76	1.07853	1.88538	38.0145	1239	0	0	0	0	NO	0 nM	G1	0.693723	345.065
1845	37783940	39358.3	624.546	599564	1851.03	1776991	187468	195.279	1.05941	1.77617	41.1948	960	0	0	0	0	NO	0 nM	G1	0.779154	377.839
1846	83858256	37842.2	525.419	1164329	2011.36	4457175	492007	222.025	1.00958	1.51782	37.8524	2216	2	6	126825	27616	NO	0 nM	G2	0.490549	838.583
1847	39485844	25926.4	586.531	893287	2063.17	3142204	256940	168.707	1.08598	2.45496	21.044	1523	0	0	0	0	NO	0 nM	G1	0.609686	394.858
1848	38262664	31285.9	3143.98	3845088	2075.07	2537807	249374	203.904	1.03189	1.60989	48.1823	1223	0	1	0	5545	NO	0 nM	S	0.212682	382.627
1849	62276800	38996.1	15557	24844508	3148.63	5028365	407215	254.987	1.01752	1.66813	83.1428	1597	6	1	460273	4106	NO	0 nM	S	0.476614	622.768
1850	35977688	25498	324.028	457204	1407.21	1985580	229900	162.934	1.0636	1.86123	21.4174	1411	0	0	0	0	NO	0 nM	G1	0.112072	359.777
1851	37072860	40964.5	723.761	655004	2002.3	1812083	192277	212.461	1.05765	1.80837	55.8674	905	0	0	0	0	NO	0 nM	G1	0.321422	370.729
1852	37919204	42605.8	779.171	693462	2078.36	1849739	189735	213.185	1.07804	1.62778	56.0157	890	0	0	0	0	NO	0 nM	G1	0.28478	379.192
1853	61377244	41000.2	19389.2	29025690	3675.32	5501961	386031	257.87	1.00803	1.56914	80.0621	1497	7	0	785566	0	NO	0 nM	S	0.444625	613.772
1854	79429008	32592.9	5766.04	14051830	1992.41	4855504	516517	211.948	1.1044	1.51957	51.9984	2437	0	0	0	0	NO	0 nM	S	0.930126	794.29
1855	38757128	31105.2	448.229	558493	1888.29	2352813	218040	174.992	1.0369	1.74286	25.8315	1246	0	0	0	0	NO	0 nM	G1	0.181268	387.571
1856	39362372	28359.1	472.451	655762	1525.52	2117422	245142	176.615	1.0719	1.82901	25.0367	1388	0	0	0	0	NO	0 nM	G1	0.401388	393.624
1857	80269912	34748.9	7053.53	16293659	2117.8	4892126	704387	304.929	1.0849	2.23803	116.574	2310	5	7	333647	53795	NO	0 nM	S	0.615597	802.699
1858	36909248	34656.6	391.377	416817	1631.11	1737134	191010	179.352	1.05099	1.64865	30.4385	1065	0	0	0	0	NO	0 nM	G1	0.946557	369.092
1859	61249664	33251.7	23122.7	42591960	2236.33	4.11933e+06	510444	277.114	1.04805	1.98861	104.721	1842	6	7	356015	41344	NO	0 nM	S	0.133148	612.497
1860	66431852	44886.4	912.846	1351012	1863.99	2758703	824518	557.107	1.03198	1.68182	361.901	1480	0	6	0	98289	NO	0 nM	G2	0.917877	664.319
1861	62689060	32264.1	20689.6	40199840	2565.08	4983957	433682	223.202	1.07319	1.96365	58.1647	1943	9	1	635225	4168	NO	0 nM	S	0.0810538	626.891
1862	34949068	26277.5	326.813	434661	1183.17	1573621	233280	175.399	1.11745	1.76153	30.1195	1330	0	0	0	0	NO	0 nM	G1	0.480741	349.491
1863	56167760	42974.6	1335.51	1745518	1927.59	2519357	634875	485.75	1.05195	1.89144	309.357	1307	0	2	0	60891	NO	0 nM	S	0.45459	561.678
1864	60370732	29506.7	11158.4	22830134	2595.06	5309500	463426	226.503	1.0138	1.60362	39.3583	2046	1	0	71730	0	NO	0 nM	S	0.209603	603.707
1865	35196972	29330.8	411.402	493683	1305.41	1566498	214160	178.467	1.0407	1.63757	29.5767	1200	0	0	0	0	NO	0 nM	G1	0.34746	351.97
1866	39202228	39399.2	3902.71	3883197	2322.23	2310617	203657	204.68	1.07539	1.8553	32.3236	995	0	0	0	0	NO	0 nM	S	0.454165	392.022
1867	37535576	28053.5	507.859	679515	1613.61	2159012	229011	171.159	1.05082	1.78338	21.358	1338	0	0	0	0	NO	0 nM	G1	0.865211	375.356
1868	33736744	24607.4	367.965	504480	1443.54	1979091	230529	168.147	1.17733	2.85196	25.6061	1371	0	1	0	3541	NO	0 nM	G1	0.955064	337.367
1869	68506624	43303.8	13698.6	21671256	3199.2	5061139	460518	291.099	1.08632	2.05152	127.264	1582	6	0	552193	0	NO	0 nM	S	0.518926	685.066
1870	49080740	29337	12231.8	20463858	2924.9	4893362	385438	230.387	1.02593	1.81052	64.4232	1673	3	0	239605	0	NO	0 nM	S	0.8701	490.807
1871	33746272	31509.1	455.904	488273	1335.47	1430286	194687	181.781	1.04293	2.02894	41.8273	1071	0	0	0	0	NO	0 nM	G1	0.608172	337.463
1872	34115704	32124	410.233	435667	1204.25	1278913	190362	179.249	1.02221	1.59624	33.1544	1062	0	0	0	0	NO	0 nM	G1	0.349087	341.157
1873	37412544	29092.2	511.587	657901	1017.4	1308381	254788	198.124	1.03125	1.77683	41.0295	1286	0	2	0	14337	NO	0 nM	G1	0.194194	374.125
1874	81720016	35889.3	503.401	1146244	2043.5	4653050	638915	280.595	1.09925	2.52077	113.477	2277	4	10	346777	58128	NO	0 nM	G2	0.413135	817.2
1875	35850676	35530.9	964.234	972912	1558.45	1572475	202405	200.6	1.01544	1.52127	41.3112	1009	0	0	0	0	NO	0 nM	G1	0.522824	358.507
1876	76922504	40528.2	529.552	1005089	2415.63	4584869	863799	455.11	1.06289	2.16947	272.067	1898	1	1	79126	9162	NO	0 nM	G2	0.0444434	769.225
1877	44047308	27529.6	11649.2	18638660	2250.11	3.60017e+06	346152	216.345	1.07765	2.10549	56.67	1600	5	1	276162	4107	NO	0 nM	S	0.145841	440.473
1878	37603716	29423.9	531.274	678968	1533.7	1.96007e+06	219963	172.115	1.02219	1.60281	22.7715	1278	0	0	0	0	NO	0 nM	G1	0.600184	376.037
1879	37186096	28961.1	496.183	637099	1540.52	1978028	215547	167.871	1.04628	1.67411	21.0732	1284	0	0	0	0	NO	0 nM	G1	0.225002	371.861
1880	81782880	38759.7	699.615	1476188	2097.72	4426190	562766	266.714	1.04905	2.06682	90.4455	2110	3	4	237808	19364	NO	0 nM	G2	0.837326	817.829
1881	33700756	27047.2	433.865	540596	1161.41	1447123	216848	174.035	1.05248	1.87971	26.7512	1246	0	0	0	0	NO	0 nM	G1	0.326942	337.008
1882	38621256	32024.3	771.852	930854	1406.34	1696050	253565	210.253	1.03259	1.63463	49.0116	1206	0	0	0	0	NO	0 nM	G1	0.104834	386.213
1883	38651528	22149.9	3970.88	6929180	1847.19	3223346	325711	186.654	1.11221	2.28438	38.4413	1745	1	0	57571	0	NO	0 nM	S	0.0835306	386.515
1884	36618652	27741.4	410.418	541752	1525.82	2014087	235105	178.11	1.05673	1.77786	27.9053	1320	0	0	0	0	NO	0 nM	G1	0.937123	366.187
1885	37534504	28894.9	595.708	773825	1031.82	1340334	247709	190.692	1.01533	1.60615	32.04	1299	0	2	0	9132	NO	0 nM	G1	0.11802	375.345
1886	52372528	37275.8	14590.5	20499652	3360.22	4721113	372296	264.979	1.05646	2.07046	97.4036	1405	4	1	345660	7456	NO	0 nM	S	0.14091	523.725
1887	40519888	32107.7	528.398	666838	1681.33	2121838	223719	177.273	1.02669	1.65588	26.5452	1262	0	0	0	0	NO	0 nM	G1	0.862666	405.199
1888	44268976	28432.2	9451.29	14715654	2133.32	3321584	396996	254.975	1.03916	1.70179	85.9428	1557	4	0	248644	0	NO	0 nM	S	0.254288	442.69
1889	40974408	21576.8	7428.19	14106126	1890.03	3589175	380730	200.49	1.07216	2.31809	41.5377	1899	0	1	0	7469	NO	0 nM	S	0.665951	409.744
1890	65550824	33106.5	18835.5	37294244	2112.15	4.18206e+06	482512	243.693	1.03325	1.86869	70.9192	1980	5	1	282367	6828	NO	0 nM	S	0.816726	655.508
1891	37463864	21058.9	4081.95	7261785	1963.99	3493943	346949	195.025	1.04319	2.06798	35.0343	1779	0	1	0	9982	NO	0 nM	S	0.607181	374.639
1892	61745904	38760.8	14488	23079458	2927.76	4663924	458273	287.679	1.12181	2.04849	124.583	1593	2	2	137099	15046	NO	0 nM	S	0.957489	617.459
1893	58438276	42224.2	16889.6	23375274	3730.65	5163222	375430	271.264	1.03924	1.76521	97.8439	1384	3	1	318763	10003	NO	0 nM	S	0.708883	584.383
1894	53344276	33030.5	21630.4	34933064	2385.31	3852271	469502	290.713	1.0532	1.94045	125.841	1615	8	4	431886	27817	NO	0 nM	S	0.112752	533.443
1895	68178408	46987.2	14125.4	20495904	3074.66	4461339	388700	267.884	1.01207	1.55755	90.8911	1451	6	2	487476	9961	NO	0 nM	S	0.55841	681.784
1896	55803264	32163.3	13572.9	23548986	3175.41	5509332	412137	237.543	1.04507	1.79326	73.8392	1735	3	0	220385	0	NO	0 nM	S	0.718187	558.033
1897	37018396	32788.7	560.216	632484	1147.48	1295501	212828	188.51	1.01212	1.4531	28.4632	1129	0	0	0	0	NO	0 nM	G1	0.801957	370.184
1898	59803864	45651.8	16121.9	21119664	3755.33	4919480	343756	262.409	1.04913	1.87176	80.8023	1310	2	0	237658	0	NO	0 nM	S	0.0263213	598.039
1899	35835036	26388.1	873.959	1186837	1596.47	2168007	233903	172.241	1.10362	2.44081	25.88	1358	0	0	0	0	NO	0 nM	G1	0.718879	358.35
1900	33302286	37929.7	546.607	479921	1465.27	1286510	153327	174.632	1.06246	1.92744	31.0376	878	0	0	0	0	NO	0 nM	G1	0.825681	333.023
1901	71834240	35809.7	430.628	863839	1495.18	2999328	666908	332.457	1.04577	1.91579	154.816	2006	0	0	0	0	NO	0 nM	G2	0.746834	718.342
1902	35713792	34945	754.543	771143	1973.03	2016434	207792	203.319	1.02454	1.48043	43.773	1022	0	0	0	0	NO	0 nM	G1	0.512349	357.138
1903	34568912	22374.7	416.185	643006	1286.32	1.98737e+06	255939	165.656	1.03485	1.461	20.767	1545	0	0	0	0	NO	0 nM	G1	0.458021	345.689
1904	75284784	45544.3	23261.6	38451484	3046.67	5036144	555655	336.149	1.04051	1.87553	159.007	1653	11	8	869324	58345	NO	0 nM	S	0.549419	752.848
1905	60433024	35695.8	22201.3	37586880	2415.75	4089864	495546	292.703	1.01034	1.456	116.708	1693	4	6	230596	32537	NO	0 nM	S	0.704644	604.33
1906	64815640	37250.4	23367.2	40658912	2287.17	3.97968e+06	431051	247.73	1.01482	1.52211	69.9425	1740	5	2	336712	12508	NO	0 nM	S	0.922914	648.156
1907	41477732	28684.5	6478.31	9367634	2279.79	3296570	305263	211.109	1.039	1.92877	58.5595	1446	1	0	75897	0	NO	0 nM	S	0.617035	414.777
1908	38249968	28781	8533.96	11341638	1852.5	2461974	280913	211.372	1.03557	1.84951	57.4748	1329	0	0	0	0	NO	0 nM	S	0.887834	382.5
1909	48822084	30532.9	19884.7	31795562	2472.06	3.95283e+06	401432	251.052	1.03526	1.90682	86.4303	1599	4	4	361340	21306	NO	0 nM	S	0.701257	488.221
1910	65110884	46808.7	17914.2	24918676	3219.04	4477684	372432	267.744	1.02789	1.69325	98.0036	1391	6	2	546862	12239	NO	0 nM	S	0.0683364	651.109
1911	59371504	35594.4	19113.6	31881516	2402.77	4007818	407392	244.24	1.04355	1.90604	82.8165	1668	9	2	607607	11433	NO	0 nM	S	0.500828	593.715
1912	33462990	31718.5	682.335	719863	1530.23	1614388	182136	172.641	1.04297	1.76181	29.7829	1055	0	0	0	0	NO	0 nM	G1	0.286486	334.63
1913	35689432	38211.4	663.074	619311	1563.05	1459892	221011	236.628	1.05723	2.06638	78.409	934	0	0	0	0	NO	0 nM	G1	0.285175	356.894
1914	76677920	47566.9	1470.46	2370389	2194.03	3536782	431011	267.377	1.02072	1.52104	78.3778	1612	1	1	51791	6855	NO	0 nM	G2	0.355928	766.779
1915	35391928	37611	514.341	483995	1616.15	1520801	206375	219.315	1.04155	1.90658	69.5558	941	0	0	0	0	NO	0 nM	G1	0.314733	353.919
1916	34636284	24793.3	592.535	827771	1374.81	1920615	276119	197.651	1.0364	1.79026	40.942	1397	0	0	0	0	NO	0 nM	G1	0.57861	346.363
1917	34745640	42528.3	706.517	577224	1824.63	1490721	189102	231.459	1.08506	2.19367	78.8005	817	0	0	0	0	NO	0 nM	G1	0.683602	347.456
1918	81543168	39373.8	13858.3	28700542	1846.96	3825060	475834	229.761	1.09902	2.17259	60.6789	2071	0	0	0	0	NO	0 nM	S	0.268749	815.432
1919	69004808	38810.4	12853.8	22854114	3005.09	5343057	408400	229.696	1.08329	2.36663	64.8009	1778	3	1	323495	5522	NO	0 nM	S	0.129763	690.048
1920	47631720	28369.1	11619.5	19509220	2500.87	4198959	368371	219.399	1.07088	2.13895	56.9559	1679	3	0	173600	0	NO	0 nM	S	0.0588087	476.317
1921	64899828	37623.1	9841.92	16977316	2575.53	4442781	478640	277.472	1.03401	1.76657	111.389	1725	3	2	165879	12300	NO	0 nM	S	0.575753	648.998
1922	71032664	40988.3	480.21	832204	1932.66	3349302	351139	202.619	1.04299	1.91082	46.9209	1733	1	0	96750	0	NO	0 nM	G2	0.18613	710.327
1923	65859024	45830.9	17592.6	25280582	3110.15	4469292	474908	330.486	1.05014	1.76247	147.71	1437	3	2	311837	18251	NO	0 nM	S	0.00924799	658.59
1924	76794288	28202.1	557.995	1519419	2116.74	5763887	456970	167.819	1.2117	2.44736	20.5479	2723	0	0	0	0	NO	0 nM	G2	0.927753	767.943
1925	35871132	32462.6	714.792	789845	1656.53	1830467	211726	191.607	1.09471	2.12946	36.7656	1105	0	0	0	0	NO	0 nM	G1	0.53714	358.711
1926	43497124	36217.4	13791.6	16563724	3095.48	3717677	307746	256.241	1.02046	1.67943	89.5662	1201	6	0	475375	0	NO	0 nM	S	0.0924482	434.971
1927	34469700	37345.3	638.18	589040	1624.28	1499213	222295	240.84	1.0115	1.49621	78.3315	923	0	0	0	0	NO	0 nM	G1	0.842921	344.697
1928	36213032	28313.6	570.198	729283	1701.51	2176225	231975	181.372	1.04701	1.92428	24.975	1279	0	1	0	6497	NO	0 nM	G1	0.983203	362.13
1929	56827220	32696.9	13475.4	23420260	3128.58	5437465	406799	234.062	1.09164	2.36322	70.3694	1738	8	0	569827	0	NO	0 nM	S	0.448601	568.272
1930	33864216	28267.3	576.755	690953	1344.78	1.61104e+06	229374	191.464	1.04572	1.94407	42.4282	1198	0	0	0	0	NO	0 nM	G1	0.0424896	338.642
1931	35590260	28771.4	562.082	695295	1573.61	1946557	220098	177.929	1.1192	2.16202	29.5004	1237	0	0	0	0	NO	0 nM	G1	0.117546	355.903
1932	34206772	32485.1	636.434	670165	1033.27	1088034	189660	180.114	1.07451	2.01132	26.5793	1053	0	0	0	0	NO	0 nM	G1	0.381654	342.068
1933	37032656	32484.8	8488.32	9676685	2309.6	2632946	300362	263.475	1.02728	1.60088	95.8053	1140	0	0	0	0	NO	0 nM	S	0.885523	370.327
1934	73200248	35953	688.192	1401159	2188.91	4456629	495720	243.477	1.11992	2.61788	84.3271	2036	1	0	83317	0	NO	0 nM	G2	0.148039	732.002
1935	36438452	29648.9	601.654	739433	1539.01	1891446	236879	192.741	1.0742	2.36068	39.6249	1229	0	0	0	0	NO	0 nM	G1	0.82399	364.385
1936	57348476	28264.4	14129.3	28668276	2890.63	5865087	452814	223.171	1.07671	2.24175	51.8581	2029	5	1	396419	10242	NO	0 nM	S	0.0149763	573.485
1937	70681296	43442.7	12732.8	20716232	3095.18	5035865	456861	280.8	1.06	2.00912	106.793	1627	6	4	443072	25413	NO	0 nM	S	0.457389	706.813
1938	39618324	37839.9	575.916	602984	1553.61	1626627	218541	208.731	1.05134	1.85958	58.3247	1047	0	0	0	0	NO	0 nM	G1	0.644397	396.183
1939	39373384	35761.5	539.238	593701	1510.65	1663226	220751	200.5	1.07727	2.33514	52.1499	1101	0	0	0	0	NO	0 nM	G1	0.0603795	393.734
1940	38043996	26641.5	8123.63	11600548	3211.76	4586400	286525	200.648	1.04114	1.73849	45.778	1428	0	0	0	0	NO	0 nM	S	0.614763	380.44
1941	35834736	27065.5	502.508	665320	1543.53	2043628	221353	167.185	1.08044	2.26981	21.923	1324	0	0	0	0	NO	0 nM	G1	0.944404	358.347
1942	67706072	47747.6	918.153	1301941	1243.34	1763055	690950	487.271	1.01655	1.57546	301.638	1418	0	1	0	24360	NO	0 nM	G2	0.16026	677.061
1943	33770264	28546.3	325.673	385271	1360.21	1609130	202674	171.322	1.20801	2.37944	28.2637	1183	0	0	0	0	NO	0 nM	G1	0.729611	337.703
1944	64595608	41434	13388.1	20872122	2958.17	4611785	424699	272.418	1.03593	1.62294	92.0661	1559	4	3	362535	14663	NO	0 nM	S	0.609094	645.956
1945	33819368	29875.8	392.342	444131	1382.37	1564842	188478	166.5	1.11045	1.9315	25.5866	1132	0	0	0	0	NO	0 nM	G1	0.185116	338.194
1946	45775516	25949.8	8758.12	15449331	2460.04	4339515	360856	204.567	1.0456	2.02778	47.9008	1764	4	1	343083	3948	NO	0 nM	S	0.00620341	457.755
1947	75367536	46437.2	836.553	1357726	1544.83	2507252	431655	265.961	1.0133	1.52927	102.957	1623	0	2	0	11795	NO	0 nM	G2	0.00928445	753.675
1948	35907456	22611.7	518.987	824151	1136.24	1.80434e+06	295002	185.77	1.03884	1.87531	29.8438	1588	0	1	0	10167	NO	0 nM	G1	0.532092	359.075
1949	41231776	30451.8	12331.3	16696584	2945.07	3.98763e+06	285745	211.038	1.0267	1.72083	53.3168	1354	2	0	140407	0	NO	0 nM	S	0.942779	412.318
1950	34839132	31189.9	3118.84	3483748	1857.28	2074580	222506	199.2	1.04876	1.94633	42.7681	1117	0	0	0	0	NO	0 nM	S	0.644299	348.391
1951	35353280	31565.4	916.702	1026706	1395.59	1563063	210829	188.24	1.06484	1.8739	25.2875	1120	0	0	0	0	NO	0 nM	G1	0.7143	353.533
1952	32730422	36529.5	601.01	538505	1475.97	1322473	173938	194.127	1.03137	1.75558	40.5067	896	0	0	0	0	NO	0 nM	G1	0.493865	327.304
1953	35231912	27873.3	678.152	857184	1734.58	2192510	225266	178.217	1.05641	2.10839	27.4541	1264	0	1	0	7232	NO	0 nM	G1	0.581889	352.319
1954	31749026	43912.9	835.801	604284	1677.66	1212946	144398	199.721	1.03647	1.60028	55.5297	723	0	0	0	0	NO	0 nM	G1	0.126368	317.49
1955	33490980	43779.1	911.378	697204	1654	1265310	149740	195.739	1.0416	1.79064	53.3712	765	0	0	0	0	NO	0 nM	G1	0.876821	334.91
1956	53391496	29811	9107.08	16310782	2355.3	4218348	385184	215.066	1.03126	1.86544	57.2647	1791	3	0	183559	0	NO	0 nM	S	0.760793	533.915
1957	35144232	31604.5	517.728	575713	1078.06	1.1988e+06	203545	183.044	1.05825	1.84135	37.2869	1112	0	0	0	0	NO	0 nM	G1	0.998199	351.442
1958	36522032	23456.7	405.22	630928	1372.27	2136631	263821	169.442	1.0553	1.8	19.6911	1557	0	0	0	0	NO	0 nM	G1	0.297723	365.22
1959	35815820	33884.4	628.466	664289	1346	1422727	177474	167.904	1.1392	2.48961	23.246	1057	0	0	0	0	NO	0 nM	G1	0.227018	358.158
1960	35926204	31597.4	573.507	652077	1159.85	1318749	196092	172.464	1.07506	2.18341	26.6174	1137	0	0	0	0	NO	0 nM	G1	0.125162	359.262
1961	35328060	28886.4	574.859	703052	1315.81	1609230	208038	170.105	1.06671	2.02431	29.0025	1223	0	0	0	0	NO	0 nM	G1	0.96421	353.281
1962	49832788	33899.9	1780.12	2616774	2020.94	2970777	280581	190.871	1.10414	1.98945	34.5102	1470	0	0	0	0	NO	0 nM	S	0.780885	498.328
1963	73006832	40604.5	565.478	1.01673e+06	2372.26	4265319	571546	317.879	1.02328	1.74082	139.112	1798	4	7	260403	53563	NO	0 nM	G2	0.166325	730.068
1964	49081340	28905.4	12798.6	21732000	3400.9	5774730	391704	230.686	1.05027	2.01708	73.3887	1698	1	0	69826	0	NO	0 nM	S	0.552686	490.813
1965	34452868	25148.1	5243.87	7184096	1883.31	2580129	261635	190.974	1.08718	2.10107	45.1504	1370	0	0	0	0	NO	0 nM	S	0.413768	344.529
1966	36478344	24351.4	462.207	692386	1846.47	2766015	261845	174.796	1.06285	1.92394	20.6262	1498	0	0	0	0	NO	0 nM	G1	0.151486	364.783
1968	45670268	40668.1	15451.3	17351820	2879.46	3233634	241695	215.223	1.02727	1.73553	68.4426	1123	3	0	212809	0	NO	0 nM	S	0.96347	456.703
1969	35338832	28091.3	533.838	671568	1136.63	1429877	219508	174.49	1.04087	1.80684	25.1049	1258	0	0	0	0	NO	0 nM	G1	0.304964	353.388
1970	35694328	25423.3	364.041	511114	1324.14	1.85909e+06	238897	170.155	1.07387	1.96571	19.7963	1404	0	0	0	0	NO	0 nM	G1	0.941439	356.943
1971	36579468	25508.7	5193.63	7447669	1783.37	2557348	260699	181.798	1.0783	1.94214	34.9358	1434	0	0	0	0	NO	0 nM	S	0.0756107	365.795
1972	35129532	31005.8	631.137	715078	1390.13	1575016	187744	165.705	1.12217	2.22943	23.729	1133	0	0	0	0	NO	0 nM	G1	0.460803	351.295
1973	39193020	27011	8780.45	12740436	2214.25	3212882	342135	235.793	1.07317	2.09216	77.2006	1451	2	0	103049	0	NO	0 nM	S	0.129619	391.93
1974	48575396	39815.9	14624.8	17842256	3094.39	3775158	270952	222.092	1.04163	1.84039	69.8238	1220	2	0	196747	0	NO	0 nM	S	0.00478739	485.754
1975	32399392	33819.8	577.231	552987	1442.03	1381465	182515	190.517	1.05985	2.05637	36.2829	958	0	0	0	0	NO	0 nM	G1	0.553766	323.994
1978	48599556	36187.3	12955.7	17399484	2647.29	3555306	290981	216.665	1.03033	1.60252	63.6508	1343	2	0	167054	0	NO	0 nM	S	0.698116	485.996
1979	34018444	24212.4	1967.33	2764098	1809.79	2542753	244687	174.154	1.10138	2.25283	23.3694	1405	0	0	0	0	NO	0 nM	S	0.176333	340.184
1980	33461082	21285.7	499.467	785162	1328.66	2088661	284174	180.772	1.03147	1.82761	28.8747	1572	0	2	0	15030	NO	0 nM	G1	0.941742	334.611
1981	34736256	31265.8	593.619	659511	1250.28	1389066	191755	172.597	1.05737	1.71403	26.514	1111	0	0	0	0	NO	0 nM	G1	0.721043	347.363
1982	37578752	22597	6438.13	10706614	2166.1	3.60223e+06	331252	199.189	1.11375	2.43698	51.6338	1663	0	0	0	0	NO	0 nM	S	0.29797	375.788
1983	36219964	29022.4	14097.9	17594118	2200.85	2746659	310061	248.446	1.03027	1.85256	88.8454	1248	0	3	0	17385	NO	0 nM	S	0.709234	362.2
1984	35084784	26027.3	490.197	660786	1204.33	1623437	227672	168.896	1.04037	1.88955	24.9125	1348	0	0	0	0	NO	0 nM	G1	0.73193	350.848
1985	41893664	23274.3	11861.6	21350852	2097.04	3774680	346924	192.736	1.11049	2.38613	42.875	1800	1	0	61217	0	NO	0 nM	S	0.342226	418.937
1986	34636864	23355.9	548.486	813405	1321.22	1959367	249978	168.562	1.10114	1.91253	26.0715	1483	0	0	0	0	NO	0 nM	G1	0.375589	346.369
1987	34501048	25183.2	364.039	498734	1508.81	2.06706e+06	241928	176.59	1.11807	2.2446	28.6993	1370	0	0	0	0	NO	0 nM	G1	0.359107	345.01
1988	71495800	33852.2	611.707	1291925	2147.92	4536402	540391	255.867	1.02567	1.80919	64.4015	2112	0	2	0	16289	NO	0 nM	G2	0.616618	714.958
1990	70476216	30430.1	591.466	1369835	1646.2	3812603	408073	176.197	1.13351	2.23223	23.3325	2316	0	0	0	0	NO	0 nM	G2	0.173193	704.762
1991	34504480	23714.4	506.845	737459	1683.01	2448779	237811	163.444	1.089	1.65321	21.3512	1455	0	0	0	0	NO	0 nM	G1	0.8752	345.045
1992	40094908	24857.4	9157.35	14770803	2265.74	3654644	353706	219.285	1.02411	1.49784	60.341	1613	3	0	156769	0	NO	0 nM	S	0.0276532	400.949
1993	64393008	45798.7	789.445	1109960	2463.01	3462992	464004	330.017	1.01784	1.6074	154.583	1406	0	1	0	5400	NO	0 nM	G2	0.660339	643.93
1994	70032704	36589.7	7710.98	14758808	1780.79	3408433	584930	305.606	1.034	1.92111	125.259	1914	0	1	0	6205	NO	0 nM	S	0.414439	700.327
1995	53660412	26099.4	3767.04	7745037	1901.01	3908479	377348	183.535	1.11839	1.87302	32.269	2056	0	0	0	0	NO	0 nM	S	0.791282	536.604
1996	73640800	34267.5	564.604	1213333	1072.74	2305313	410409	190.977	1.04641	1.73624	25.3374	2149	0	2	0	11846	NO	0 nM	G2	0.721198	736.408
1997	37752520	29379.4	424.84	545919	1530.84	1.96712e+06	226115	175.965	1.06316	1.9487	24.8506	1285	0	0	0	0	NO	0 nM	G1	0.480108	377.525
1998	73715648	44194	613.234	1.02288e+06	1784.41	2976397	382218	229.147	1.01592	1.5939	71.9562	1668	0	0	0	0	NO	0 nM	G2	0.643864	737.156
1999	72274888	33678.9	554.616	1190205	1472.55	3160088	533636	248.665	1.04315	2.01677	84.7013	2146	1	1	46313	5902	NO	0 nM	G2	0.501773	722.749
2000	34734844	27393.4	460.867	584379	1510.92	1915843	222631	175.576	1.11221	2.22433	29.9393	1268	0	0	0	0	NO	0 nM	G1	0.811518	347.348
2001	33588104	26343.6	503.005	641332	1697.11	2163820	218713	171.54	1.07772	2.2592	22.9976	1275	0	0	0	0	NO	0 nM	G1	0.476084	335.881
2002	77160536	27313.5	495.798	1400630	1026.8	2900714	511222	180.964	1.02825	1.66231	22.4011	2825	0	0	0	0	NO	0 nM	G2	0.523156	771.605
2003	32563604	29522.8	493.959	544837	1725.65	1903391	199474	180.847	1.03993	1.75542	28.641	1103	0	0	0	0	NO	0 nM	G1	0.250521	325.636
2004	65622648	40185.3	565.666	923732	2190.02	3576298	421173	257.914	1.05351	2.10961	94.5052	1633	2	1	111640	7048	NO	0 nM	G2	0.605043	656.226
2006	33703576	28708.3	365.32	428886	1275.24	1497131	202623	172.592	1.18261	2.17141	31.7061	1174	0	0	0	0	NO	0 nM	G1	0.577284	337.036
2007	65378172	42206.7	1027.27	1591243	2146.58	3325054	392631	253.474	1.00901	1.61394	83.4822	1549	4	3	250823	21632	NO	0 nM	G2	0.169678	653.782
2008	56792184	30176.5	12857.5	24197754	1543.84	2905515	391502	208.024	1.03547	1.92667	49.5425	1882	3	3	151252	14260	NO	0 nM	S	0.159469	567.922
2009	38335484	26401.8	7492.99	10879827	2198.4	3192070	336861	231.998	1.06558	2.04846	72.5117	1452	1	0	59712	0	NO	0 nM	S	0.41703	383.355
2011	37222524	25116.4	7263.12	10763940	2064.1	3.05899e+06	281982	190.271	1.05705	2.10013	33.5499	1482	0	0	0	0	NO	0 nM	S	0.268109	372.225
2013	73616768	32458.9	2208.86	5009685	1701.43	3858852	487315	214.866	1.01891	1.71869	47.5137	2268	4	2	226590	12338	NO	0 nM	S	0.0392105	736.168
2014	47621340	26266.6	10025.8	18176826	2990.3	5421407	397440	219.217	1.01443	1.71484	48.6531	1813	3	0	204632	0	NO	0 nM	S	0.0252318	476.213
2015	47074168	26914.9	15077	26369636	1689.19	2954398	367703	210.236	1.03391	1.71323	48.9663	1749	1	2	79785	8711	NO	0 nM	S	0.27155	470.742
2016	69131136	25425.2	2814.68	7653124	2149.7	5845029	502688	184.88	1.19657	1.53904	32.1431	2719	0	0	0	0	NO	0 nM	S	0.461853	691.311
2017	59053844	44501.8	13087.5	17367090	3264.32	4331748	328132	247.274	1.03133	1.69046	85.8885	1327	3	0	246081	0	NO	0 nM	S	0.726243	590.538
2018	47649180	29072.1	13715.4	22479548	2585.99	4238437	378728	231.073	1.08787	2.43388	64.8127	1639	2	0	147925	0	NO	0 nM	S	0.474872	476.492
2019	72485176	45246.7	729.476	1168620	1678.37	2688752	397484	248.117	1.03003	1.89651	83.1754	1602	1	1	69074	5077	NO	0 nM	G2	0.904051	724.852
2020	32974100	20583.1	472.33	756673	1203.75	1928405	306466	191.302	1.0608	2.18539	42.8433	1602	0	1	0	13465	NO	0 nM	G1	0.0352198	329.741
2021	71997952	34284.7	466.782	980243	1480.76	3109599	467258	222.504	1.02663	1.7381	56.9438	2100	1	0	41103	0	NO	0 nM	G2	0.180661	719.98
2022	34708784	31410.7	481.823	532414	1238.35	1.36838e+06	193032	174.69	1.09538	2.3157	30.1548	1105	0	0	0	0	NO	0 nM	G1	0.338514	347.088
2023	34306352	23274.3	2941.77	4336169	1585.1	2336434	268025	181.835	1.02528	1.69674	29.3928	1474	0	0	0	0	NO	0 nM	S	0.577496	343.064
2024	37039336	31603.5	528.276	619139	1205.35	1412667	204150	174.189	1.03498	1.61512	30.3328	1172	0	0	0	0	NO	0 nM	G1	0.852736	370.393
2025	36953672	28360.5	12035.4	15682152	2171.03	2828854	291148	223.444	1.03639	1.89034	69.5909	1303	0	2	0	9199	NO	0 nM	S	0.350202	369.537
2026	72497920	48139.4	778.494	1172412	1491.1	2245589	564397	374.766	1.01694	1.64475	196.988	1506	0	0	0	0	NO	0 nM	G2	0.267989	724.979
2027	32549020	23035.4	339.766	480089	1323.6	1.87025e+06	234185	165.736	1.27214	1.69208	23.7516	1413	0	0	0	0	NO	0 nM	G1	0.0618892	325.49
2028	64246204	46656.6	726.874	1000905	1808.83	2490753	895219	650.123	1.01857	1.58973	453.038	1377	0	3	0	42576	NO	0 nM	G2	0.821303	642.462
2029	69932704	30699.2	447.124	1018548	1671.37	3807385	485441	213.1	1.04133	1.8697	50.7177	2278	3	2	244881	10394	NO	0 nM	G2	0.379666	699.327
2030	65056500	44166	12060	17764374	3125.28	4603543	339817	230.697	1.01538	1.39647	69.8262	1473	2	0	167057	0	NO	0 nM	S	0.57155	650.565
2031	33424942	28789.8	436.767	507087	1075.21	1.24832e+06	194555	167.575	1.12025	2.64772	23.0853	1161	0	0	0	0	NO	0 nM	G1	0.983555	334.249
2032	32484502	24553.7	375.854	497255	1456.22	1.92658e+06	230905	174.531	1.08816	2.14022	26.4127	1323	0	0	0	0	NO	0 nM	G1	0.00159457	324.845
2033	32747642	24530.1	494.637	660340	1016.64	1357219	225338	168.793	1.04855	1.91835	28.4345	1335	0	0	0	0	NO	0 nM	G1	0.14545	327.476
2034	33933900	31420.3	524.019	565941	1147.62	1239428	190920	176.778	1.03606	1.80463	34.8537	1080	0	0	0	0	NO	0 nM	G1	0.779111	339.339
2035	30409116	24946	560.679	683468	870.779	1061479	206493	169.395	1.04408	1.80556	30.6021	1219	0	0	0	0	NO	0 nM	G1	0.805127	304.091
2036	33015766	22567.2	306.224	448005	1485.05	2172624	240980	164.716	1.16278	1.75412	19.8982	1463	0	0	0	0	NO	0 nM	G1	0.769247	330.158
2037	73051208	44543.4	3166.7	5193396	2152.65	3.53035e+06	414787	252.919	1.01414	1.50305	84.2957	1640	5	2	272953	12102	NO	0 nM	S	0.536999	730.512
2038	36010068	26873.2	335.646	449766	1125.21	1507780	226042	168.688	1.03763	1.58723	24.6612	1340	0	0	0	0	NO	0 nM	G1	0.978857	360.101
2039	72510056	34627.5	527.678	1104958	1730.39	3623446	557100	266.046	1.01943	1.68577	74.5396	2094	1	1	66976	7947	NO	0 nM	G2	0.396185	725.101
2040	33846228	27995.2	475.421	574784	1426.17	1724244	205770	170.199	1.04102	1.64033	24.895	1209	0	1	0	4701	NO	0 nM	G1	0.601944	338.462
2041	36507984	25892.2	400.205	564289	1393.96	1965477	236218	167.53	1.19379	2.55655	23.5007	1410	0	0	0	0	NO	0 nM	G1	0.063369	365.08
2042	33712628	27543	506.633	620119	1110.16	1358832	205364	167.781	1.07328	2.15491	25.8023	1224	0	0	0	0	NO	0 nM	G1	0.409857	337.126
2043	35342996	32276.7	635.97	696387	1529.73	1675052	190598	174.062	1.0317	1.62648	26.3662	1095	0	0	0	0	NO	0 nM	G1	0.7225	353.43
2044	32160298	25184.3	420.219	536620	1080.08	1379264	220409	172.599	1.01676	1.42913	21.4182	1277	0	0	0	0	NO	0 nM	G1	0.238739	321.603
2045	33556528	27127.3	534.192	660795	1551.05	1918653	205520	166.144	1.06116	1.7824	25.4996	1237	0	0	0	0	NO	0 nM	G1	0.943828	335.565
2046	32815916	24804.2	317.128	419560	1450.75	1919341	219886	166.203	1.07238	2.28518	20.2668	1323	0	0	0	0	NO	0 nM	G1	0.686783	328.159
2047	49554076	29339.3	11487.1	19401742	2862.11	4834111	391418	231.745	1.04239	1.79894	67.257	1689	4	2	291662	10685	NO	0 nM	S	0.287575	495.541
2048	42958484	26616.2	17396.6	28078046	2093.32	3378621	385819	239.045	1.04271	1.63097	78.5316	1614	5	2	304332	13287	NO	0 nM	S	0.768999	429.585
2049	53635808	28790	19262.8	35886512	1699.12	3165459	433228	232.543	1.06171	2.10896	76.088	1863	3	0	152534	0	NO	0 nM	S	0.0831648	536.358
2050	69522144	40680	459.392	785101	1643.09	2808044	348868	204.136	1.03823	1.83977	47.7051	1709	1	3	48304	12030	NO	0 nM	G2	0.974774	695.221
2051	33739528	27907	672.614	813190	1344.86	1625935	212237	175.548	1.13408	1.65271	30.5492	1209	0	0	0	0	NO	0 nM	G1	0.0492853	337.395
2052	32151790	22036.9	433.623	632656	1075.55	1569224	249619	171.089	1.03618	1.87868	20.0953	1459	0	0	0	0	NO	0 nM	G1	0.933456	321.518
2053	38504512	23930.7	5321.28	8561941	2038.97	3280701	316343	196.608	1.06936	1.81818	36.8869	1609	0	1	0	5831	NO	0 nM	S	0.252854	385.045
2054	32335612	21848.4	301.631	446414	1089.53	1.61251e+06	256872	173.562	1.17005	2.07287	28.3514	1480	0	0	0	0	NO	0 nM	G1	0.757824	323.356
2055	34546436	27244.8	831.377	1054186	1328.25	1684224	219227	172.892	1.08549	2.33151	22.7863	1268	0	0	0	0	NO	0 nM	G1	7.36994e-05	345.464
2056	32165380	23738.3	654.788	887238	1497.69	2029372	239974	177.103	1.13086	2.16667	24.228	1355	0	0	0	0	NO	0 nM	G1	0.25424	321.654
2057	34395016	23526	381.051	557097	1404.9	2053957	254113	173.812	1.05401	2.06548	28.199	1462	0	0	0	0	NO	0 nM	G1	0.749101	343.95
2058	33285428	22767.1	329.146	481211	1340.6	1959957	253617	173.473	1.02236	1.67327	22.1621	1462	0	0	0	0	NO	0 nM	G1	0.532336	332.854
2059	37543416	33019.7	450.529	512251	1290.26	1467024	192773	169.545	1.04671	1.75131	22.2164	1137	0	0	0	0	NO	0 nM	G1	0.114952	375.434
2060	34977316	31625.1	457.222	505687	1577.21	1744396	199306	180.204	1.0607	2.10289	33.4349	1106	0	0	0	0	NO	0 nM	G1	0.39363	349.773
2061	32241516	25267.6	408.136	520782	884.361	1128445	210367	164.864	1.07238	2.10188	28.1701	1276	0	0	0	0	NO	0 nM	G1	0.375549	322.415
2062	69145976	35242.6	4468.1	8766411	1976.91	3878698	490742	250.123	1.0743	1.96296	84.0739	1962	4	3	195169	15390	NO	0 nM	S	0.568162	691.46
2063	69147400	44582.5	20456.8	31728568	3087.85	4789249	593048	382.365	1.03416	1.5919	201.44	1551	6	2	522574	19884	NO	0 nM	S	0.667977	691.474
2064	34850752	22397.7	921.926	1434517	1168.69	1.81848e+06	273909	176.034	1.05396	1.93405	28.0392	1556	0	0	0	0	NO	0 nM	G1	0.84083	348.508
2065	55264960	33473.6	19396.9	32024292	1919.1	3168430	356886	216.164	1.0293	1.64752	56.4149	1651	4	1	226806	5927	NO	0 nM	S	0.497231	552.65
2067	33992608	28807.3	3343.1	3944863	1602.38	1.8908e+06	217937	184.692	1.05478	1.82422	37.972	1180	0	0	0	0	NO	0 nM	S	0.143977	339.926
2068	25135270	27804.5	374.571	338612	1011.27	914186	151574	167.67	1.20702	2.25673	25.4027	904	0	0	0	0	NO	0 nM	G1	0.804823	251.353
2069	34725832	26940.1	427.775	551402	1069.4	1378453	221238	171.635	1.07241	2.20093	24.6687	1289	0	0	0	0	NO	0 nM	G1	0.71337	347.258
2070	34140156	27009.6	590.263	746093	1698.38	2146751	212325	167.979	1.17585	2.67825	24.0514	1264	0	0	0	0	NO	0 nM	G1	0.408677	341.402
2071	30364514	23179	386.492	506305	1372.84	1798416	217020	165.664	1.04641	1.76573	32.3893	1310	0	0	0	0	NO	0 nM	G1	0.518432	303.645
2072	32957410	27602.5	476.289	568689	1432.07	1709889	206402	172.866	1.1175	1.79841	28.5109	1194	0	0	0	0	NO	0 nM	G1	0.665183	329.574
2073	32748662	24604.6	369.495	491798	1212.63	1614006	223282	167.755	1.17018	2.311	25.2953	1331	0	0	0	0	NO	0 nM	G1	0.164806	327.487
2074	33107656	24183.8	8460.9	11582966	1424.43	1950039	260824	190.522	1.04524	1.87846	45.2118	1369	1	0	36494	0	NO	0 nM	S	0.0271978	331.077
2075	34241888	30848.5	545.368	605358	1276.14	1416517	187712	169.11	1.02746	1.57451	26.8586	1110	0	0	0	0	NO	0 nM	G1	0.317504	342.419
2076	64094616	36008.2	9784.45	17416312	2241.19	3989319	492156	276.492	1.02995	1.64234	101.882	1780	2	3	125919	20498	NO	0 nM	S	0.595585	640.946
2077	66797608	45940.6	721.66	1049293	1566.69	2277970	760630	523.129	1.01822	1.47491	327.284	1454	0	5	0	61671	NO	0 nM	G2	0.486606	667.976
2078	29730400	24014.9	313.981	388708	1153.2	1427656	204571	165.243	1.03392	1.51042	29.2956	1238	0	0	0	0	NO	0 nM	G1	0.692555	297.304
2079	33708580	27053.4	430.667	536611	1035.52	1290262	216375	173.656	1.07784	2.03654	25.9591	1246	0	0	0	0	NO	0 nM	G1	0.81969	337.086
2080	28781968	25358.6	395.768	449197	1007	1142940	191882	169.059	1.19011	2.03113	28.3172	1135	0	0	0	0	NO	0 nM	G1	0.488442	287.82
2081	34394092	21604.3	12667.2	20166118	1445.36	2301017	275320	172.94	1.12086	2.08798	39.049	1592	1	0	38696	0	NO	0 nM	S	0.134267	343.941
[truncated: 96,944 more rows]
