# Supplementary material for: Propionate reinforces epithelial identity and reduces aggressiveness of lung carcinoma
Source: EMBO Mol Med. 2023 Sep 28;15(12):e17836. doi: 10.15252/emmm.202317836 (PMC10701619; doi:10.15252/emmm.202317836)
Supplement: Supplementary file 8 — Source Data for Figure 5 [file EMMM-15-e17836-s011.zip]

Archive with 15 entries (10 files):
- Figure_5/
- Figure_5/Fig_5A/
- Figure_5/Fig_5A/Fig_5A.tif
- Figure_5/Fig_5A/Fig_5A.xlsx
- Figure_5/Fig_5C/
- Figure_5/Fig_5C/Fig_5C.xlsx
- Figure_5/Fig_5E/
- Figure_5/Fig_5E/A549_Control_EPCAM_4_RGB.tif
- Figure_5/Fig_5E/A549_Control_ZO1_9_RGB.tif
- Figure_5/Fig_5E/A549_SP_EPCAM_7_RGB.tif
- Figure_5/Fig_5E/A549_SP_ZO1_6_RGB.tif
- Figure_5/Fig_5E/Thumbs.db
- Figure_5/Fig_5F/
- Figure_5/Fig_5F/Fig_5F.tif
- Figure_5/Fig_5F/Thumbs.db
