# Supplementary material for: Propionate reinforces epithelial identity and reduces aggressiveness of lung carcinoma
Source: EMBO Mol Med. 2023 Sep 28;15(12):e17836. doi: 10.15252/emmm.202317836 (PMC10701619; doi:10.15252/emmm.202317836)
Supplement: Supplementary file 8 — Source Data for Figure 5 [file EMMM-15-e17836-s011.zip › Figure_5/Fig_5A/Fig_5A.xlsx]

## Sheet: Fig 5A
Fig 5A. Quantification of E-cadherin and ZEB1 levels in A549 cells treated with sodium propionate (SP, 5 mM) in the indicated time-dependent manner. β-Actin was used as an internal control and used to normalize the protein levels. Relative expression is indicated in comparison to the control of respective time points.
Samples	Ecad	ZEB1	ACTB	ECAD/ACTB	ZEB1/ACTB	ECAD	ZEB1
A549_Control_3D	12354.6	16122.9	23892.5	0.517092	0.674812	1	1
A549_SP_3D	26585.8	5814.56	31121.4	0.854262	0.186835	1.65205	0.276869
A549_Control_6D	6679.3	16769.8	28950.3	0.230716	0.579261	1	1
A549_SP_6D	24059.2	4824.49	26630.4	0.903448	0.181165	3.91584	0.312752
A549_Control_9D	3296.1	25823.3	29015.5	0.113598	0.889986	1	1
A549_SP_9D	24547.5	10448.3	27214.7	0.901994	0.38392	7.94021	0.431378
A549_Control_12D	3130.81	22116	25229	0.124096	0.876609	1	1
A549_SP_12D	22919.7	10016.7	26458.4	0.866254	0.378583	6.98054	0.431872
