# Supplementary material for: Propionate reinforces epithelial identity and reduces aggressiveness of lung carcinoma
Source: EMBO Mol Med. 2023 Sep 28;15(12):e17836. doi: 10.15252/emmm.202317836 (PMC10701619; doi:10.15252/emmm.202317836)
Supplement: Supplementary file 8 — Source Data for Figure 5 [file EMMM-15-e17836-s011.zip › Figure_5/Fig_5C/Fig_5C.xlsx]

## Sheet: Fig 5C
Fig 5C. Relative expression values of real-time quantitative PCR analysis of epithelial genes (CDH1, KRT18, KRT19, EPCAM and ICAM1) and mesenchymal gene (ZEB1) in A549 cell line treated with sodium propionate (SP) at 5 mM for 3 days. GAPDH was used as an internal control.
Genes	Control			SP 3 Days
CDH1	0.997692	0.997692	1.00463	5.52765	5.92439	5.88347
KRT18	1.04972	1.02101	0.933033	1.7411	1.76541	1.94531
KRT19	0.90125	1.06437	1.04247	4.08405	4.50023	4.37718
EPCAM	1.02337	1.00928	0.968171	3.12387	3.58838	2.97592
ICAM1	1.04729	0.93088	1.02574	4.52108	5.60482	4.87927
ZEB1	0.990801	1.06191	0.950439	0.618423	0.609909	0.622725
Genes	Control		SP 3 Days
	Mean	SD	Mean	SD
CDH1	1.00001	0.004007	5.7785	0.218205
KRT18	1.00125	0.060799	1.81727	0.111548
KRT19	1.00269	0.088534	4.32049	0.213806
EPCAM	1.00028	0.028683	3.22939	0.319577
ICAM1	1.0013	0.061935	5.00172	0.552147
ZEB1	1.00105	0.05644	0.617019	0.006522
