# Supplementary material for: Propionate reinforces epithelial identity and reduces aggressiveness of lung carcinoma
Source: EMBO Mol Med. 2023 Sep 28;15(12):e17836. doi: 10.15252/emmm.202317836 (PMC10701619; doi:10.15252/emmm.202317836)
Supplement: Supplementary file 9 — Source Data for Figure 6 [file EMMM-15-e17836-s003.zip]

Archive with 23 entries (15 files):
- Figure_6/
- Figure_6/Fig_6B/
- Figure_6/Fig_6B/Fig_6B.tif
- Figure_6/Fig_6B/Thumbs.db
- Figure_6/Fig_6C/
- Figure_6/Fig_6C/Fig_6C.tif
- Figure_6/Fig_6C/Thumbs.db
- Figure_6/Fig_6D/
- Figure_6/Fig_6D/Fig_6D.tif
- Figure_6/Fig_6D/Thumbs.db
- Figure_6/Fig_6E/
- Figure_6/Fig_6E/Fig_6E.tif
- Figure_6/Fig_6E/Thumbs.db
- Figure_6/Fig_6G/
- Figure_6/Fig_6G/A549_A485.tif
- Figure_6/Fig_6G/A549_A485_SP.tif
- Figure_6/Fig_6G/A549_Control.tif
- Figure_6/Fig_6G/A549_SP.tif
- Figure_6/Fig_6G/Thumbs.db
- Figure_6/Fig_6H/
- Figure_6/Fig_6H/Fig_6H.xlsx
- Figure_6/Fig_6I/
- Figure_6/Fig_6I/Fig_6I.xlsx
