# Supplementary material for: Propionate reinforces epithelial identity and reduces aggressiveness of lung carcinoma
Source: EMBO Mol Med. 2023 Sep 28;15(12):e17836. doi: 10.15252/emmm.202317836 (PMC10701619; doi:10.15252/emmm.202317836)
Supplement: Supplementary file 9 — Source Data for Figure 6 [file EMMM-15-e17836-s003.zip › Figure_6/Fig_6H/Fig_6H.xlsx]

## Sheet: Fig 6H
Fig 6H. QIBC analysis of mean intensity levels of H3K27ac mark in A549 cells treated with A-485 (10 μM) in the presence and absence of SP (5 mM) for 24 hours.
Object ID	Circularity Factor	Elongation Factor	Total Intensity A568 H3K27ac	Mean Intensity A568 H3K27ac	Total Intensity A405 DAPI	Mean Intensity A405 DAPI	Total Intensity A488 HP1	Mean Intensity A488 HP1	Total Intensity H3K27AC_BC	Mean Intensity H3K27AC_BC	Total Intensity HP1_BC	Mean Intensity HP1_BC	Area	Well	Parent Object ID (Well)	Treatement 24 H	[Total Intensity A405 DAPI] / 100000	Rand(0)
45763	1.1497	2.5496	3878046	8045.74	16770045	34792.6	204585	424.45	3873191	8035.67	202624	420.382	482	5	4	Mock	167.7	0.844642
45764	1.16334	2.9435	2884494	8385.16	7651654	22243.2	84188	244.733	2883066	8381.01	83372	242.36	344	5	4	Mock	76.5165	0.285506
45765	1.30079	3.10606	3627139	6882.62	16477595	31266.8	194681	369.414	3622353	6873.54	192680	365.617	527	5	4	Mock	164.776	0.892764
45766	1.08061	2.22097	2872145	10757.1	8437662	31601.7	125962	471.768	2870990	10752.8	125428	469.768	267	5	4	Mock	84.3766	0.0869368
45767	1.05585	1.95873	2732163	8673.53	8756642	27798.9	119949	380.79	2.72955e+06	8665.24	118767	377.038	315	5	4	Mock	87.5664	0.230007
45769	1.36058	2.22355	4938159	8398.23	13860793	23572.8	181675	308.971	4.9359e+06	8394.39	179960	306.054	588	5	4	Mock	138.608	0.525358
45770	1.17289	3.01953	2185687	8813.25	5695199	22964.5	103412	416.984	2183836	8805.79	102682	414.04	248	5	4	Mock	56.952	0.0947488
45771	1.32057	2.55064	6534654	13757.2	17119604	36041.3	251749	529.998	6530493	13748.4	250527	527.425	475	5	4	Mock	171.196	0.686902
45772	1.05517	1.99187	1523607	6193.52	8564271	34814.1	80892	328.829	1521940	6186.75	79607	323.606	246	5	4	Mock	85.6427	0.0988615
45773	1.04225	1.83183	3220798	9672.07	9352717	28086.2	103524	310.883	3219059	9666.84	101695	305.39	333	5	4	Mock	93.5272	0.0630469
45774	1.04157	1.75562	2149716	6038.53	8520457	23933.9	117769	330.812	2147757	6033.03	116436	327.067	356	5	4	Mock	85.2046	0.950068
45775	1.19122	2.68072	2645286	8371.16	7758226	24551.3	83251	263.453	2.64425e+06	8367.89	82476	261	316	5	4	Mock	77.5823	0.945628
45776	1.01208	1.58545	1387273	5044.63	7502750	27282.7	92710	337.127	1386284	5041.03	91722	333.535	275	5	4	Mock	75.0275	0.860882
45777	1.03689	1.7199	5822313	15281.7	14767666	38760.3	152624	400.588	5820412	15276.7	151163	396.753	381	5	4	Mock	147.677	0.364666
45779	1.0326	1.79412	3724504	10954.4	10273998	30217.6	123174	362.276	3722544	10948.7	121249	356.615	340	5	4	Mock	102.74	0.0763745
45780	1.05971	2.13333	2419927	8066.42	8840575	29468.6	118154	393.847	2416968	8056.56	117090	390.3	300	5	4	Mock	88.4057	0.315127
45781	1.27238	4.00402	3161812	12698	6474739	26003	150233	603.345	3160350	12692.2	149735	601.345	249	5	4	Mock	64.7474	0.136102
45782	1.04142	1.85315	3721850	13059.1	9025055	31666.9	110485	387.667	3720310	13053.7	109190	383.123	285	5	4	Mock	90.2506	0.792664
45783	1.60216	3.61456	5739527	8816.48	16768855	25758.6	209211	321.369	5736408	8811.69	207260	318.372	651	5	4	Mock	167.689	0.953591
45784	1.04587	1.9185	1824928	5720.78	8522731	26717	117753	369.132	1823659	5716.8	116480	365.141	319	5	4	Mock	85.2273	0.00026422
45785	1.02744	1.70303	1811510	5489.42	8803792	26678.2	89390	270.879	1808948	5481.66	88331	267.67	330	5	4	Mock	88.0379	0.634024
45786	1.02298	1.64505	1.83345e+06	6257.51	9569579	32660.7	114614	391.174	1831705	6251.55	113581	387.648	293	5	4	Mock	95.6958	0.396447
45787	1.07628	2.09477	3930695	12845.4	9004717	29427.2	126021	411.833	3929471	12841.4	125103	408.833	306	5	4	Mock	90.0472	0.127001
45788	1.0282	1.67102	4401031	11490.9	15804978	41266.3	194234	507.138	4397231	11481	193085	504.138	383	5	4	Mock	158.05	0.538332
45789	1.03635	1.67687	2.43217e+06	8272.7	8690600	29559.9	102570	348.878	2429358	8263.12	101235	344.337	294	5	4	Mock	86.906	0.965513
45790	1.03183	1.64399	2967411	6728.82	14447424	32760.6	121831	276.261	2965781	6725.13	120067	272.261	441	5	4	Mock	144.474	0.905779
45791	1.01756	1.54135	3033536	11404.3	8903970	33473.6	115228	433.188	3032514	11400.4	114187	429.274	266	5	4	Mock	89.0397	0.903941
45793	1.05546	2.19091	2378376	10810.8	8125271	36933.1	93623	425.559	2375605	10798.2	92963	422.559	220	5	4	Mock	81.2527	0.250476
45794	1.01762	1.46708	4702119	14740.2	9094825	28510.4	116530	365.298	4700865	14736.3	115176	361.053	319	5	4	Mock	90.9483	0.0517312
45795	1.02547	1.625	1951622	7623.52	8717702	34053.5	123835	483.73	1950342	7618.52	123323	481.73	256	5	4	Mock	87.177	0.720596
45796	1.08015	1.99779	4099815	9090.5	16614134	36838.4	143146	317.397	4.09766e+06	9085.71	141378	313.477	451	5	4	Mock	166.141	0.226359
45797	1.09368	2.40526	2734283	7214.47	10691962	28211	91095	240.356	2730560	7204.64	89765	236.847	379	5	4	Mock	106.92	0.257982
45798	1.0879	2.17949	4300104	12392.2	9018388	25989.6	134731	388.274	4298043	12386.3	133921	385.939	347	5	4	Mock	90.1839	0.337624
45799	1.35897	2.25636	2882707	6094.52	16792704	35502.5	196151	414.696	2880108	6089.02	193979	410.104	473	5	4	Mock	167.927	0.705957
45800	1.03857	1.94982	1778206	6373.5	8724367	31270.1	68994	247.29	1774807	6361.32	67944	243.527	279	5	4	Mock	87.2437	0.483826
45801	1.06497	2.13804	2771034	8500.1	9147356	28059.4	121956	374.098	2769730	8496.1	120892	370.834	326	5	4	Mock	91.4736	0.699795
45802	1.05315	1.90289	2647401	7022.28	9048350	24000.9	138208	366.599	2645260	7016.6	136457	361.955	377	5	4	Mock	90.4835	0.162739
45803	1.26932	1.94984	7035741	13101.9	18464958	34385.4	260050	484.264	7.03294e+06	13096.7	258242	480.898	537	5	4	Mock	184.65	0.467121
45805	1.03201	1.81818	3466184	12604.3	9313734	33868.1	138516	503.695	3464675	12598.8	137632	500.48	275	5	4	Mock	93.1373	0.283423
45806	1.03271	1.70545	7606365	18827.6	16859872	41732.4	245873	608.597	7603403	18820.3	244316	604.743	404	5	4	Mock	168.599	0.883735
45807	1.0341	1.60377	1984692	7489.4	8979617	33885.3	119201	449.815	1982835	7482.4	118348	446.596	265	5	4	Mock	89.7962	0.635315
45808	1.04126	1.7663	2799988	7608.66	14586084	39636.1	134222	364.734	2798572	7604.82	133125	361.753	368	5	4	Mock	145.861	0.0793986
45809	1.18776	1.87132	6997326	14050.9	17588620	35318.5	228748	459.333	6994885	14046	227254	456.333	498	5	4	Mock	175.886	0.845682
45810	1.05834	2.02222	2075725	6652.96	9110725	29201	134300	430.449	2073619	6646.21	133321	427.311	312	5	4	Mock	91.1072	0.476992
45811	1.21422	2.18836	3558330	6082.62	18207800	31124.4	243746	416.66	3549971	6068.33	240325	410.812	585	5	4	Mock	182.078	0.424932
45812	1.09302	2.2071	2590733	7733.53	11303285	33741.1	114602	342.096	2589467	7729.75	113424	338.579	335	5	4	Mock	113.033	0.999838
45813	1.045	1.95727	1946063	8316.51	8455666	36135.3	97617	417.167	1944856	8311.35	96945	414.295	234	5	4	Mock	84.5567	0.251883
45814	1.08227	2.02265	2992620	9684.85	9330552	30196	125263	405.382	2991207	9680.28	124040	401.424	309	5	4	Mock	93.3055	0.000398179
45815	1.01561	1.68224	3622151	16925.9	8046944	37602.5	121651	568.463	3.62011e+06	16916.4	121009	565.463	214	5	4	Mock	80.4694	0.907967
45816	1.0506	1.92437	4286377	18086	8.33375e+06	35163.5	139144	587.105	4283425	18073.5	138566	584.667	237	5	4	Mock	83.3375	0.918921
45817	1.01198	1.61376	3522734	9319.4	15550693	41139.4	158189	418.489	3521205	9315.36	156800	414.815	378	5	4	Mock	155.507	0.716478
45818	1.04128	1.78886	4352141	12762.9	13788581	40435.7	143538	420.933	4349361	12754.7	141932	416.223	341	5	4	Mock	137.886	0.489598
45819	1.08008	2.19732	2095499	7103.39	9129033	30945.9	119350	404.576	2092787	7094.19	118186	400.631	295	5	4	Mock	91.2903	0.559219
45820	1.02545	1.54255	3903779	10382.4	13346371	35495.7	108399	288.295	3.90141e+06	10376.1	107226	285.176	376	5	4	Mock	133.464	0.566993
45822	1.03282	1.80798	4051668	10103.9	16779438	41844	161355	402.382	4.04522e+06	10087.8	159741	398.357	401	5	4	Mock	167.794	0.0891335
45824	1.02718	1.58608	4049912	14834.8	9211851	33743	116231	425.755	4048559	14829.9	115516	423.136	273	5	4	Mock	92.1185	0.241748
45825	1.02937	1.98993	1629232	5467.22	9035333	30319.9	94844	318.268	1626325	5457.47	93711	314.466	298	5	4	Mock	90.3533	0.51739
45826	1.02426	1.55804	4686710	20922.8	8356375	37305.2	137555	614.085	4683920	20910.4	136862	610.991	224	5	4	Mock	83.5637	0.886738
45827	1.03792	1.82097	3867641	9891.67	14963614	38270.1	114804	293.616	3865126	9885.23	113685	290.754	391	5	4	Mock	149.636	0.49614
45828	1.03257	1.95399	3138097	9626.06	13415552	41152	138831	425.862	3136749	9621.93	137574	422.006	326	5	4	Mock	134.156	0.318533
45829	1.12706	1.67831	4580038	7057.07	18890408	29106.9	178539	275.099	4575596	7050.23	176088	271.322	649	5	4	Mock	188.904	0.545452
45830	1.05061	1.90252	2304739	7247.61	10698522	33643.2	110958	348.925	2301899	7238.68	109691	344.94	318	5	4	Mock	106.985	0.379385
45831	1.03276	1.70648	1981053	6761.27	9678754	33033.3	92530	315.802	1979810	6757.03	91424	312.027	293	5	4	Mock	96.7875	0.066084
45832	1.05371	2.09158	7981380	19755.9	16799354	41582.6	219150	542.451	7.9775e+06	19746.3	217175	537.562	404	5	4	Mock	167.994	0.521183
45833	1.03414	2.17667	1596077	5320.26	8558404	28528	104586	348.62	1594277	5314.26	103035	343.45	300	5	4	Mock	85.584	0.795046
45834	1.03979	1.81299	2820974	7327.21	11773214	30579.8	87416	227.055	2817329	7317.74	85965	223.286	385	5	4	Mock	117.732	0.425853
45835	1.0337	1.6619	4747816	11304.3	15611005	37169.1	170993	407.126	4741748	11289.9	168818	401.948	420	5	4	Mock	156.11	0.757376
45836	1.03588	1.86579	5143187	13534.7	14372103	37821.3	141202	371.584	5141252	13529.6	139841	368.003	380	5	4	Mock	143.721	0.510138
45837	1.01248	1.62462	6996281	21009.9	10462607	31419.2	162114	486.829	6991910	20996.7	160791	482.856	333	5	4	Mock	104.626	0.401429
45838	1.05667	1.77021	3628906	15442.2	8.35921e+06	35571.1	129046	549.132	3626087	15430.2	128376	546.281	235	5	4	Mock	83.5921	0.475034
45839	1.11471	2.59238	3345616	9898.27	9673821	28620.8	107056	316.734	3344135	9893.89	105957	313.482	338	5	4	Mock	96.7382	0.0237311
45840	1.04164	1.86375	3.23783e+06	8323.48	12955285	33304.1	121500	312.339	3.23627e+06	8319.45	119695	307.699	389	5	4	Mock	129.553	0.967038
45841	1.02275	1.75	4134990	14767.8	8661684	30934.6	130666	466.664	4131426	14755.1	129425	462.232	280	5	4	Mock	86.6168	0.540604
45842	1.04354	2.04094	2330511	6814.36	11968138	34994.6	115135	336.652	2328977	6809.87	113533	331.968	342	5	4	Mock	119.681	0.436301
45843	1.05307	1.88312	4528452	11792.8	14685470	38243.4	147547	384.237	4526314	11787.3	145882	379.901	384	5	4	Mock	146.855	0.304789
45844	1.075	2.22097	3488557	13065.8	8626855	32310.3	129524	485.109	3487227	13060.8	128548	481.453	267	5	4	Mock	86.2686	0.90782
45845	1.01215	1.64384	3562821	16268.6	7917377	36152.4	121068	552.822	3560710	16259	120462	550.055	219	5	4	Mock	79.1738	0.580973
45846	1.0415	1.97216	3926221	9109.56	16800728	38980.8	150581	349.376	3923832	9104.02	148925	345.534	431	5	4	Mock	168.007	0.192705
45847	1.02547	1.77824	3892621	8143.56	17715128	37060.9	154001	322.178	3890090	8138.26	152232	318.477	478	5	4	Mock	177.151	0.294179
45848	1.05621	1.89049	3113979	8974	9667331	27859.7	113436	326.905	3111873	8967.93	112236	323.447	347	5	4	Mock	96.6733	0.406895
45850	1.01987	1.72185	2389240	7911.39	8495174	28129.7	95440	316.026	2385292	7898.32	93780	310.53	302	5	4	Mock	84.9517	0.44956
45852	1.04284	1.67974	3604855	11780.6	9824776	32107.1	92979	303.853	3603759	11777	92268	301.529	306	5	4	Mock	98.2478	0.737251
45853	1.01713	1.51012	3650370	14778.8	8661409	35066.4	141648	573.474	3646722	14764.1	140209	567.648	247	5	4	Mock	86.6141	0.733189
45854	1.03605	1.65633	6105278	15775.9	15562346	40212.8	218615	564.897	6103744	15771.9	217454	561.897	387	5	4	Mock	155.623	0.320391
45855	1.06351	2	2483759	7761.75	9209297	28779.1	118037	368.866	2480802	7752.51	117063	365.822	320	5	4	Mock	92.093	0.838508
45856	1.03643	1.91176	4257221	12521.2	8860552	26060.4	125930	370.382	4255260	12515.5	124677	366.697	340	5	4	Mock	88.6055	0.068478
45858	1.21141	2.05082	5716911	11388.3	17846044	35549.9	195305	389.054	5714558	11383.6	193141	384.743	502	5	4	Mock	178.46	0.496584
45859	1.05665	2.22892	2677428	8064.54	9338788	28128.9	128314	386.488	2674712	8056.36	127038	382.645	332	5	4	Mock	93.3879	0.52092
45860	1.04328	1.88793	3952357	11357.3	13996064	40218.6	153462	440.983	3.95092e+06	11353.2	152070	436.983	348	5	4	Mock	139.961	0.561876
45861	1.16179	1.8896	4064594	6995.86	18732930	32242.6	215901	371.602	4059450	6987.01	213670	367.762	581	5	4	Mock	187.329	0.616615
45862	1.02501	1.50769	3.04428e+06	9367.01	12990442	39970.6	135198	415.994	3042868	9362.67	134042	412.437	325	5	4	Mock	129.904	0.720678
45863	1.01931	1.77446	7268816	19752.2	15013790	40798.3	243164	660.772	7267340	19748.2	242071	657.802	368	5	4	Mock	150.138	0.931172
45865	1.02181	1.77673	3648405	11473	12816216	40302.6	108101	339.94	3.64631e+06	11466.4	107059	336.664	318	5	4	Mock	128.162	0.855884
45866	1.02057	1.57407	2137156	9894.24	7822382	36214.7	123139	570.088	2134850	9883.56	122158	565.546	216	5	4	Mock	78.2238	0.830999
45867	1.07992	2.24872	5210950	13361.4	15684997	40217.9	180378	462.508	5207104	13351.5	178346	457.297	390	5	4	Mock	156.85	0.407621
45868	1.04395	1.87228	4391184	11932.6	9473035	25741.9	134632	365.848	4388969	11926.5	133249	362.09	368	5	4	Mock	94.7304	0.0472178
45869	1.39423	3.37266	15073861	33647	17419284	38882.3	272246	607.692	15069518	33637.3	270923	604.739	448	5	4	Mock	174.193	0.458046
45870	1.30003	2.44583	6117305	12383.2	16917134	34245.2	212890	430.951	6115260	12379.1	211472	428.081	494	5	4	Mock	169.171	0.0557862
45871	1.04065	1.74044	3592998	9816.93	12191406	33309.9	155175	423.975	3.58966e+06	9807.81	153932	420.579	366	5	4	Mock	121.914	0.174198
45872	1.02764	1.58929	1420687	6342.35	8382613	37422.4	72610	324.152	1418850	6334.15	71914	321.045	224	5	4	Mock	83.8261	0.290153
45873	1.02486	1.77846	2651010	8156.95	9372191	28837.5	110495	339.985	2649037	8150.88	109520	336.985	325	5	4	Mock	93.7219	0.69681
45874	1.05086	1.98873	3067389	8664.94	9438054	26661.2	113138	319.599	3066040	8661.13	111859	315.986	354	5	4	Mock	94.3805	0.78982
45875	1.2136	2.4955	7051995	13854.6	18198578	35753.6	270363	531.165	7048639	13848	268862	528.216	509	5	4	Mock	181.986	0.490708
45876	1.04624	1.6399	3183234	7802.04	15731529	38557.7	162165	397.463	3179538	7792.99	160550	393.505	408	5	4	Mock	157.315	0.938417
45877	1.05681	2.02611	2307494	6024.79	9399042	24540.6	159624	416.773	2305452	6019.46	158431	413.658	383	5	4	Mock	93.9904	0.461659
45878	1.02974	1.84048	3375369	8036.59	16498406	39281.9	151173	359.936	3370865	8025.87	150077	357.326	420	5	4	Mock	164.984	0.286893
45879	1.33262	2.73579	6481939	11595.6	18513208	33118.4	223732	400.236	6480191	11592.5	222066	397.256	559	5	4	Mock	185.132	0.274462
45881	1.03006	1.87031	2.44557e+06	8346.67	9161302	31267.2	119082	406.423	2443570	8339.83	118029	402.829	293	5	4	Mock	91.613	0.0731999
45882	1.03738	1.85772	2045805	8316.28	8537543	34705.5	102993	418.671	2.04441e+06	8310.59	102071	414.923	246	5	4	Mock	85.3754	0.93383
45883	1.04509	1.57216	1425224	7346.52	7327764	37772	89099	459.273	1424554	7343.06	88717	457.304	194	5	4	Mock	73.2776	0.0487551
45884	1.04595	1.86557	2748568	9011.7	9252902	30337.4	115408	378.387	2746106	9003.63	114220	374.492	305	5	4	Mock	92.529	0.7988
45887	1.05845	2.06494	4917937	10644.9	17655906	38216.2	153428	332.095	4916035	10640.8	151904	328.797	462	5	4	Mock	176.559	0.566081
45888	1.03925	1.70769	3549307	9100.79	9464348	24267.6	118501	303.849	3547792	9096.9	117331	300.849	390	5	4	Mock	94.6435	0.780189
45890	1.02637	1.85385	3591850	13814.8	8294422	31901.6	120513	463.512	3590765	13810.6	119760	460.615	260	5	4	Mock	82.9442	0.86971
45891	1.21752	2.8778	7.6773e+06	16910.3	17410092	38348.2	286800	631.718	7674751	16904.7	285262	628.33	454	5	4	Mock	174.101	0.659784
45892	1.06217	1.95714	2.92767e+06	10569.2	9360075	33790.9	119201	430.329	2.92683e+06	10566.2	118535	427.924	277	5	4	Mock	93.6008	0.729741
45893	1.03168	1.72589	2604131	6609.47	15751868	39979.4	127064	322.497	2601369	6602.46	125778	319.233	394	5	4	Mock	157.519	0.158089
45894	1.02565	1.46586	2668382	5358.2	17945840	36035.8	129252	259.542	2666348	5354.11	127634	256.293	498	5	4	Mock	179.458	0.327497
45895	1.15855	2.55419	6051480	13042	17038280	36720.4	278988	601.267	6050116	13039	277615	598.308	464	5	4	Mock	170.383	0.76177
45896	1.02247	1.75	5179053	14228.2	14156745	38892.2	151992	417.56	5176869	14222.2	150900	414.56	364	5	4	Mock	141.567	0.988543
45897	1.04281	1.89867	3.16537e+06	8440.98	14249701	37999.2	146515	390.707	3163805	8436.81	144641	385.709	375	5	4	Mock	142.497	0.362223
45898	1.05086	1.9639	2010021	7256.39	8886068	32079.7	103537	373.78	2009019	7252.78	102464	369.906	277	5	4	Mock	88.8607	0.134579
45900	1.04616	2.15873	4889693	15522.8	13300866	42225	221872	704.356	4888506	15519.1	220927	701.356	315	5	4	Mock	133.009	0.321845
45901	1.01931	1.56104	5092311	13226.8	16134848	41908.7	230281	598.132	5090307	13221.6	228879	594.491	385	5	4	Mock	161.348	0.860529
45902	1.20428	2.4406	7547812	17843.5	16508809	39027.9	257815	609.492	7.54586e+06	17838.9	256857	607.227	423	5	4	Mock	165.088	0.357077
45903	1.26948	2.82947	6115162	11018.3	20015490	36063.9	289848	522.249	6111453	11011.6	288442	519.715	555	5	4	Mock	200.155	0.0414891
45904	1.0076	1.5375	2107076	8779.48	8521984	35508.3	110093	458.721	2105994	8774.97	109216	455.067	240	5	4	Mock	85.2198	0.894034
45906	1.14542	2.48566	6842946	13685.9	18436948	36873.9	233985	467.97	6841180	13682.4	232985	465.97	500	5	4	Mock	184.369	0.627858
45907	1.03038	1.69789	4641860	10870.9	12213453	28602.9	148105	346.85	4639508	10865.4	146955	344.157	427	5	4	Mock	122.135	0.584541
45908	1.04004	2.03784	3742855	10115.8	9943518	26874.4	109945	297.149	3740647	10109.9	108692	293.762	370	5	4	Mock	99.4352	0.829321
45909	1.11788	2.16576	4723819	8896.08	18171894	34222	264656	498.411	4720017	8888.92	262105	493.606	531	5	4	Mock	181.719	0.257702
45910	1.00312	1.50403	2461854	9926.83	8411441	33917.1	119671	482.544	2460635	9921.92	119022	479.927	248	5	4	Mock	84.1144	0.96433
45911	1.02934	1.69804	2445696	9590.96	8857508	34735.3	117194	459.584	2444453	9586.09	116440	456.627	255	5	4	Mock	88.5751	0.0770215
45913	1.03376	1.90789	3.2338e+06	10637.5	11070370	36415.7	175084	575.934	3.23249e+06	10633.2	174257	573.214	304	5	4	Mock	110.704	0.825697
45914	1.02651	1.64	2943948	9058.3	9957205	30637.6	122135	375.8	2941542	9050.9	120716	371.434	325	5	4	Mock	99.5721	0.617112
45915	1.0723	1.96146	3335345	7142.07	12311977	26364	166847	357.274	3332255	7135.45	164979	353.274	467	5	4	Mock	123.12	0.782019
45917	1.38143	2.41532	7330863	13304.7	18041556	32743.3	275224	499.499	7326584	13296.9	273697	496.728	551	5	4	Mock	180.416	0.807545
45918	1.13373	2.52471	246922	600.783	9241803	22486.1	29683	72.2214	244110	593.942	28039	68.2214	411	5	4	Mock	92.418	0.147193
45919	1.03677	1.85714	2276693	9034.5	8500112	33730.6	119289	473.369	2274207	9024.63	118906	471.849	252	5	4	Mock	85.0011	0.952082
45922	1.02613	1.72078	3.52454e+06	11443.3	11404495	37027.6	150802	489.617	3521945	11434.9	149296	484.727	308	5	4	Mock	114.045	0.851273
45924	1.03191	1.89911	3047368	9042.63	14278820	42370.4	123094	365.264	3043758	9031.92	121791	361.398	337	5	4	Mock	142.788	0.822949
45927	1.06492	2.17066	3783087	11326.6	13837607	41430	142515	426.692	3780152	11317.8	141268	422.958	334	5	4	Mock	138.376	0.445315
45929	1.06525	2.17961	5333590	12945.6	16002941	38842.1	174305	423.07	5331841	12941.4	173069	420.07	412	5	4	Mock	160.029	0.811105
45930	1.23064	1.88647	6054374	10331.7	18781412	32050.2	247101	421.674	6051583	10326.9	245410	418.788	586	5	4	Mock	187.814	0.18154
45931	1.17467	2.09677	3769136	6577.9	17637668	30781.3	183396	320.063	3764176	6569.24	181202	316.234	573	5	4	Mock	176.377	0.236074
45932	1.09363	2.41241	3608334	13169.1	10342045	37744.7	138680	506.131	3.60531e+06	13158.1	137607	502.215	274	5	4	Mock	103.42	0.675703
45934	1.34462	2.66342	6488508	14515.7	16136702	36100	197693	442.266	6485571	14509.1	195826	438.089	447	5	4	Mock	161.367	0.901189
45936	1.07187	2.2532	2818446	7208.3	9327252	23854.9	161463	412.949	2816194	7202.54	159899	408.949	391	5	4	Mock	93.2725	0.872876
45937	1.04157	1.87295	2.04151e+06	8366.84	8.17165e+06	33490.4	98479	403.602	2038376	8354	97578	399.91	244	5	4	Mock	81.7165	0.521782
45938	1.06478	2.1199	3.86398e+06	9266.13	10564360	25334.2	120398	288.724	3861064	9259.15	118735	284.736	417	5	4	Mock	105.644	0.296691
45941	1.04321	2.11297	2484058	10393.5	8599310	35980.4	101651	425.318	2480450	10378.5	100978	422.502	239	5	4	Mock	85.9931	0.410138
45942	1.04625	1.89451	2231767	9416.74	8484391	35799.1	95598	403.367	2230061	9409.54	94904	400.439	237	5	4	Mock	84.8439	0.902669
45944	1.05827	1.97464	2079989	7536.19	9493131	34395.4	109968	398.435	2077819	7528.33	109132	395.406	276	5	4	Mock	94.9313	0.866644
45945	1.05632	1.90119	8.34559e+06	16493.3	18770674	37096.2	105918	209.324	8.34213e+06	16486.4	104789	207.093	506	5	4	Mock	187.707	0.53668
45946	1.0532	1.90102	2322001	7924.92	9019924	30784.7	122303	417.416	2316434	7905.92	120852	412.464	293	5	4	Mock	90.1992	0.170018
45947	1.01841	1.7931	2913464	11162.7	8646185	33127.1	120251	460.732	2911637	11155.7	119207	456.732	261	5	4	Mock	86.4618	0.931943
45949	1.03106	1.96296	2899226	10737.9	8909503	32998.2	110348	408.696	2896849	10729.1	109442	405.341	270	5	4	Mock	89.095	0.56538
45951	1.0257	1.57493	4351773	11857.7	10982829	29926	141562	385.728	4350649	11854.6	140462	382.73	367	5	4	Mock	109.828	0.524307
45952	1.03811	1.73333	2841895	11841.2	8067316	33613.8	115007	479.196	2840549	11835.6	114285	476.188	240	5	4	Mock	80.6732	0.511615
45953	1.01919	1.75893	3103244	13853.8	8025800	35829.5	113402	506.259	3101849	13847.5	112803	503.585	224	5	4	Mock	80.258	0.840277
45955	1.1645	2.20625	2.81839e+06	9271.01	8166799	26864.5	126297	415.451	2815836	9262.62	125421	412.569	304	5	4	Mock	81.668	0.0110406
45956	1.10647	1.96865	4346191	13974.9	9642577	31005.1	127844	411.074	4343028	13964.7	126851	407.881	311	5	4	Mock	96.4258	0.879071
45957	1.02387	1.63208	3434525	16200.6	7837639	36970	87747	413.901	3433465	16195.6	87130	410.991	212	5	4	Mock	78.3764	0.716965
45958	1.06553	2.09589	4681362	12825.6	14193637	38886.7	138263	378.803	4678410	12817.6	137200	375.89	365	5	4	Mock	141.936	0.930294
45959	1.06654	2.25532	5335254	11351.6	17927116	38142.8	163635	348.16	5331917	11344.5	162253	345.219	470	5	4	Mock	179.271	0.358698
45960	1.03677	1.9127	2033991	8071.39	8642958	34297.5	95413	378.623	2031579	8061.82	94604	375.413	252	5	4	Mock	86.4296	0.918508
45961	1.03595	1.48148	2194073	8126.2	9477535	35102	124384	460.681	2192559	8120.59	123398	457.03	270	5	4	Mock	94.7754	0.863176
45962	1.03295	1.77183	3.59883e+06	10137.6	10363770	29193.7	123857	348.893	3596825	10131.9	122698	345.628	355	5	4	Mock	103.638	0.818936
45964	1.26767	2.72798	5448335	12161.5	15997483	35708.7	178914	399.362	5445384	12154.9	177410	396.004	448	5	4	Mock	159.975	0.175638
45965	1.02702	1.61949	4476687	10386.7	16534842	38363.9	154667	358.856	4470623	10372.7	152540	353.921	431	5	4	Mock	165.348	0.0038187
45966	1.03844	1.98305	2291882	7769.09	9079798	30779	108826	368.902	2290423	7764.15	108015	366.153	295	5	4	Mock	90.798	0.994121
45968	1.04774	1.89362	4036454	17176.4	8.13651e+06	34623.4	121146	515.515	4.03464e+06	17168.7	120602	513.2	235	5	4	Mock	81.3651	0.0880438
45969	1.03136	1.67722	2897141	9168.17	11764737	37230.2	136214	431.057	2894883	9161.02	134681	426.206	316	5	4	Mock	117.647	0.406411
45970	1.03828	1.88669	2814410	7972.83	14474976	41005.6	160445	454.518	2811104	7963.47	158823	449.924	353	5	4	Mock	144.75	0.247926
45971	1.02296	1.73913	1535746	8346.45	6.96765e+06	37867.7	86728	471.348	1534090	8337.45	86282	468.924	184	5	4	Mock	69.6765	0.652406
45972	1.04679	1.87789	2265088	7475.54	9014217	29749.9	92302	304.627	2263397	7469.96	91109	300.69	303	5	4	Mock	90.1422	0.603932
45974	1.0363	1.8125	3678607	12772.9	9807502	34053.8	145200	504.167	3676132	12764.3	144336	501.167	288	5	4	Mock	98.075	0.556975
45975	1.01357	1.64639	2920199	11103.4	8934734	33972.4	111812	425.141	2918468	11096.8	110760	421.141	263	5	4	Mock	89.3473	0.114559
45976	1.03605	1.97797	2557577	11266.9	8022706	35342.3	86443	380.806	2556062	11260.2	85619	377.176	227	5	4	Mock	80.2271	0.864946
45977	1.06751	2.40385	3074726	14782.3	7753543	37276.6	121181	582.601	3073238	14775.2	120461	579.139	208	5	4	Mock	77.5354	0.336285
45978	1.06272	2.00338	3002649	10247.9	9509300	32454.9	106460	363.345	3000392	10240.2	105546	360.225	293	5	4	Mock	95.093	0.394122
45979	1.03752	2.03349	3580246	17130.4	7646638	36586.8	143066	684.526	3579178	17125.3	142311	680.914	209	5	4	Mock	76.4664	0.127524
45982	1.0539	2.03114	4788589	8770.31	15830203	28993	240480	440.44	4783650	8761.26	236400	432.967	546	5	4	Mock	158.302	0.667951
45983	1.03345	1.59716	5145283	12192.6	15333451	36335.2	143282	339.531	5142054	12185	140475	332.879	422	5	4	Mock	153.335	0.059019
45984	1.06612	2.01732	2455550	10630.1	8188773	35449.2	83043	359.493	2453881	10622.9	82419	356.792	231	5	4	Mock	81.8877	0.814895
45985	1.13266	2.28936	4319719	9535.8	10491157	23159.3	125513	277.071	4317438	9530.77	123934	273.585	453	5	4	Mock	104.912	0.246558
45986	1.04338	1.66432	3759520	8845.93	16471267	38755.9	188199	442.821	3757461	8841.08	186494	438.809	425	5	4	Mock	164.713	0.598354
45987	1.02479	1.71154	4098910	15765	8724943	33557.5	127307	489.642	4096625	15756.2	126530	486.654	260	5	4	Mock	87.2494	0.0870398
45988	1.03965	1.84211	2960329	11129.1	9181553	34517.1	110952	417.113	2957435	11118.2	109718	412.474	266	5	4	Mock	91.8155	0.717111
45991	1.13119	2.95635	3150532	12502.1	8428200	33445.2	117008	464.317	3149121	12496.5	116267	461.377	252	5	4	Mock	84.282	0.350675
45992	1.01814	1.78886	3.85078e+06	11292.6	13928052	40844.7	151941	445.575	3.84975e+06	11289.6	150769	442.138	341	5	4	Mock	139.281	0.920618
45993	1.12614	2.36092	3528555	6415.55	17743856	32261.6	187122	340.222	3523329	6406.05	185659	337.562	550	5	4	Mock	177.439	0.0456368
45995	1.03992	1.99219	3026728	7902.68	15569649	40651.8	173359	452.634	3022786	7892.39	170898	446.209	383	5	4	Mock	155.696	0.0260971
45996	1.00841	1.54508	3391632	13900.1	8673406	35546.7	109737	449.742	3390730	13896.4	109249	447.742	244	5	4	Mock	86.7341	0.741155
45997	1.03857	2.0551	1808774	4982.85	9855356	27149.7	137442	378.628	1.80602e+06	4975.25	135803	374.113	363	5	4	Mock	98.5536	0.867813
45998	1.02564	1.81893	1862333	7663.92	8381089	34490.1	87601	360.498	1860172	7655.03	86197	354.72	243	5	4	Mock	83.8109	0.702123
45999	1.03215	1.65625	5415376	10576.9	14418469	28161.1	131448	256.734	5412406	10571.1	130008	253.922	512	5	4	Mock	144.185	0.238105
46000	1.03444	1.78261	4985385	10837.8	18377424	39950.9	183946	399.883	4982347	10831.2	181885	395.402	460	5	4	Mock	183.774	0.0631088
46001	1.29639	2.54111	6616067	11387.4	19251798	33135.6	271473	467.251	6611188	11379	268325	461.833	581	5	4	Mock	192.518	0.930872
46002	1.04387	1.89032	2711691	8747.39	8415204	27145.8	108280	349.29	2709720	8741.03	106990	345.129	310	5	4	Mock	84.152	0.810535
46005	1.07795	2.22384	4207082	12301.4	9176137	26830.8	111664	326.503	4204489	12293.8	110445	322.939	342	5	4	Mock	91.7614	0.829628
46006	1.15056	2.65111	6755436	15112.8	17548812	39259.1	172940	386.89	6750346	15101.4	171210	383.02	447	5	4	Mock	175.488	0.395891
46007	1.01286	1.59509	4286828	13149.8	11290082	34632.2	117255	359.678	4284053	13141.3	115506	354.313	326	5	4	Mock	112.901	0.826051
46009	1.07156	2.02903	1520877	4921.93	8870696	28707.8	79662	257.806	1518412	4913.95	77758	251.644	309	5	4	Mock	88.707	0.440693
46010	1.4599	2.30942	3.81543e+06	6306.5	18679676	30875.5	267643	442.385	3812583	6301.79	264381	436.993	605	5	4	Mock	186.797	0.96396
46011	1.05276	1.92593	4.08072e+06	9468.04	16783764	38941.4	167771	389.26	4079010	9464.06	165341	383.622	431	5	4	Mock	167.838	0.192712
46012	1.03814	1.84512	3146752	10595.1	8955970	30154.8	128651	433.168	3145232	10590	126907	427.296	297	5	4	Mock	89.5597	0.0777027
46013	1.02338	1.59531	2825637	8286.33	9475297	27786.8	128561	377.012	2.82193e+06	8275.44	127529	373.985	341	5	4	Mock	94.753	0.676176
46014	1.09921	2.52692	2877262	11066.4	8750826	33657	118954	457.515	2876288	11062.6	118031	453.965	260	5	4	Mock	87.5083	0.72035
46015	1.0614	2.14888	3877246	10891.1	9462285	26579.5	131916	370.551	3.87462e+06	10883.8	130781	367.362	356	5	4	Mock	94.6228	0.551136
46016	1.0672	1.75479	2781488	10698	8624704	33171.9	109326	420.485	2778678	10687.2	108289	416.496	260	5	4	Mock	86.247	0.691643
46020	1.06125	1.99605	3116628	12318.7	8506470	33622.4	109272	431.905	3114346	12309.7	108266	427.929	253	5	4	Mock	85.0647	0.108302
46021	1.18175	2.93452	4017084	12322.3	9052470	27768.3	114409	350.948	4015333	12317	113491	348.132	326	5	4	Mock	90.5247	0.0700084
46022	1.04938	2.0582	2821246	7463.61	9330914	24685	147897	391.262	2819014	7457.71	146030	386.323	378	5	4	Mock	93.3091	0.337443
46024	1.02954	1.67442	1533776	7133.84	7.83405e+06	36437.4	101192	470.66	1532157	7126.31	100117	465.66	215	5	4	Mock	78.3405	0.0490815
46025	1.05271	2.07819	2755430	11339.2	8456725	34801.3	102499	421.807	2753115	11329.7	101577	418.012	243	5	4	Mock	84.5673	0.742314
46026	1.04492	1.77619	2495681	11884.2	7939224	37805.8	97619	464.852	2493196	11872.4	96569	459.852	210	5	4	Mock	79.3922	0.575915
46030	1.0452	2.08191	3124405	10663.5	9159468	31261	123093	420.113	3122315	10656.4	121597	415.007	293	5	4	Mock	91.5947	0.198654
46031	1.03935	1.91582	2463041	8293.07	12675280	42677.7	138371	465.896	2459850	8282.32	137259	462.152	297	5	4	Mock	126.753	0.893124
46032	1.0217	1.81677	2368430	7355.37	13401014	41618.1	124051	385.252	2365443	7346.1	122915	381.724	322	5	4	Mock	134.01	0.0359275
46033	1.01634	1.66343	3878862	12553	8996681	29115.5	124969	404.43	3877522	12548.6	124129	401.712	309	5	4	Mock	89.9668	0.653915
46034	1.02264	1.81794	2598526	6856.27	8827742	23292.2	131459	346.858	2595491	6848.26	130353	343.939	379	5	4	Mock	88.2774	0.0314063
46035	1.06249	1.72355	3621960	12446.6	9133029	31385	128782	442.55	3620669	12442.2	127999	439.859	291	5	4	Mock	91.3303	0.748011
46036	1.17524	2.50473	5561180	11012.2	17548304	34749.1	202249	400.493	5553854	10997.7	198316	392.705	505	5	4	Mock	175.483	0.737615
46037	1.07387	2.33191	1375373	5902.89	7037359	30203.3	71214	305.639	1373953	5896.79	70302	301.725	233	5	4	Mock	70.3736	0.296805
46038	1.0425	1.65714	3076187	10986.4	8759301	31283.2	116099	414.639	3072676	10973.8	114352	408.4	280	5	4	Mock	87.593	0.717109
46039	1.02393	1.58644	4076920	13820.1	11783466	39944	141050	478.136	4.07506e+06	13813.8	139878	474.163	295	5	4	Mock	117.835	0.457433
46040	1.08063	1.91824	6749272	10885.9	18243264	29424.6	223417	360.35	6744422	10878.1	221599	357.418	620	5	4	Mock	182.433	0.841752
46041	1.02063	1.71801	4774033	11312.9	15759603	37345	129510	306.896	4770261	11303.9	127823	302.898	422	5	4	Mock	157.596	0.929057
46042	1.02636	1.62379	2906460	9345.53	8856718	28478.2	97693	314.125	2904241	9338.4	96670	310.836	311	5	4	Mock	88.5672	0.228051
46043	1.21726	2.1982	6975517	13704.4	17639086	34654.4	238149	467.876	6971290	13696.1	235649	462.965	509	5	4	Mock	176.391	0.209553
46045	1.00623	1.62108	2946182	8393.68	13792199	39294	112883	321.604	2.9436e+06	8386.33	111984	319.043	351	5	4	Mock	137.922	0.737044
46046	1.0413	1.98881	3307855	12342.7	8642884	32249.6	111722	416.873	3306506	12337.7	110918	413.873	268	5	4	Mock	86.4288	0.995299
46048	1.01771	1.80914	3166561	8512.26	9553196	25680.6	132968	357.441	3165040	8508.17	131226	352.758	372	5	4	Mock	95.532	0.708075
46049	1.0702	2.08359	2794537	8678.69	8227019	25549.7	125697	390.363	2793162	8674.42	125070	388.416	322	5	4	Mock	82.2702	0.911634
46050	1.02206	1.61184	4176282	13737.8	9491808	31223.1	139022	457.309	4.17254e+06	13725.5	137990	453.914	304	5	4	Mock	94.9181	0.388275
46051	1.03361	1.55795	2351595	6338.53	8583653	23136.5	97976	264.086	2349210	6332.1	96863	261.086	371	5	4	Mock	85.8365	0.554771
46052	1.21077	2.639	6.83098e+06	10060.4	19511128	28735.1	259590	382.312	6826396	10053.6	257162	378.736	679	5	4	Mock	195.111	0.574935
46053	1.02509	1.72754	4128175	11965.7	13208146	38284.5	129917	376.571	4.12559e+06	11958.2	128295	371.87	345	5	4	Mock	132.081	0.991906
46054	1.06353	2.05128	2576274	8257.29	8693990	27865.4	95726	306.814	2572564	8245.4	94787	303.804	312	5	4	Mock	86.9399	0.959874
46055	1.03796	1.8399	4034064	10588.1	10515137	27598.8	122777	322.249	4032373	10583.7	121752	319.559	381	5	4	Mock	105.151	0.135959
46058	1.03237	1.78571	2420093	10804	7861484	35095.9	107258	478.83	2418859	10798.5	106772	476.661	224	5	4	Mock	78.6148	0.485002
46059	1.03555	1.59	4357831	14526.1	9239970	30799.9	141038	470.127	4355569	14518.6	139644	465.48	300	5	4	Mock	92.3997	0.889988
46060	1.03989	1.89619	3825062	13235.5	10354455	35828.6	159015	550.225	3822541	13226.8	158148	547.225	289	5	4	Mock	103.545	0.259131
46061	1.06409	2.04	5.59713e+06	18657.1	12487316	41624.4	178585	595.283	5594832	18649.4	177430	591.433	300	5	4	Mock	124.873	0.53382
46063	1.03098	1.67353	2758876	8114.34	10216784	30049.4	112096	329.694	2755970	8105.79	110062	323.712	340	5	4	Mock	102.168	0.0940562
46064	1.04091	1.91809	4073148	13901.5	9203914	31412.7	135960	464.027	4071235	13895	134913	460.454	293	5	4	Mock	92.0391	0.69504
46065	1.02936	1.55903	4640863	16114.1	11766611	40856.3	157374	546.438	4638627	16106.3	156469	543.295	288	5	4	Mock	117.666	0.549688
46066	1.32737	2.09429	7441596	12786.2	20009960	34381.4	293793	504.799	7435150	12775.2	292484	502.55	582	5	4	Mock	200.1	0.0966109
46067	1.04571	1.93532	4316494	10737.5	13399805	33332.8	169958	422.781	4314113	10731.6	167978	417.856	402	5	4	Mock	133.998	0.817585
46068	1.26993	2.6	4511406	6463.33	19924548	28545.2	184883	264.875	4507317	6457.47	181352	259.817	698	5	4	Mock	199.245	0.665552
46069	1.03269	1.63066	2193304	7642.17	8333400	29036.2	94110	327.909	2191685	7636.53	92854	323.533	287	5	4	Mock	83.334	0.776879
46070	1.43578	2.38971	4384056	7506.95	17961708	30756.3	263255	450.779	4381426	7502.44	260740	446.473	584	5	4	Mock	179.617	0.549193
46071	1.02728	1.78233	5.19418e+06	16385.4	13325479	42036.2	166414	524.965	5192588	16380.4	164822	519.943	317	5	4	Mock	133.255	0.742668
46072	1.05189	1.92834	3.36369e+06	10956.7	9534827	31058.1	127882	416.554	3.36216e+06	10951.7	127268	414.554	307	5	4	Mock	95.3483	0.0799279
46074	1.02508	1.51246	4678671	16650.1	11678277	41559.7	165772	589.936	4676251	16641.5	164666	586	281	5	4	Mock	116.783	0.295601
46075	1.13373	2.68208	4590075	13421.3	8917335	26074.1	153188	447.918	4588397	13416.4	152168	444.936	342	5	4	Mock	89.1733	0.917532
46076	1.02811	1.60051	6245890	15892.9	14638188	37247.3	199050	506.489	6243688	15887.2	197667	502.969	393	5	4	Mock	146.382	0.25439
46077	1.0222	1.8277	5242794	17712.1	10279305	34727.4	173165	585.017	5241253	17706.9	172185	581.706	296	5	4	Mock	102.793	0.740963
46078	1.04103	1.71517	3.54374e+06	10971.3	8880093	27492.5	147302	456.043	3542118	10966.3	146370	453.158	323	5	4	Mock	88.8009	0.940093
46079	1.08287	2.19033	4544340	13729.1	11435391	34548	277552	838.526	4542829	13724.6	275974	833.758	331	5	4	Mock	114.354	0.152883
46080	1.16909	2.26268	3502815	6801.58	17776990	34518.4	214831	417.148	3497831	6791.9	211516	410.711	515	5	4	Mock	177.77	0.48821
46081	1.0569	1.77459	2622065	10879.9	8197905	34016.2	94166	390.73	2621010	10875.6	92734	384.788	241	5	4	Mock	81.9791	0.486115
46083	1.04585	1.94498	2536995	8210.34	8578262	27761.4	123802	400.654	2535918	8206.85	122257	395.654	309	5	4	Mock	85.7826	0.474268
46085	1.03734	1.83789	4101581	8634.91	17350064	36526.4	148765	313.189	4098859	8629.18	147005	309.484	475	5	4	Mock	173.501	0.651775
46087	1.21156	2.01059	7032102	16353.7	15404036	35823.3	263269	612.253	7030288	16349.5	261465	608.058	430	5	4	Mock	154.04	0.607027
46088	1.04888	2.01544	2510352	9692.48	8343934	32216	87391	337.417	2509567	9689.45	86335	333.34	259	5	4	Mock	83.4393	0.115091
46090	1.03119	1.56561	2019953	9140.06	8312133	37611.5	88848	402.027	2.01746e+06	9128.78	87320	395.113	221	5	4	Mock	83.1213	0.887278
46091	1.05341	2.02545	4329177	15742.5	9329185	33924.3	153103	556.738	4326775	15733.7	151845	552.164	275	5	4	Mock	93.2918	0.775621
46092	1.03196	1.71776	5190083	12627.9	14399799	35036	177762	432.511	5187340	12621.3	176502	429.445	411	5	4	Mock	143.998	0.390525
46094	1.04786	1.91372	2590437	5731.06	16992238	37593.4	209118	462.65	2588707	5727.23	206858	457.65	452	5	4	Mock	169.922	0.750066
46095	1.04185	1.84653	1564872	7785.43	7322485	36430.3	74741	371.846	1563735	7779.78	73971	368.015	201	5	4	Mock	73.2249	0.433881
46096	1.06127	2.15924	5704569	12111.6	17067462	36236.6	196682	417.584	5702469	12107.2	195374	414.807	471	5	4	Mock	170.675	0.564224
46097	1.06188	2.15068	3393975	11623.2	8645025	29606.2	103627	354.887	3392223	11617.2	102256	350.192	292	5	4	Mock	86.4502	0.581796
46098	1.05948	2.19198	3259737	9340.22	8857736	25380.3	150660	431.691	3.25788e+06	9334.9	149857	429.39	349	5	4	Mock	88.5774	0.777398
46099	1.22986	2.82493	4798876	7162.5	17216760	25696.7	214871	320.703	4796514	7158.98	212904	317.767	670	5	4	Mock	172.168	0.00916613
46100	1.09905	2.66458	3.37718e+06	10586.8	8783463	27534.4	148340	465.016	3376002	10583.1	147246	461.586	319	5	4	Mock	87.8346	0.0580891
46101	1.23626	2.11958	6.37104e+06	10835.1	18168120	30898.2	252204	428.918	6367449	10829	249846	424.908	588	5	4	Mock	181.681	0.515652
46102	1.0261	1.87936	3.60124e+06	9654.8	9258265	24821.1	134874	361.592	3598421	9647.24	134153	359.66	373	5	4	Mock	92.5827	0.782939
46103	1.03122	1.87708	3067715	10191.7	10443728	34696.8	150648	500.492	3064895	10182.4	149370	496.246	301	5	4	Mock	104.437	0.802802
46104	1.01513	1.61818	1665211	6055.31	8609838	31308.5	119103	433.102	1662016	6043.69	117587	427.589	275	5	4	Mock	86.0984	0.96947
46105	1.3386	2.30805	9196482	10379.8	19983510	22554.8	321182	362.508	9191122	10373.7	318500	359.481	886	5	4	Mock	199.835	0.660537
46106	1.10118	1.75769	4075351	8118.23	17360608	34582.9	181287	361.129	4071940	8111.43	179320	357.211	502	5	4	Mock	173.606	0.902504
46107	1.02241	1.54762	2537736	12084.5	7830648	37288.8	111035	528.738	2536896	12080.5	110236	524.933	210	5	4	Mock	78.3065	0.0381179
46108	1.09077	1.94286	4288847	12431.4	10408877	30170.7	166898	483.762	4286163	12423.7	165780	480.522	345	5	4	Mock	104.089	0.853254
46109	1.01146	1.55184	2.97555e+06	9951.69	8786218	29385.3	117328	392.401	2973409	9944.51	116223	388.706	299	5	4	Mock	87.8622	0.591474
46110	1.04414	1.90476	6841451	13031.3	17945504	34181.9	218159	415.541	6839118	13026.9	216419	412.227	525	5	4	Mock	179.455	0.812134
46111	1.02764	1.68896	3331781	11143.1	8648047	28923.2	120820	404.08	3328879	11133.4	119792	400.642	299	5	4	Mock	86.4805	0.931823
46112	1.02343	1.74909	3.20813e+06	11665.9	9221031	33531	108579	394.833	3206688	11660.7	107738	391.775	275	5	4	Mock	92.2103	0.46728
46113	1.02584	1.66006	3165939	8968.67	8659482	24531.1	128294	363.439	3163488	8961.72	127235	360.439	353	5	4	Mock	86.5948	0.115015
46114	1.02455	1.51399	2889310	10102.5	8764284	30644.3	123487	431.773	2887896	10097.5	122622	428.748	286	5	4	Mock	87.6428	0.634422
46115	1.03781	1.9541	3726049	12216.6	8618871	28258.6	126885	416.016	3723580	12208.5	126138	413.567	305	5	4	Mock	86.1887	0.451206
46116	1.14821	2.3717	4991742	8169.79	17634452	28861.6	229483	375.586	4987155	8162.28	228004	373.165	611	5	4	Mock	176.345	0.973501
46117	1.02544	2.1051	2.66948e+06	8501.52	8498635	27065.7	122692	390.739	2668002	8496.82	121855	388.073	314	5	4	Mock	84.9864	0.216518
46118	1.05614	1.89349	2513953	7437.73	8565347	25341.3	119088	352.331	2512093	7432.23	118370	350.207	338	5	4	Mock	85.6535	0.156724
46119	1.06428	2.1366	1419506	3658.52	8898263	22933.7	65076	167.722	1417988	3654.61	63912	164.722	388	5	4	Mock	88.9826	0.605142
46120	1.02341	1.68333	3333504	11111.7	8574979	28583.3	120590	401.967	3330619	11102.1	119690	398.967	300	5	4	Mock	85.7498	0.361962
46121	1.04927	1.82006	3617724	10671.8	8950714	26403.3	142970	421.74	3615815	10666.1	141347	416.953	339	5	4	Mock	89.5071	0.276753
46122	1.04243	1.9566	6247397	11297.3	17610068	31844.6	211801	383.004	6245188	11293.3	209917	379.597	553	5	4	Mock	176.101	0.34605
46123	1.05649	2.04751	6225483	14116.7	16771612	38030.9	217204	492.526	6223999	14113.4	216396	490.694	441	5	4	Mock	167.716	0.78559
46124	1.06902	1.8803	3435648	8697.84	14849939	37594.8	187954	475.833	3432901	8690.89	186113	471.172	395	5	4	Mock	148.499	0.124348
46125	1.05322	2.05592	2346386	7718.38	10087657	33183.1	109686	360.809	2345099	7714.14	108497	356.898	304	5	4	Mock	100.877	0.133911
46126	1.04108	1.74813	2947303	7368.26	15983755	39959.4	125187	312.967	2945654	7364.13	123993	309.983	400	5	4	Mock	159.838	0.848215
46127	1.10324	2.21007	4810432	10572.4	10179080	22371.6	176427	387.752	4808094	10567.2	175015	384.648	455	5	4	Mock	101.791	0.0348677
46129	1.0207	1.78747	3559677	9699.39	8685076	23665.1	127066	346.229	3.55743e+06	9693.28	125965	343.229	367	5	4	Mock	86.8508	0.32191
46130	1.04515	1.94393	3830447	8949.64	8835639	20644	156429	365.488	3.82671e+06	8940.91	154913	361.946	428	5	4	Mock	88.3564	0.947514
46131	1.03924	1.77387	1182900	2972.11	8763554	22019	55719	139.997	1181706	2969.11	54525	136.997	398	5	4	Mock	87.6355	0.0171467
46132	1.02142	1.65854	3.80188e+06	9272.87	9654611	23547.8	150984	368.254	3797969	9263.34	149600	364.878	410	5	4	Mock	96.5461	0.243635
46133	1.06649	2.2043	2170291	5834.12	8554057	22994.8	88365	237.54	2167895	5827.67	87548	235.344	372	5	4	Mock	85.5406	0.0905507
46134	1.10049	2.23325	5382652	13356.5	15545438	38574.3	184096	456.814	5380670	13351.5	182747	453.466	403	5	4	Mock	155.454	0.219957
46135	1.23559	2.01997	5388265	8066.27	19241384	28804.5	264131	395.406	5383963	8059.82	261951	392.142	668	5	4	Mock	192.414	0.0972588
46136	1.02492	1.69707	2257727	7354.16	8511080	27723.4	129900	423.127	2256637	7350.61	129242	420.984	307	5	4	Mock	85.1108	0.489509
46137	1.04425	1.69149	3353953	11893.5	8426916	29882.7	112726	399.738	3350569	11881.5	111833	396.571	282	5	4	Mock	84.2692	0.321052
46140	1.03911	1.95477	4535807	11396.5	16189524	40677.2	86460	217.236	4532394	11387.9	85005	213.58	398	5	4	Mock	161.895	0.546648
46141	1.03273	1.96477	4899024	13276.5	10568197	28640.1	150914	408.981	4896224	13268.9	149518	405.198	369	5	4	Mock	105.682	0.817581
46142	1.0515	2.06159	2759631	9998.66	8359486	30288	114330	414.239	2756946	9988.93	113502	411.239	276	5	4	Mock	83.5949	0.497186
46143	1.05447	1.9188	2827669	12084.1	8150402	34830.8	136012	581.248	2826286	12078.1	135464	578.906	234	5	4	Mock	81.504	0.443265
46144	1.08535	2.25364	3.57929e+06	10465.8	11631208	34009.4	146905	429.547	3576778	10458.4	145732	426.117	342	5	4	Mock	116.312	0.107392
46145	1.04439	1.89598	3.51315e+06	8305.32	8674430	20506.9	137976	326.184	3.50991e+06	8297.66	136077	321.695	423	5	4	Mock	86.7443	0.623771
46146	1.03424	1.68023	2318576	6740.05	9775733	28417.8	123775	359.811	2316510	6734.04	123039	357.672	344	5	4	Mock	97.7573	0.746362
46147	1.12607	2.42165	3112285	9021.12	8168832	23677.8	125049	362.461	3109080	9011.83	123944	359.258	345	5	4	Mock	81.6883	0.0628942
46148	1.05613	1.69463	1208511	2062.31	8.30635e+06	14174.7	65254	111.355	1206318	2058.56	63225	107.892	586	5	4	Mock	83.0635	0.507549
46149	1.18653	2.29179	4618141	7748.56	13356790	22410.7	148582	249.299	4615999	7744.96	146799	246.307	596	5	4	Mock	133.568	0.260077
46150	1.02461	1.57083	3950796	16461.7	8659010	36079.2	160684	669.517	3.94912e+06	16454.7	159964	666.517	240	5	4	Mock	86.5901	0.930954
46151	1.03749	1.78082	3038341	10405.3	8419287	28833.2	118314	405.185	3035378	10395.1	117427	402.147	292	5	4	Mock	84.1929	0.751412
46155	1.02056	1.76737	2711177	8190.87	8779921	26525.4	141525	427.568	2709338	8185.31	140535	424.577	331	5	4	Mock	87.7992	0.702957
46156	1.02863	1.63343	3960432	11614.2	9569581	28063.3	165742	486.047	3.95848e+06	11608.4	164809	483.311	341	5	4	Mock	95.6958	0.201965
46157	1.03943	1.86429	3595166	12839.9	8130676	29038.1	121877	435.275	3593108	12832.5	121037	432.275	280	5	4	Mock	81.3068	0.663305
46158	1.02401	1.57006	2329407	7418.49	10304323	32816.3	107818	343.369	2326690	7409.84	106592	339.465	314	5	4	Mock	103.043	0.294672
46159	1.03257	1.79204	5200950	11506.5	16037852	35482	174877	386.896	5198491	11501.1	173973	384.896	452	5	4	Mock	160.379	0.1361
46160	1.02898	1.91799	4729441	12511.7	12334863	32631.9	169388	448.116	4726226	12503.2	167377	442.796	378	5	4	Mock	123.349	0.355895
46161	1.02533	1.60705	3.7431e+06	10143.9	8767966	23761.4	160147	434.003	3741099	10138.5	158380	429.214	369	5	4	Mock	87.6797	0.217047
46162	1.15685	2.75984	2875570	11411	8142701	32312.3	108138	429.119	2873516	11402.8	107382	426.119	252	5	4	Mock	81.427	0.852252
46163	1.18591	1.79396	6957797	13589.4	18299766	35741.7	264527	516.654	6954958	13583.9	262489	512.674	512	5	4	Mock	182.998	0.45622
46164	1.05679	2.1701	3069465	15822	7314162	37701.9	102240	527.01	3068409	15816.5	101658	524.01	194	5	4	Mock	73.1416	0.673627
46165	1.20402	3.23891	2220120	7629.28	9702958	33343.5	117937	405.282	2218414	7623.42	117081	402.34	291	5	4	Mock	97.0296	0.657051
46166	1.08488	2.20217	3676515	13417.9	8060724	29418.7	121622	443.876	3674871	13411.9	120767	440.755	274	5	4	Mock	80.6072	0.194979
46167	1.16054	3.04167	4809419	11316.3	11441798	26921.9	129401	304.473	4807801	11312.5	128009	301.198	425	5	4	Mock	114.418	0.928493
46168	1.0904	2.4226	2551758	6269.68	8.16117e+06	20052	123974	304.604	2548116	6260.73	122145	300.111	407	5	4	Mock	81.6117	0.629492
46169	1.09148	2.56727	2297296	8353.8	7633134	27756.9	109248	397.265	2296205	8349.84	108687	395.225	275	5	4	Mock	76.3313	0.639036
46171	1.46198	2.24504	5535611	9677.64	16912798	29567.8	253563	443.292	5531304	9670.11	251305	439.344	572	5	4	Mock	169.128	0.590655
46172	1.04894	1.86404	4.07052e+06	8926.58	16709726	36644.1	181291	397.568	4.06696e+06	8918.78	178353	391.125	456	5	4	Mock	167.097	0.73439
46173	1.39847	3.07151	9365956	12147.8	17555440	22769.7	227405	294.948	9361604	12142.2	223801	290.274	771	5	4	Mock	175.554	0.176803
46174	1.07138	2.27041	2868858	14637	7.27755e+06	37130.4	116507	594.423	2867732	14631.3	115919	591.423	196	5	4	Mock	72.7755	0.815825
46175	1.06378	2.21098	3216993	9297.67	8.28834e+06	23954.7	152080	439.538	3215675	9293.86	150494	434.954	346	5	4	Mock	82.8834	0.63145
46176	1.2828	2.20093	6540952	11515.8	16361137	28804.8	207745	365.748	6.53664e+06	11508.2	205203	361.273	568	5	4	Mock	163.611	0.783005
46177	1.02291	1.75967	4007094	11069.3	10193783	28159.6	170184	470.122	4004595	11062.4	168765	466.202	362	5	4	Mock	101.938	0.840774
46178	1.02235	1.7935	4341841	10073.9	12697217	29459.9	147479	342.179	4339686	10068.9	145761	338.193	431	5	4	Mock	126.972	0.397854
46179	1.04222	1.92582	2300429	6319.86	8532208	23440.1	129054	354.544	2299002	6315.94	127388	349.967	364	5	4	Mock	85.3221	0.950785
46180	1.07156	2.20433	2.91722e+06	9031.64	8258293	25567.5	95582	295.919	2915320	9025.76	94014	291.065	323	5	4	Mock	82.5829	0.864227
46181	1.06989	2.16714	3902011	11053.9	12978347	36765.9	149533	423.606	3.89991e+06	11047.9	148298	420.108	353	5	4	Mock	129.783	0.0991117
46182	1.03507	1.64639	3045673	11580.5	7981652	30348.5	100652	382.707	3043847	11573.6	99653	378.909	263	5	4	Mock	79.8165	0.631308
46183	1.04479	1.9049	4.06971e+06	11728.3	8581520	24730.6	127944	368.715	4067005	11720.5	127069	366.193	347	5	4	Mock	85.8152	0.458447
46184	1.03773	1.84762	3471147	8264.64	11664804	27773.3	123000	292.857	3468499	8258.33	121776	289.943	420	5	4	Mock	116.648	0.589016
46185	1.20039	2.79177	3.99997e+06	10204	8507000	21701.5	133171	339.722	3.99688e+06	10196.1	131245	334.809	392	5	4	Mock	85.07	0.0325199
46186	1.05017	2.02963	3315014	12277.8	8107219	30026.7	106385	394.019	3312366	12268	105347	390.174	270	5	4	Mock	81.0722	0.975486
46188	1.09881	2.38739	5291287	11944.2	16281520	36752.9	225175	508.296	5288291	11937.5	223308	504.081	443	5	4	Mock	162.815	0.480312
46189	1.05136	2.11413	3.68134e+06	10003.6	13984175	38000.5	139188	378.228	3678874	9996.94	138168	375.457	368	5	4	Mock	139.842	0.255544
46190	1.03695	2.04781	2983375	11886	7917705	31544.6	96914	386.112	2980822	11875.8	95712	381.323	251	5	4	Mock	79.177	0.458011
46191	1.04813	1.6044	3.56375e+06	9899.31	9180896	25502.5	103566	287.683	3559920	9888.67	102127	283.686	360	5	4	Mock	91.809	0.252775
46192	1.02593	1.81667	3.34753e+06	11158.4	8745744	29152.5	123659	412.197	3345443	11151.5	122238	407.46	300	5	4	Mock	87.4574	0.884416
46193	1.06026	1.92015	3025524	11547.8	7858048	29992.5	103510	395.076	3022216	11535.2	102200	390.076	262	5	4	Mock	78.5805	0.371511
46194	1.02485	1.82156	3837679	14266.5	8002094	29747.6	117112	435.361	3836340	14261.5	116122	431.68	269	5	4	Mock	80.0209	0.769441
46195	1.06412	2.14109	3.74455e+06	9268.68	8.30789e+06	20564.1	123549	305.814	3741347	9260.76	121690	301.213	404	5	4	Mock	83.0789	0.551364
46196	1.02351	1.87671	3869166	13250.6	8370207	28665.1	113990	390.377	3867721	13245.6	112846	386.459	292	5	4	Mock	83.7021	0.602645
46199	1.12691	2.5	4337652	12393.3	8658524	24738.6	123477	352.791	4335225	12386.4	122172	349.063	350	5	4	Mock	86.5852	0.984414
46202	1.0578	2.00593	3.16172e+06	9381.96	7853407	23303.9	94980	281.84	3159818	9376.31	94012	278.967	337	5	4	Mock	78.5341	0.336443
46203	1.23992	2.31207	5508691	7098.83	16552638	21330.7	200333	258.161	5502194	7090.46	195497	251.929	776	5	4	Mock	165.526	0.120341
46204	1.02209	1.49727	3279938	8961.58	8642140	23612.4	96355	263.265	3.27711e+06	8953.86	94920	259.344	366	5	4	Mock	86.4214	0.936307
46205	1.04717	1.70833	2932508	9399.06	7775289	24920.8	96179	308.266	2929045	9387.96	94840	303.974	312	5	4	Mock	77.7529	0.384313
46206	1.02527	1.94158	3091142	10622.5	8331470	28630.5	116237	399.44	3089028	10615.2	115053	395.371	291	5	4	Mock	83.3147	0.451183
46207	1.01104	1.51948	3418142	8878.29	9462685	24578.4	133628	347.086	3.41432e+06	8868.37	132143	343.229	385	5	4	Mock	94.6269	0.0829946
46208	1.05562	2.0506	3696596	11001.8	13623904	40547.3	134568	400.5	3695155	10997.5	133513	397.36	336	5	4	Mock	136.239	0.772306
46209	1.03829	1.95502	2199099	7609.34	8906192	30817.3	83416	288.637	2197873	7605.1	82268	284.664	289	5	4	Mock	89.0619	0.527826
46210	1.03623	1.79755	3801698	11661.6	9879607	30305.5	143691	440.77	3.79873e+06	11652.5	142101	435.893	326	5	4	Mock	98.7961	0.351464
46211	1.09035	2.24507	2837249	8083.33	7989348	22761.7	83853	238.897	2834827	8076.43	82800	235.897	351	5	4	Mock	79.8935	0.680409
46212	1.10612	1.83567	6248620	13155	16395211	34516.2	210287	442.709	6244343	13146	207350	436.526	475	5	4	Mock	163.952	0.474297
46213	1.02259	1.51935	5840133	11894.4	15434746	31435.3	156548	318.835	5836010	11886	155566	316.835	491	5	4	Mock	154.347	0.737333
46214	1.0903	1.74238	2145443	6112.37	8.02301e+06	22857.6	81706	232.781	2142292	6103.4	80278	228.712	351	5	4	Mock	80.2301	0.219654
46215	1.06834	2.21508	2585750	7222.77	8138537	22733.3	142197	397.198	2582795	7214.51	140811	393.327	358	5	4	Mock	81.3854	0.916934
46216	1.03617	1.89943	3362258	9717.51	9444207	27295.4	122765	354.812	3358474	9706.57	121597	351.436	346	5	4	Mock	94.4421	0.999478
46217	1.04757	1.90549	3145375	9618.88	8344278	25517.7	136309	416.847	3.14388e+06	9614.31	135060	413.028	327	5	4	Mock	83.4428	0.190479
46218	1.02714	1.86711	2515303	8356.49	8057767	26770	111176	369.355	2513905	8351.84	110047	365.605	301	5	4	Mock	80.5777	0.838253
46219	1.02958	1.73116	3009244	7560.91	7.78373e+06	19557.1	107548	270.221	3007712	7557.07	106354	267.221	398	5	4	Mock	77.8373	0.924479
46220	1.17519	2.73224	2458212	7063.83	6358312	18271	103600	297.701	2456080	7057.7	101865	292.716	348	5	4	Mock	63.5831	0.911083
46222	1.04248	1.90675	1259331	4049.3	7516044	24167.3	81842	263.158	1256676	4040.76	80741	259.617	311	5	4	Mock	75.1604	0.443822
46223	1.1807	2.45696	4114969	6734.81	19373278	31707.5	164100	268.576	4112751	6731.18	162349	265.71	611	5	4	Mock	193.733	0.367675
46224	1.11888	1.92429	2200580	7168.01	5810356	18926.2	82140	267.557	2198932	7162.65	80829	263.287	307	5	4	Mock	58.1036	0.687281
46225	1.0326	1.62941	2754249	8100.73	8607906	25317.4	102031	300.091	2752680	8096.12	101126	297.429	340	5	4	Mock	86.0791	0.561699
46227	1.0705	2.0106	3656926	12922	8564784	30264.3	135604	479.166	3653029	12908.2	134755	476.166	283	5	4	Mock	85.6478	0.154848
46229	1.05177	2.06116	3139296	9600.29	8.02603e+06	24544.4	116250	355.505	3.13828e+06	9597.2	115184	352.245	327	5	4	Mock	80.2603	0.804026
46230	1.03595	1.92531	2357324	9781.43	7920012	32863.1	118818	493.021	2355223	9772.71	118336	491.021	241	5	4	Mock	79.2001	0.982113
46231	1.19242	2.41082	8417706	11268.7	16458400	22032.7	239388	320.466	8413994	11263.7	237672	318.169	747	5	4	Mock	164.584	0.686449
46232	1.04616	2.06349	4636881	14720.3	10069371	31966.3	155256	492.876	4633347	14709	154272	489.752	315	5	4	Mock	100.694	0.569637
46233	1.0873	2.47492	3462589	11580.6	8046089	26910	124533	416.498	3458104	11565.6	123372	412.615	299	5	4	Mock	80.4609	0.0560979
46234	1.38327	2.31852	3967230	6935.72	11844969	20708	176580	308.706	3.96367e+06	6929.49	174180	304.51	572	5	4	Mock	118.45	0.293014
46235	1.04161	2.13143	3328271	9509.35	9783037	27951.5	130160	371.886	3326578	9504.51	128635	367.529	350	5	4	Mock	97.8304	0.260486
46236	1.03373	1.52703	3.4122e+06	9222.16	7582473	20493.2	99495	268.905	3.4096e+06	9215.13	98738	266.859	370	5	4	Mock	75.8247	0.786427
46237	1.04692	1.9884	3421183	7937.78	8136253	18877.6	96808	224.613	3420252	7935.62	95858	222.408	431	5	4	Mock	81.3625	0.650318
46238	1.02594	1.55482	3458927	11491.5	11890240	39502.5	94443	313.764	3457067	11485.3	93355	310.15	301	5	4	Mock	118.902	0.0575226
46239	1.09926	2.53872	2864306	9644.13	11480847	38656.1	111864	376.646	2862241	9637.17	110706	372.747	297	5	4	Mock	114.808	0.0620999
46241	1.04511	2.11429	3.07734e+06	17584.8	6742472	38528.4	108552	620.297	3076461	17579.8	108145	617.971	175	5	4	Mock	67.4247	0.0847742
46242	1.04075	1.7931	2164785	7464.78	8672149	29904	106187	366.162	2162834	7458.05	104876	361.641	290	5	4	Mock	86.7215	0.76054
46244	1.03617	1.68896	3166784	10591.3	8736038	29217.5	109616	366.609	3164733	10584.4	108905	364.231	299	5	4	Mock	87.3604	0.12005
46246	1.28403	2.82759	2251230	3501.14	15807471	24583.9	141424	219.944	2247624	3495.53	138181	214.9	643	5	4	Mock	158.075	0.727848
46248	1.05216	1.83245	4649810	12366.5	12284095	32670.5	143819	382.497	4647273	12359.8	142691	379.497	376	5	4	Mock	122.841	0.362598
46250	1.07709	2.36616	3081364	7781.22	15780315	39849.3	156462	395.106	3079324	7776.07	155287	392.139	396	5	4	Mock	157.803	0.437078
46251	1.07823	2.18786	4886720	14123.5	15231563	44021.9	190161	549.598	4884076	14115.8	188919	546.009	346	5	4	Mock	152.316	0.780537
46252	1.02764	1.67224	1977315	6613.09	9175678	30687.9	106901	357.528	1.97506e+06	6605.54	105405	352.525	299	5	4	Mock	91.7568	0.588938
46253	1.07541	1.85202	2.94279e+06	4693.45	16990628	27098.3	228560	364.53	2937270	4684.64	224894	358.683	627	5	4	Mock	169.906	0.367569
46254	1.0639	2.13651	2.9472e+06	9356.2	9541564	30290.7	97409	309.235	2945653	9351.28	96187	305.356	315	5	4	Mock	95.4156	0.870124
46255	1.06985	2.16996	2517748	9951.57	9778643	38650.8	128010	505.968	2516925	9948.32	127372	503.447	253	5	4	Mock	97.7864	0.00844933
46256	1.04997	1.86325	1964675	8396.05	8603471	36767	106822	456.504	1963499	8391.02	105761	451.97	234	5	4	Mock	86.0347	0.399618
46257	1.07903	2.43902	1982700	5373.17	9383983	25430.8	139614	378.358	1979167	5363.6	138390	375.041	369	5	4	Mock	93.8398	0.436258
46258	1.07459	2.28904	2883568	9579.96	9224494	30646.2	113555	377.259	2882063	9574.96	112859	374.947	301	5	4	Mock	92.2449	0.782636
46259	1.03009	1.84282	1282408	3475.36	9101849	24666.3	74642	202.282	1280563	3470.36	73170	198.293	369	5	4	Mock	91.0185	0.807148
46260	1.02954	1.77817	2391669	8421.37	10887908	38337.7	101923	358.884	2390065	8415.72	101007	355.658	284	5	4	Mock	108.879	0.318574
46261	1.06396	2	3511342	12676.3	8992522	32464	109338	394.722	3509879	12671	108299	390.971	277	5	4	Mock	89.9252	0.631781
46262	1.08325	2.27778	1467529	6271.49	6555528	28015.1	73300	313.248	1466739	6268.12	72832	311.248	234	5	4	Mock	65.5553	0.184298
46263	1.06011	2.10304	5444578	12780.7	15828168	37155.3	148821	349.345	5441915	12774.4	146559	344.035	426	5	4	Mock	158.282	0.199103
46264	1.02631	1.65963	2451458	6468.23	9149217	24140.4	125331	330.689	2449698	6463.58	124129	327.517	379	5	4	Mock	91.4922	0.223638
46265	1.01786	1.58403	4272285	8975.39	18334646	38518.2	185933	390.616	4269006	8968.5	184551	387.712	476	5	4	Mock	183.346	0.924873
46266	1.01914	1.63636	3060109	10699.7	8617800	30132.2	108831	380.528	3057625	10691	107487	375.829	286	5	4	Mock	86.178	0.949403
46267	1.22735	2.82887	5004062	7980.96	17797850	28385.7	252750	403.11	5001029	7976.12	249945	398.636	627	5	4	Mock	177.978	0.342949
46268	1.04339	1.91291	3545260	10646.4	11340615	34055.9	119301	358.261	3.54321e+06	10640.3	118312	355.291	333	5	4	Mock	113.406	0.361237
46269	1.0747	2.0636	2287745	8083.9	8604524	30404.7	98087	346.597	2286213	8078.49	97014	342.806	283	5	4	Mock	86.0452	0.110157
46270	1.04114	1.64495	2527972	8234.44	9301665	30298.6	109309	356.055	2525568	8226.61	107663	350.694	307	5	4	Mock	93.0166	0.203212
46271	1.03424	1.64928	3694134	10738.8	11914220	34634.4	152445	443.154	3692158	10733	151413	440.154	344	5	4	Mock	119.142	0.528145
46273	1.06799	1.94626	2.06032e+06	4813.83	13701218	32012.2	109061	254.815	2058429	4809.41	107365	250.853	428	5	4	Mock	137.012	0.0214152
46275	1.10454	2.5	3.72452e+06	10066.3	13678161	36968	101180	273.459	3722849	10061.8	100153	270.684	370	5	4	Mock	136.782	0.658585
46276	1.03178	1.78652	2607081	9764.35	9422266	35289.4	125176	468.824	2605068	9756.81	124129	464.903	267	5	4	Mock	94.2227	0.0989989
46277	1.04114	1.84142	3275923	10670.8	10985755	35784.2	132918	432.958	3275002	10667.8	131997	429.958	307	5	4	Mock	109.858	0.0603454
46278	1.02073	1.73896	2392126	9606.93	8421334	33820.6	119197	478.703	2389773	9597.48	118450	475.703	249	5	4	Mock	84.2133	0.713951
46279	1.01869	1.77626	1860680	8496.26	8611828	39323.4	100448	458.667	1.85982e+06	8492.33	99572	454.667	219	5	4	Mock	86.1183	0.726431
46280	1.03587	1.68839	4150864	11758.8	12685784	35937.1	147196	416.986	4149119	11753.9	146111	413.912	353	5	4	Mock	126.858	0.687213
46281	1.03562	1.98697	3181145	10362	8530877	27787.9	120210	391.564	3179048	10355.2	118745	386.792	307	5	4	Mock	85.3088	0.332959
46282	1.04055	1.92429	3745807	11816.4	9234599	29131.2	194006	612.006	3744837	11813.4	192911	608.552	317	5	4	Mock	92.346	0.786603
46283	1.02781	1.71825	2123512	8426.63	8535792	33872.2	109091	432.901	2121211	8417.5	108104	428.984	252	5	4	Mock	85.3579	0.511376
46285	1.04321	2.02929	2.05608e+06	8602.84	8957653	37479.7	118894	497.464	2055126	8598.85	118020	493.808	239	5	4	Mock	89.5765	0.054401
46286	1.05629	1.85417	2569828	10707.6	8963928	37349.7	118353	493.138	2567453	10697.7	117614	490.058	240	5	4	Mock	89.6393	0.409085
46287	1.04936	2.07434	5269203	12636	11011124	26405.6	172740	414.245	5266268	12628.9	170309	408.415	417	5	4	Mock	110.111	0.715518
46289	1.02389	1.65782	3375940	9958.53	14484750	42727.9	147340	434.631	3372029	9946.99	146221	431.33	339	5	4	Mock	144.847	0.142963
46290	1.04804	2.0155	757107	2934.52	8418386	32629.4	72077	279.368	755605	2928.7	70559	273.485	258	5	4	Mock	84.1839	0.287798
46291	1.04684	2.05233	4926030	14319.9	15075768	43824.9	159610	463.983	4924120	14314.3	158371	460.381	344	5	4	Mock	150.758	0.354741
46293	1.02383	1.67866	4310044	11079.8	11271652	28976	141688	364.237	4308105	11074.8	140240	360.514	389	5	4	Mock	112.717	0.140129
46294	1.05781	2.12312	4198209	10548.3	13083549	32873.2	139689	350.977	4194839	10539.8	138367	347.656	398	5	4	Mock	130.835	0.489403
46295	1.07734	2.03687	6665294	15720	13370381	31533.9	177885	419.54	6660676	15709.1	175810	414.646	424	5	4	Mock	133.704	0.0799629
46296	1.03638	2.23196	2122074	10938.5	7.3612e+06	37944.3	115653	596.149	2120757	10931.7	114877	592.149	194	5	4	Mock	73.612	0.520688
46297	1.15436	1.99279	8379167	21266.9	15839940	40202.9	185569	470.987	8376863	21261.1	184387	467.987	394	5	4	Mock	158.399	0.778206
46298	1.07285	2.19182	592839	1864.27	9143655	28753.6	76853	241.676	591155	1858.98	75941	238.808	318	5	4	Mock	91.4365	0.936005
46300	1.02979	2	2362091	10688.2	8275473	37445.6	120467	545.1	2360475	10680.9	119686	541.566	221	5	4	Mock	82.7547	0.0925642
46301	1.04444	1.97879	4376822	13263.1	10700469	32425.7	182557	553.203	4375083	13257.8	181567	550.203	330	5	4	Mock	107.005	0.0480952
46302	1.03552	1.87059	2434553	9584.85	8846342	34828.1	94174	370.764	2432585	9577.11	92654	364.78	254	5	4	Mock	88.4634	0.577727
46303	1.04011	1.56067	2718069	11372.7	8884346	37173	94297	394.548	2716320	11365.4	92925	388.808	239	5	4	Mock	88.8435	0.148988
46305	1.03788	1.70321	5007416	13388.8	10795340	28864.5	206028	550.877	5005705	13384.2	204906	547.877	374	5	4	Mock	107.953	0.93521
46306	1.03841	1.85515	4227197	11774.9	15190188	42312.5	159759	445.011	4223469	11764.5	158379	441.167	359	5	4	Mock	151.902	0.345428
46307	1.10708	1.91474	6288441	9442.1	19138986	28737.2	258916	388.763	6282854	9433.71	256618	385.312	666	5	4	Mock	191.39	0.363362
46308	1.03432	1.87106	3772798	10810.3	10174453	29153.2	191846	549.702	3771004	10805.2	190816	546.751	349	5	4	Mock	101.745	0.945608
46309	1.013	1.48797	2482433	8530.7	8729445	29998.1	78553	269.942	2480174	8522.93	77461	266.189	291	5	4	Mock	87.2944	0.495478
46310	1.04007	1.71659	5948445	13706.1	18094472	41692.3	293953	677.311	5945511	13699.3	292437	673.818	434	5	4	Mock	180.945	0.51043
46311	1.06193	1.81571	5449300	16463.1	14177749	42833.1	150516	454.731	5.4475e+06	16457.7	148636	449.051	331	5	4	Mock	141.777	0.870608
46312	1.19984	2.68817	5135720	11438.1	17267996	38458.8	186335	415	5132659	11431.3	184378	410.641	449	5	4	Mock	172.68	0.542729
46313	1.0531	2.07124	4058256	10764.6	15758401	41799.5	153949	408.353	4057125	10761.6	152847	405.43	377	5	4	Mock	157.584	0.0825806
46314	1.09078	2.36111	3893174	12016	9313591	28745.7	113795	351.219	3891720	12011.5	112837	348.262	324	5	4	Mock	93.1359	0.512952
46315	1.03436	1.66016	2813748	10991.2	8689221	33942.3	99014	386.773	2812018	10984.4	98502	384.773	256	5	4	Mock	86.8922	0.249063
46316	1.07868	2.18159	3736261	9294.18	15104674	37573.8	148647	369.769	3735119	9291.34	147498	366.91	402	5	4	Mock	151.047	0.994842
46317	1.16756	3.10239	3477678	11869.2	8996951	30706.3	107721	367.648	3476377	11864.8	106842	364.648	293	5	4	Mock	89.9695	0.352656
46318	1.04337	1.69063	2480541	7751.69	8722439	27257.6	78663	245.822	2477403	7741.88	77584	242.45	320	5	4	Mock	87.2244	0.960393
46320	1.0859	2.27882	6149820	16576.3	14604850	39366.2	203608	548.809	6147039	16568.8	202138	544.846	371	5	4	Mock	146.048	0.610076
46321	1.03849	1.8796	4348089	14542.1	12601419	42145.2	163816	547.88	4346746	14537.6	162932	544.923	299	5	4	Mock	126.014	0.148943
46322	1.03474	1.79661	2336865	7921.58	8785348	29780.8	86942	294.719	2334268	7912.77	86057	291.719	295	5	4	Mock	87.8535	0.245248
46323	1.01131	1.54508	2176960	8921.97	8991400	36850	122292	501.197	2174792	8913.08	121004	495.918	244	5	4	Mock	89.914	0.358917
46324	1.03121	2.01554	4389044	11370.6	11175124	28951.1	145669	377.381	4386753	11364.6	144301	373.837	386	5	4	Mock	111.751	0.299616
46325	1.04317	1.77183	5188266	14614.8	15527077	43738.2	176116	496.101	5186497	14609.9	175051	493.101	355	5	4	Mock	155.271	0.978573
46326	1.35148	2.80859	7543732	16258	18185092	39192	260754	561.97	7541609	16253.5	259362	558.97	464	5	4	Mock	181.851	0.215332
46327	1.04663	1.81887	2170009	8188.71	9020516	34039.7	126498	477.351	2167260	8178.34	125259	472.675	265	5	4	Mock	90.2052	0.0907543
46328	1.08836	2.35977	5671423	16066.4	12077874	34214.9	195862	554.85	5668207	16057.2	194507	551.011	353	5	4	Mock	120.779	0.593933
46329	1.09847	1.80467	4984048	10929.9	15659256	34340.5	141820	311.009	4981607	10924.6	140452	308.009	456	5	4	Mock	156.593	0.959447
46330	1.03997	1.48601	4818960	16908.6	9136425	32057.6	159699	560.347	4817539	16903.6	158883	557.484	285	5	4	Mock	91.3642	0.638063
46331	1.05993	1.86721	6.85163e+06	18669.3	15421599	42020.7	202303	551.234	6.84835e+06	18660.4	201502	549.052	367	5	4	Mock	154.216	0.360148
46332	1.02887	1.81507	4567327	15641.5	10577556	36224.5	126026	431.596	4566450	15638.5	125366	429.336	292	5	4	Mock	105.776	0.994201
46333	1.2113	3.01928	4429860	12877.5	9411361	27358.6	132191	384.276	4426343	12867.3	130574	379.576	344	5	4	Mock	94.1136	0.261022
46335	1.02298	1.92453	6130212	19277.4	13947712	43860.7	165853	521.55	6128940	19273.4	164586	517.566	318	5	4	Mock	139.477	0.493808
46336	1.09819	2.56766	5811255	19179.1	12556823	41441.7	147452	486.64	5809662	19173.8	146762	484.363	303	5	4	Mock	125.568	0.651335
46337	1.15986	2.27663	8054380	14538.6	18770264	33881.3	192628	347.704	8050140	14530.9	190968	344.708	554	5	4	Mock	187.703	0.182882
46338	1.03309	1.67025	5471318	19610.5	12109599	43403.6	250422	897.57	5469667	19604.5	249306	893.57	279	5	4	Mock	121.096	0.299125
46339	1.12373	2.7036	5553528	15469.4	13478705	37545.1	182691	508.889	5551034	15462.5	181645	505.975	359	5	4	Mock	134.787	0.700333
46341	1.03095	1.72327	5288856	16631.6	13476610	42379.3	160364	504.289	5287363	16626.9	159290	500.912	318	5	4	Mock	134.766	0.633442
46343	1.02872	2.04245	2269897	10707.1	7876377	37152.7	107011	504.769	2269061	10703.1	106375	501.769	212	5	4	Mock	78.7638	0.21689
46344	1.02189	1.46753	6138182	15943.3	15973918	41490.7	179826	467.081	6135724	15936.9	178042	462.447	385	5	4	Mock	159.739	0.888435
46345	1.02107	1.50411	7.38423e+06	20230.8	15447072	42320.7	195198	534.789	7.38167e+06	20223.8	194271	532.249	365	5	4	Mock	154.471	0.154144
46346	1.02085	1.65962	4743645	10028.8	14981117	31672.6	137109	289.871	4741296	10023.9	135217	285.871	473	5	4	Mock	149.811	0.697818
46348	1.03867	1.83962	4999775	15722.6	11740606	36920.1	156674	492.686	4997753	15716.2	155782	489.88	318	5	4	Mock	117.406	0.756936
46349	1.06542	1.60267	5192036	14032.5	15591330	42138.7	226563	612.332	5189793	14026.5	225231	608.732	370	5	4	Mock	155.913	0.822486
46350	1.16197	2.99308	5743807	19943.8	10739355	37289.4	176618	613.257	5742948	19940.8	175982	611.049	288	5	4	Mock	107.394	0.0275538
46351	1.04497	1.93478	3184993	13847.8	8759810	38086.1	127323	553.578	3184303	13844.8	126942	551.922	230	5	4	Mock	87.5981	0.00331125
46354	1.02954	1.84651	3372806	15687.5	7.88914e+06	36693.7	126090	586.465	3371172	15679.9	125226	582.447	215	5	4	Mock	78.8914	0.352832
46355	1.00766	1.60204	2068075	10551.4	7859710	40100.6	128964	657.98	2067248	10547.2	128563	655.934	196	5	4	Mock	78.5971	0.07233
46356	1.04637	2.03526	5043953	12705.2	15985914	40266.8	173946	438.151	5042291	12701	172755	435.151	397	5	4	Mock	159.859	0.753951
46358	1.0437	1.68362	3737559	10648.3	9551932	27213.5	139798	398.285	3.73617e+06	10644.4	138450	394.444	351	5	4	Mock	95.5193	0.636853
46359	1.05348	2.01453	4685041	11343.9	13047383	31591.7	146884	355.651	4682717	11338.3	145258	351.714	413	5	4	Mock	130.474	0.187613
46360	1.03414	1.88333	5.67265e+06	18908.8	11279323	37597.7	161782	539.273	5671179	18903.9	160583	535.277	300	5	4	Mock	112.793	0.781963
46362	1.08387	2.06509	3744547	11177.8	9503944	28370	124827	372.618	3743293	11174	123586	368.913	335	5	4	Mock	95.0394	0.388309
46363	1.09451	2.26994	2729073	8423.06	9031685	27875.6	123038	379.747	2727779	8419.07	122043	376.676	324	5	4	Mock	90.3169	0.292896
46364	1.0241	1.63866	7.74135e+06	21684.5	15768764	44170.2	174068	487.585	7.73808e+06	21675.3	173071	484.793	357	5	4	Mock	157.688	0.947758
46365	1.03416	1.87931	2466170	10630	8771881	37809.8	135884	585.707	2464629	10623.4	135039	582.065	232	5	4	Mock	87.7188	0.277881
46366	1.02517	1.90554	6474813	21090.6	12751914	41537.2	193070	628.893	6471853	21081	192456	626.893	307	5	4	Mock	127.519	0.527842
46367	1.01429	1.49648	5769037	20313.5	12283310	43251.1	168951	594.898	5767117	20306.8	167457	589.637	284	5	4	Mock	122.833	0.631812
46368	1.02537	1.50667	4795829	12788.9	15709295	41891.5	171566	457.509	4793724	12783.3	170189	453.837	375	5	4	Mock	157.093	0.233729
46369	1.02178	1.64087	7558706	23401.6	14259913	44148.3	200317	620.176	7556498	23394.7	199348	617.176	323	5	4	Mock	142.599	0.254141
46372	1.05024	1.92913	3979684	15668	9046665	35616.8	139975	551.083	3978299	15662.6	139315	548.484	254	5	4	Mock	90.4667	0.502258
46373	1.06605	1.70181	8609931	26011.9	13866727	41893.4	318442	962.06	8607818	26005.5	317780	960.06	331	5	4	Mock	138.667	0.708513
46374	1.02815	1.87823	2808379	10363	9219091	34018.8	99110	365.72	2807024	10358	98075	361.9	271	5	4	Mock	92.1909	0.743971
46375	1.37931	2.7464	4455393	7564.33	17433700	29598.8	172768	293.324	4451861	7558.34	169462	287.711	589	5	4	Mock	174.337	0.104236
46376	1.10948	2.7094	2867383	12253.8	8287812	35418	105149	449.355	2865157	12244.3	104155	445.107	234	5	4	Mock	82.8781	0.0309548
46377	1.02112	1.64451	2759245	7974.7	9091511	26276	131599	380.344	2757265	7968.97	129988	375.688	346	5	4	Mock	90.9151	0.218306
46378	1.04122	1.88865	5946654	12984	17327170	37832.2	170702	372.712	5942805	12975.6	168219	367.29	458	5	4	Mock	173.272	0.453501
46379	1.0398	1.75	5681687	15609	15659707	43021.2	197555	542.734	5678642	15600.7	196131	538.821	364	5	4	Mock	156.597	0.574135
46380	1.09122	2.28836	5783929	15301.4	11329779	29973	175784	465.037	5782444	15297.5	174659	462.061	378	5	4	Mock	113.298	0.907271
46381	1.10731	2.40088	2674974	11836.2	8058987	35659.2	100373	444.128	2672363	11824.6	99373	439.704	226	5	4	Mock	80.5899	0.226691
46382	1.03353	1.73887	3.51319e+06	10424.9	13097810	38865.9	154006	456.991	3.51184e+06	10420.9	152658	452.991	337	5	4	Mock	130.978	0.0902694
46383	1.04123	1.80716	5.98575e+06	16489.7	15233564	41965.7	199252	548.904	5983025	16482.2	198044	545.576	363	5	4	Mock	152.336	0.407578
46384	1.40403	2.47338	6500370	9246.61	19259052	27395.5	218684	311.073	6494638	9238.46	215272	306.219	703	5	4	Mock	192.591	0.985756
46385	1.05313	1.69054	5900635	15091.1	16501717	42203.9	173341	443.327	5898794	15086.4	171487	438.586	391	5	4	Mock	165.017	0.386437
46386	1.0619	2.14698	5387829	14141.3	15886090	41695.8	182104	477.963	5386174	14136.9	180512	473.785	381	5	4	Mock	158.861	0.695673
46387	1.02667	1.58272	5646410	13941.8	17393768	42947.6	230817	569.919	5642454	13932	229197	565.919	405	5	4	Mock	173.938	0.760368
46388	1.09414	2.50838	8913972	25109.8	14711269	41440.2	195703	551.276	8912246	25104.9	194737	548.555	355	5	4	Mock	147.113	0.420402
46389	1.05777	1.94169	3.86407e+06	11331.6	14662454	42998.4	187298	549.261	3861046	11322.7	185859	545.041	341	5	4	Mock	146.625	0.968611
46390	1.11384	2.52328	6708210	15211.4	16010402	36304.8	210499	477.322	6706092	15206.6	209371	474.764	441	5	4	Mock	160.104	0.634229
46392	1.1085	2.59913	1879358	4130.46	8533155	18754.2	93231	204.903	1.87635e+06	4123.85	91038	200.084	455	5	4	Mock	85.3315	0.147663
46393	1.07205	2.23724	5159810	13162.8	10803379	27559.6	173814	443.403	5157769	13157.6	171857	438.411	392	5	4	Mock	108.034	0.0714602
46394	1.06508	2.03175	5.28685e+06	16783.7	12461984	39561.9	175639	557.584	5.28416e+06	16775.1	174601	554.289	315	5	4	Mock	124.62	0.390128
46395	1.0044	1.5625	3613183	17371.1	7982603	38377.9	118167	568.111	3612351	17367.1	117341	564.139	208	5	4	Mock	79.826	0.366513
46396	1.06611	1.98421	3.98244e+06	10535.6	12226523	32345.3	167676	443.587	3980288	10529.9	166280	439.894	378	5	4	Mock	122.265	0.632778
46397	1.03882	2.01994	5116514	14577	14872380	42371.5	188712	537.641	5114083	14570	187002	532.769	351	5	4	Mock	148.724	0.445203
46398	1.03957	1.86216	6942713	18764.1	15775076	42635.3	191877	518.586	6938677	18753.2	190421	514.651	370	5	4	Mock	157.751	0.133528
46399	1.05647	1.81786	4753309	16976.1	9935480	35483.9	134465	480.232	4751715	16970.4	133226	475.807	280	5	4	Mock	99.3548	0.606994
46400	1.03167	1.65574	4.98724e+06	16405.4	10036436	33014.6	145351	478.128	4985483	16399.6	144113	474.056	304	5	4	Mock	100.364	0.504164
46401	1.09681	2.29574	4786089	12178.3	10055215	25585.8	163658	416.433	4783620	12172.1	162781	414.201	393	5	4	Mock	100.552	0.415707
46402	1.02222	1.75347	3724331	12931.7	10170309	35313.6	127083	441.26	3722836	12926.5	126191	438.163	288	5	4	Mock	101.703	0.568515
46403	1.02899	1.556	2641723	10566.9	8675550	34702.2	112122	448.488	2640716	10562.9	111372	445.488	250	5	4	Mock	86.7555	0.0810566
46404	1.11063	2.31481	3553622	16841.8	7803904	36985.3	95630	453.223	3552183	16835	95033	450.393	211	5	4	Mock	78.039	0.82586
46405	1.01318	1.52493	5616214	16469.8	9040447	26511.6	152839	448.208	5.61431e+06	16464.2	151572	444.493	341	5	4	Mock	90.4045	0.447108
46408	1.03037	1.69377	4797259	13000.7	11802585	31985.3	162274	439.767	4794781	12994	160487	434.924	369	5	4	Mock	118.026	0.962309
46409	1.01768	1.53501	2638214	7389.96	15257912	42739.2	122434	342.952	2634837	7380.5	120793	338.356	357	5	4	Mock	152.579	0.709536
46410	1.05858	1.66906	2900953	10510.7	8799087	31880.8	121672	440.841	2899502	10505.4	120848	437.855	276	5	4	Mock	87.9909	0.796665
46411	1.06183	2.03152	5892357	16932.1	13847182	39790.8	159794	459.178	5889123	16922.8	158402	455.178	348	5	4	Mock	138.472	0.751494
46412	1.09342	2.46175	6582591	17985.2	15132965	41346.9	182334	498.18	6580294	17978.9	181237	495.183	366	5	4	Mock	151.33	0.663128
46413	1.42123	3.48065	8.11891e+06	19013.8	16419730	38453.7	251472	588.927	8115948	19006.9	250267	586.105	427	5	4	Mock	164.197	0.0931374
46414	1.05857	1.96599	2764478	9402.99	8566979	29139.4	84690	288.061	2763138	9398.43	83514	284.061	294	5	4	Mock	85.6698	0.117984
46415	1.03681	1.97175	7.37173e+06	20824.1	14648538	41380.1	226498	639.825	7370340	20820.2	225790	637.825	354	5	4	Mock	146.485	0.520676
46416	1.3295	3.01562	7872939	16034.5	17454350	35548.6	237487	483.68	7869770	16028	236089	480.833	491	5	4	Mock	174.543	0.977367
46417	1.14923	2.68041	4661629	12171.4	10013581	26145.1	173139	452.06	4659013	12164.5	172031	449.167	383	5	4	Mock	100.136	0.339931
46418	1.22807	2.58608	5561417	11056.5	17142326	34080.2	217977	433.354	5558846	11051.4	215965	429.354	503	5	4	Mock	171.423	0.250668
46419	1.05167	2.12185	2924829	12289.2	8403164	35307.4	121432	510.218	2923515	12283.7	120607	506.752	238	5	4	Mock	84.0316	0.0238397
46420	1.13474	2.64286	3386209	12268.9	9622596	34864.5	103700	375.725	3384510	12262.7	102712	372.145	276	5	4	Mock	96.226	0.153958
46421	1.12266	2.31458	4570514	12059.4	9242840	24387.4	154331	407.206	4565718	12046.7	152951	403.565	379	5	4	Mock	92.4284	0.35117
46422	1.0563	1.67929	4347093	9746.85	9880746	22154.1	145072	325.274	4343764	9739.38	143300	321.3	446	5	4	Mock	98.8075	0.909127
46423	1.03487	1.77381	5489650	16338.2	9758458	29043	145128	431.929	5486757	16329.6	144200	429.167	336	5	4	Mock	97.5846	0.0654984
46424	1.01547	1.68778	3.63136e+06	16431.5	8.26919e+06	37417.2	123864	560.471	3629250	16421.9	123235	557.624	221	5	4	Mock	82.6919	0.364665
46425	1.04204	1.82462	5964861	18353.4	13625447	41924.5	181437	558.268	5962893	18347.4	180288	554.732	325	5	4	Mock	136.254	0.65993
46426	1.07519	1.99372	6124391	13030.6	17640062	37532	167392	356.153	6121571	13024.6	165612	352.366	470	5	4	Mock	176.401	0.0864279
46427	1.17232	2.41161	5027710	14122.8	9197834	25836.6	154041	432.699	5023364	14110.6	152994	429.758	356	5	4	Mock	91.9783	0.877164
46428	1.07453	2.24709	4771875	13871.7	13489757	39214.4	144735	420.741	4768439	13861.7	143149	416.131	344	5	4	Mock	134.898	0.654438
46429	1.04132	1.75197	2581327	10162.7	8691440	34218.3	138129	543.815	2579104	10154	137225	540.256	254	5	4	Mock	86.9144	0.603737
46430	1.08603	2.30421	3376937	10928.6	8442458	27321.9	117451	380.1	3374563	10920.9	116273	376.288	309	5	4	Mock	84.4246	0.155327
46431	1.19457	2.07232	7566671	11430	20201280	30515.5	271867	410.675	7561636	11422.4	269797	407.548	662	5	4	Mock	202.013	0.583119
46433	1.01912	1.91844	4706706	16690.4	8981707	31850	138011	489.401	4703966	16680.7	137058	486.021	282	5	4	Mock	89.8171	0.141468
46434	1.07399	2.3156	2960789	10536.6	8611527	30646	112473	400.26	2959372	10531.6	111384	396.384	281	5	4	Mock	86.1153	0.0800934
46435	1.04288	1.91824	4713907	14823.6	11537295	36280.8	150234	472.434	4711169	14815	149343	469.632	318	5	4	Mock	115.373	0.579677
46436	1.13026	2.52016	2839232	11448.5	8283856	33402.6	101172	407.952	2837373	11441	100322	404.524	248	5	4	Mock	82.8386	0.625806
46437	1.0439	1.8559	4242037	18524.2	8332504	36386.5	118947	519.419	4241362	18521.2	118699	518.336	229	5	4	Mock	83.325	0.85733
46438	1.02528	1.75676	3359023	10087.2	9412583	28266	142953	429.288	3355723	10077.2	141305	424.339	333	5	4	Mock	94.1258	0.618571
46439	1.02755	1.60989	5763123	15832.8	13429922	36895.4	151103	415.118	5759909	15823.9	149659	411.151	364	5	4	Mock	134.299	0.190522
46440	1.05542	2.0665	7841522	20055	10763158	27527.3	187092	478.496	7.83879e+06	20048.1	185587	474.647	391	5	4	Mock	107.632	0.122542
46442	1.31623	2.22044	6003011	10385.8	17204218	29765.1	216910	375.277	5998065	10377.3	214464	371.045	578	5	4	Mock	172.042	0.893305
46443	1.02351	1.81507	4882251	16720	11206827	38379.5	174279	596.846	4880264	16713.2	173111	592.846	292	5	4	Mock	112.068	0.351879
46444	1.16435	2.27094	5613401	14889.7	14758765	39147.9	193693	513.775	5610393	14881.7	192000	509.284	377	5	4	Mock	147.588	0.676477
46445	1.0574	2.03497	6442082	15016.5	10747993	25053.6	143286	334	6439224	15009.8	142040	331.096	429	5	4	Mock	107.48	0.241701
46446	1.24448	2.67322	5740650	15473.5	15001460	40435.2	226303	609.981	5739210	15469.6	225472	607.741	371	5	4	Mock	150.015	0.853503
46447	1.02764	1.73699	3625464	10478.2	10264343	29665.7	120493	348.246	3.62253e+06	10469.7	119401	345.09	346	5	4	Mock	102.643	0.780184
46448	1.09103	2.38699	4434712	15187.4	12411441	42504.9	145445	498.099	4432201	15178.8	144768	495.781	292	5	4	Mock	124.114	0.56338
46449	1.03729	1.80636	5422875	15673	12072304	34891.1	146141	422.373	5420418	15665.9	144833	418.592	346	5	4	Mock	120.723	0.725586
46450	1.07482	2.03605	4966551	9643.79	18359176	35648.9	276531	536.953	4962115	9635.17	274477	532.965	515	5	4	Mock	183.592	0.448509
46451	1.04733	2.04246	5008149	10633	17707120	37594.7	155343	329.815	5005083	10626.5	153678	326.28	471	5	4	Mock	177.071	0.647205
46452	1.01376	1.51456	5437584	17597.4	12808966	41453	156576	506.718	5435893	17591.9	155341	502.722	309	5	4	Mock	128.09	0.114466
46453	1.06585	2.11012	4482885	13341.9	8929512	26575.9	137089	408.003	4481028	13336.4	135849	404.312	336	5	4	Mock	89.2951	0.445789
46454	1.17081	2.28151	9499069	16434.4	18229406	31538.8	263857	456.5	9494995	16427.3	260569	450.811	578	5	4	Mock	182.294	0.837158
46455	1.02199	1.67176	4289638	10915.1	15667797	39867.2	133432	339.522	4288127	10911.3	132509	337.173	393	5	4	Mock	156.678	0.160034
46457	1.04901	1.86032	4370989	13876.2	10784242	34235.7	162731	516.606	4369204	13870.5	161951	514.13	315	5	4	Mock	107.842	0.585683
46459	1.01253	1.63265	3086977	12599.9	8800616	35920.9	103754	423.486	3085127	12592.4	102776	419.494	245	5	4	Mock	88.0062	0.630743
46460	1.07346	2.13598	5700549	16148.9	14191285	40201.9	152611	432.326	5698395	16142.8	151612	429.496	353	5	4	Mock	141.913	0.844938
46461	1.06528	2.06944	4637681	16103.1	9043995	31402.8	137958	479.021	4636330	16098.4	137101	476.045	288	5	4	Mock	90.4399	0.647186
46462	1.02179	1.74754	3118469	10224.5	8605925	28216.1	112855	370.016	3117008	10219.7	111940	367.016	305	5	4	Mock	86.0593	0.00794842
46463	1.11314	2.49231	4078105	12625.7	10471823	32420.5	155472	481.337	4075857	12618.8	153860	476.347	323	5	4	Mock	104.718	0.797984
46464	1.04253	1.5873	4758472	18882.8	8565968	33991.9	157877	626.496	4757026	18877.1	156823	622.313	252	5	4	Mock	85.6597	0.688757
46465	1.03421	1.92813	5092914	15915.4	13469846	42093.3	149479	467.122	5091087	15909.6	148519	464.122	320	5	4	Mock	134.698	0.175851
46466	1.21316	2.2192	6920718	13925	17919132	36054.6	313536	630.857	6916947	13917.4	312060	627.887	497	5	4	Mock	179.191	0.383284
46467	1.04597	1.85976	4423219	13485.4	10279186	31339	156499	477.131	4422007	13481.7	155843	475.131	328	5	4	Mock	102.792	0.0230296
46468	1.12439	2.14915	4644872	16355.2	8918001	31401.4	122612	431.732	4642997	16348.6	121760	428.732	284	5	4	Mock	89.18	0.962301
46470	1.05114	1.89791	5293891	13858.4	15907380	41642.4	171033	447.73	5290381	13849.2	169887	444.73	382	5	4	Mock	159.074	0.101178
46471	1.03324	1.82274	2858520	9560.27	8973192	30010.7	100928	337.552	2856479	9553.44	100173	335.027	299	5	4	Mock	89.7319	0.750471
46472	1.02039	1.6545	5824547	14171.6	16579093	40338.4	190484	463.465	5822350	14166.3	188953	459.74	411	5	4	Mock	165.791	0.707954
46473	1.05296	1.73783	2879293	10783.9	10163164	38064.3	146342	548.097	2877773	10778.2	145554	545.146	267	5	4	Mock	101.632	0.209275
46474	1.12313	2.61567	4926357	18590	9056133	34174.1	128509	484.94	4924043	18581.3	127714	481.94	265	5	4	Mock	90.5613	0.159949
46476	1.07333	2.23718	3930480	12679	8597127	27732.7	118079	380.9	3928436	12672.4	116941	377.229	310	5	4	Mock	85.9713	0.195592
46477	1.04065	1.95853	4317804	19897.7	7993229	36835.2	130412	600.977	4317343	19895.6	129978	598.977	217	5	4	Mock	79.9323	0.777164
46478	1.05343	1.97351	4602503	15240.1	13101939	43383.9	160546	531.609	4601315	15236.1	159640	528.609	302	5	4	Mock	131.019	0.338252
46479	1.09429	2.52893	2717252	11228.3	8.23363e+06	34023.3	96494	398.736	2715813	11222.4	95768	395.736	242	5	4	Mock	82.3363	0.76621
46480	1.02564	1.73248	4749114	15172.9	11770273	37604.7	185933	594.035	4746000	15162.9	184479	589.39	313	5	4	Mock	117.703	0.0382375
46481	1.16565	2.27729	7473962	11770	18201364	28663.6	296828	467.446	7469210	11762.5	294951	464.49	635	5	4	Mock	182.014	0.366121
46482	1.03177	1.79596	5031701	11281.8	15488914	34728.5	158091	354.464	5029927	11277.9	157002	352.022	446	5	4	Mock	154.889	0.360308
46484	1.02758	1.60702	3217302	11288.8	8644876	30332.9	117209	411.26	3215670	11283.1	116354	408.26	285	5	4	Mock	86.4488	0.961198
46485	1.03471	1.77577	4713694	12148.7	11809598	30437.1	172458	444.479	4710965	12141.7	171332	441.577	388	5	4	Mock	118.096	0.22274
46486	1.04418	1.89402	4891407	13291.9	14673917	39874.8	161462	438.755	4890328	13288.9	160722	436.745	368	5	4	Mock	146.739	0.425124
46487	1.33241	2.44102	7579820	15281.9	17148634	34573.9	229706	463.117	7576659	15275.5	227831	459.337	496	5	4	Mock	171.486	0.414628
46490	1.05661	2.03529	6336452	18636.6	14168112	41670.9	149288	439.082	6334368	18630.5	148268	436.082	340	5	4	Mock	141.681	0.0778547
46491	1.04549	1.6507	3242941	9135.04	8822908	24853.3	122291	344.482	3238784	9123.33	119857	337.625	355	5	4	Mock	88.2291	0.690319
46492	1.01948	1.62782	3163387	11937.3	8611080	32494.6	106515	401.943	3161532	11930.3	105551	398.306	265	5	4	Mock	86.1108	0.21794
46493	1.07771	2.27148	3457643	11881.9	8768006	30130.6	119632	411.107	3454528	11871.2	118010	405.533	291	5	4	Mock	87.6801	0.410602
46494	1.05104	2.11978	11541475	20946.4	18716290	33967.9	81155	147.287	11536484	20937.4	79779	144.789	551	5	4	Mock	187.163	0.735527
46495	1.29029	1.92878	5679834	9999.71	17364496	30571.3	269192	473.93	5672841	9987.4	265665	467.72	568	5	4	Mock	173.645	0.269705
46496	1.05066	1.80186	5500444	12821.5	16914370	39427.4	216108	503.748	5498306	12816.6	214935	501.014	429	5	4	Mock	169.144	0.714769
46497	1.22376	2.04309	5899933	12016.2	17175102	34979.8	219038	446.106	5897169	12010.5	217163	442.287	491	5	4	Mock	171.751	0.901927
46498	1.05271	1.97022	7703249	19114.8	15170586	37644.1	164582	408.392	7.69821e+06	19102.3	162970	404.392	403	5	4	Mock	151.706	0.393613
46499	1.05824	2.12644	6.04344e+06	17366.2	12891940	37045.8	155735	447.514	6.04205e+06	17362.2	154387	443.641	348	5	4	Mock	128.919	0.400851
46500	1.32803	3.01849	7360645	11220.5	17477742	26642.9	261530	398.674	7355896	11213.3	259279	395.242	656	5	4	Mock	174.777	0.995462
46501	1.28537	2.56055	4568881	8752.65	16446380	31506.5	184787	353.998	4564976	8745.17	183240	351.034	522	5	4	Mock	164.464	0.240177
46502	1.06525	1.98291	3218636	13754.9	8299748	35469	112671	481.5	3217306	13749.2	111739	477.517	234	5	4	Mock	82.9975	0.983754
46503	1.12455	1.82593	8846791	17178.2	17392674	33772.2	232055	450.592	8842445	17169.8	230507	447.586	515	5	4	Mock	173.927	0.402052
46504	1.09744	2.2197	4358468	16893.3	8862007	34348.9	121986	472.814	4356364	16885.1	121470	470.814	258	5	4	Mock	88.6201	0.299775
46505	1.03062	1.59314	2284084	11196.5	7.66089e+06	37553.4	111690	547.5	2281802	11185.3	110575	542.034	204	5	4	Mock	76.6089	0.132779
46506	1.04474	2.00865	4643578	13382.1	14430722	41587.1	149212	430.006	4640759	13373.9	147989	426.481	347	5	4	Mock	144.307	0.743908
46508	1.07919	2.14769	3.27005e+06	10155.4	8638136	26826.5	137914	428.304	3268061	10149.3	136569	424.127	322	5	4	Mock	86.3814	0.518719
46509	1.04991	1.80473	3973147	11789.8	9643494	28615.7	120623	357.932	3.97143e+06	11784.7	118952	352.973	337	5	4	Mock	96.4349	0.103256
46510	1.18208	3.23387	3934393	15864.5	8740187	35242.7	107601	433.875	3932286	15856	106630	429.96	248	5	4	Mock	87.4019	0.0244829
46511	1.03751	1.95821	4355895	13002.7	8949427	26714.7	104347	311.484	4354013	12997.1	103677	309.484	335	5	4	Mock	89.4943	0.0895343
46512	1.33871	2.93973	8189637	12897.1	17318160	27272.7	261943	412.509	8181972	12885	259652	408.901	635	5	4	Mock	173.182	0.167806
46513	1.09219	2.25758	4247203	16335.4	8544752	32864.4	105714	406.592	4245113	16327.4	105006	403.869	260	5	4	Mock	85.4475	0.0366001
46514	1.01884	1.751	3363687	13508.8	8405032	33755.1	123814	497.245	3362263	13503.1	122585	492.309	249	5	4	Mock	84.0503	0.620621
46515	1.01728	1.70455	4215331	15967.2	8523601	32286.4	113452	429.742	4213295	15959.5	112660	426.742	264	5	4	Mock	85.236	0.392684
46516	1.02756	1.745	3432154	17160.8	7.64923e+06	38246.1	127595	637.975	3431327	17156.6	126995	634.975	200	5	4	Mock	76.4923	0.975039
46517	1.01469	1.70722	2453927	9330.52	8122743	30885	100279	381.289	2451907	9322.84	99477	378.24	263	5	4	Mock	81.2274	0.791105
46518	1.04324	1.98054	4227754	16514.7	8600817	33596.9	127258	497.102	4225389	16505.4	126268	493.234	256	5	4	Mock	86.0082	0.459638
46519	1.0752	2.06015	3520780	13236	8439560	31727.7	115899	435.711	3518700	13228.2	114865	431.823	266	5	4	Mock	84.3956	0.392751
46520	1.26064	2.19521	6919977	14327.1	16668158	34509.6	211081	437.021	6916189	14319.2	209057	432.83	483	5	4	Mock	166.682	0.985469
46521	1.06031	2.17082	3680153	13096.6	8377451	29813	144814	515.352	3679029	13092.6	143916	512.157	281	5	4	Mock	83.7745	0.346013
46522	1.04894	1.74923	4061996	12575.8	13631555	42203	169606	525.096	4060704	12571.8	168646	522.124	323	5	4	Mock	136.316	0.477986
46523	1.03486	1.95344	5981020	13261.7	16042035	35569.9	204767	454.029	5977430	13253.7	202712	449.472	451	5	4	Mock	160.42	0.388218
46524	1.04031	1.94637	5144791	16229.6	13167392	41537.5	190663	601.461	5142645	16222.9	189395	597.461	317	5	4	Mock	131.674	0.550421
46525	1.02896	1.6821	5.59843e+06	17279.1	8882636	27415.5	158859	490.306	5595811	17271	157646	486.562	324	5	4	Mock	88.8264	0.209575
46526	1.05895	1.91185	2.95855e+06	8992.55	8.21655e+06	24974.3	107490	326.717	2956945	8987.67	106357	323.274	329	5	4	Mock	82.1655	0.35085
46527	1.03345	1.9581	3906860	10913	11110903	31036	125521	350.617	3903813	10904.5	124310	347.235	358	5	4	Mock	111.109	0.234163
46528	1.03525	1.97834	4983127	17989.6	8.33235e+06	30080.7	135394	488.787	4980858	17981.4	134286	484.787	277	5	4	Mock	83.3235	0.421021
46529	1.07484	2.36364	3440780	12072.9	8470662	29721.6	129888	455.747	3438818	12066	128673	451.484	285	5	4	Mock	84.7066	0.380689
46530	1.03647	1.86555	3369297	9437.81	14602036	40902.1	117354	328.723	3367772	9433.54	116640	326.723	357	5	4	Mock	146.02	0.200323
46531	1.03597	1.83444	3778567	12511.8	8.3481e+06	27642.7	130745	432.93	3776691	12505.6	129839	429.93	302	5	4	Mock	83.481	0.853118
46533	1.06586	1.97355	2893302	15308.5	6991655	36992.9	108475	573.942	2892655	15305.1	108120	572.063	189	5	4	Mock	69.9166	0.340385
46534	1.04064	2.02491	4846688	17248	8307725	29564.9	147004	523.146	4844658	17240.8	146094	519.907	281	5	4	Mock	83.0773	0.920433
46535	1.05829	2.10515	3.8149e+06	8534.45	8493492	19001.1	156702	350.564	3812629	8529.37	154663	346.002	447	5	4	Mock	84.9349	0.387926
46536	1.03115	1.88861	3675608	9305.34	10022292	25372.9	116630	295.266	3672298	9296.96	115050	291.266	395	5	4	Mock	100.223	0.619023
46537	1.17927	1.95137	14439694	19645.8	18949902	25782.2	289937	394.472	14435994	19640.8	288074	391.937	735	5	4	Mock	189.499	0.491477
46538	1.04393	1.80186	5563227	12967.9	15360596	35805.6	141642	330.168	5560354	12961.2	139779	325.825	429	5	4	Mock	153.606	0.885589
46540	1.07252	2.125	5663709	19665.7	8299970	28819.3	150176	521.444	5662657	19662	149705	519.809	288	5	4	Mock	82.9997	0.840517
46541	1.03447	1.73961	3484354	9651.95	8402756	23276.3	142534	394.831	3481845	9645	141092	390.837	361	5	4	Mock	84.0276	0.754532
46543	1.06133	2.25564	6238868	15636.3	13394299	33569.7	162690	407.744	6237192	15632.1	161570	404.937	399	5	4	Mock	133.943	0.3318
46544	1.01814	1.77017	2337105	5714.19	6677262	16325.8	91160	222.885	2336032	5711.57	90345	220.892	409	5	4	Mock	66.7726	0.134108
46545	1.06332	2.1199	5807586	13927.1	14374721	34471.8	151410	363.094	5805086	13921.1	149757	359.129	417	5	4	Mock	143.747	0.0317833
46546	1.0757	2.39659	6246408	15198.1	13541667	32948.1	175065	425.949	6242208	15187.9	172661	420.1	411	5	4	Mock	135.417	0.09829
46547	1.06212	2.11491	5013570	12258.1	15903954	38885	191149	467.357	5011945	12254.1	190043	464.653	409	5	4	Mock	159.04	0.408354
46548	1.03016	1.67119	3370153	11424.2	8340096	28271.5	126255	427.983	3368687	11419.3	125370	424.983	295	5	4	Mock	83.401	0.314746
46549	1.32601	2.47765	8637697	12628.2	16437925	24032.1	243195	355.548	8630657	12617.9	239851	350.659	684	5	4	Mock	164.379	0.92768
46550	1.08838	2.07329	3880565	9195.65	11121121	26353.4	125182	296.64	3.87791e+06	9189.36	124222	294.365	422	5	4	Mock	111.211	0.206577
46551	1.23669	2.70277	3.48745e+06	9580.92	7889749	21675.1	110585	303.805	3485060	9574.34	109689	301.343	364	5	4	Mock	78.8975	0.732365
46552	1.10457	2.50498	5861832	19539.4	9562222	31874.1	185133	617.11	5860026	19533.4	184233	614.11	300	5	4	Mock	95.6222	0.636601
46553	1.05082	1.83902	2871964	14009.6	6.8387e+06	33359.5	80000	390.244	2871287	14006.3	79385	387.244	205	5	4	Mock	68.387	0.777505
46554	1.02971	1.52717	2491071	13538.4	6142083	33380.9	72761	395.44	2490335	13534.4	72393	393.44	184	5	4	Mock	61.4208	0.390808
46555	1.28456	1.62818	4817551	11024.1	8445944	19327.1	136349	312.011	4815046	11018.4	135050	309.039	437	5	4	Mock	84.4594	0.475475
46556	1.0671	1.8662	2732026	9619.81	8098375	28515.4	104136	366.676	2.73085e+06	9615.68	102901	362.327	284	5	4	Mock	80.9838	0.99016
46557	1.07037	2.19543	4841632	12288.4	8729916	22157.1	162350	412.056	4837017	12276.7	160898	408.371	394	5	4	Mock	87.2992	0.776037
46558	1.04044	1.93143	6455996	18445.7	13613018	38894.3	159145	454.7	6453242	18437.8	157758	450.737	350	5	4	Mock	136.13	0.765572
46559	1.05296	2.01033	8643505	14876.9	14802396	25477.4	209412	360.434	8636467	14864.8	207173	356.58	581	5	4	Mock	148.024	0.213812
46560	1.03054	1.7	6588158	14640.4	15577922	34617.6	151475	336.611	6585187	14633.7	150575	334.611	450	5	4	Mock	155.779	0.344923
46561	1.02488	1.56812	5203164	13375.7	14895226	38291.1	144229	370.769	5200812	13369.7	142854	367.234	389	5	4	Mock	148.952	0.00649144
46562	1.07937	1.68565	10749482	25233.5	15363567	36064.7	279841	656.904	10746572	25226.7	278137	652.904	426	5	4	Mock	153.636	0.598794
46563	1.03468	1.73733	6017390	13865	12670156	29193.9	179398	413.359	6014088	13857.3	177999	410.136	434	5	4	Mock	126.702	0.512985
46564	1.01441	1.58154	1951851	6005.7	7864189	24197.5	105338	324.117	1950609	6001.87	104038	320.117	325	5	4	Mock	78.6419	0.647797
46565	1.05016	1.68357	3.83793e+06	9270.37	10254901	24770.3	131173	316.843	3836151	9266.07	129931	313.843	414	5	4	Mock	102.549	0.143889
46566	1.04286	1.625	5870919	14788.2	10519197	26496.7	145093	365.474	5868235	14781.4	143459	361.358	397	5	4	Mock	105.192	0.835764
46567	1.31893	2.21146	9336429	14843.3	15868199	25227.7	181952	289.272	9331626	14835.7	179856	285.94	629	5	4	Mock	158.682	0.911547
46568	1.03695	1.77684	4223037	11929.5	10398671	29374.8	122676	346.542	4221615	11925.5	121229	342.455	354	5	4	Mock	103.987	0.154848
46569	1.10318	2.40541	4797053	13071	8323798	22680.6	131180	357.439	4795568	13066.9	130308	355.063	367	5	4	Mock	83.238	0.0434647
46571	1.05836	2.05263	1911634	6731.11	5042048	17753.7	72583	255.574	1910502	6727.12	72015	253.574	284	5	4	Mock	50.4205	0.158246
46573	1.02493	1.60668	4517196	11612.3	8020592	20618.5	140205	360.424	4512574	11600.4	138688	356.524	389	5	4	Mock	80.2059	0.679103
46574	1.0403	1.96296	3811876	10891.1	7691410	21975.5	110963	317.037	3809776	10885.1	110260	315.029	350	5	4	Mock	76.9141	0.34761
46575	1.03654	1.76267	5405915	14415.8	10330406	27547.8	137216	365.909	5404397	14411.7	136034	362.757	375	5	4	Mock	103.304	0.473986
46576	1.03525	1.62118	4727499	11123.5	15221319	35814.9	163589	384.915	4726009	11120	162276	381.826	425	5	4	Mock	152.213	0.261937
46577	1.024	1.70732	3081220	10736	8029183	27976.2	125646	437.791	3.07938e+06	10729.5	124498	433.791	287	5	4	Mock	80.2918	0.262393
46578	1.03614	1.71858	2840773	7761.67	11056484	30209	96560	263.825	2838632	7755.83	95157	259.992	366	5	4	Mock	110.565	0.914715
46579	1.02182	1.57867	3560635	9495.03	7503251	20008.7	105643	281.715	3.55846e+06	9489.22	104537	278.765	375	5	4	Mock	75.0325	0.828617
46580	1.23676	2.06276	5354943	12599.9	14395203	33871.1	191445	450.459	5352448	12594	189884	446.786	425	5	4	Mock	143.952	0.00665934
46581	1.04032	1.94226	3.37013e+06	8845.48	11806827	30989	132662	348.194	3367679	8839.05	131907	346.213	381	5	4	Mock	118.068	0.213735
46582	1.06029	2.17978	2.98044e+06	8372.01	15163724	42594.7	177208	497.775	2.9794e+06	8369.1	176504	495.798	356	5	4	Mock	151.637	0.489576
46583	1.35753	2.16113	4013904	5885.49	17373876	25474.9	179745	263.556	4011311	5881.69	178716	262.047	682	5	4	Mock	173.739	0.709793
46584	1.05993	1.85897	2658980	6888.55	9167388	23749.7	115234	298.534	2656584	6882.34	114042	295.446	386	5	4	Mock	91.6739	0.00688792
46585	1.02439	1.9209	3928637	11097.8	14000945	39550.7	141901	400.85	3927003	11093.2	140997	398.297	354	5	4	Mock	140.009	0.25977
46586	1.02042	1.6716	2081214	6157.44	13246893	39192	128055	378.861	2079336	6151.88	126906	375.462	338	5	4	Mock	132.469	0.481331
46588	1.03227	1.70226	3803767	7810.61	17801362	36553.1	205217	421.39	3801323	7805.59	203304	417.462	487	5	4	Mock	178.014	0.543221
46589	1.04708	1.83377	2649344	6881.41	8796289	22847.5	145461	377.821	2646206	6873.26	143923	373.826	385	5	4	Mock	87.9629	0.48948
46591	1.18879	2.27946	3.14414e+06	5665.11	14750399	26577.3	136634	246.187	3141082	5659.61	134550	242.432	555	5	4	Mock	147.504	0.383971
46592	1.02406	1.65436	2216350	7437.42	10386949	34855.5	127458	427.711	2214636	7431.66	126532	424.604	298	5	4	Mock	103.869	0.265935
46593	1.02318	1.55837	4940405	9611.68	18352810	35705.9	150609	293.014	4938477	9607.93	149615	291.08	514	5	4	Mock	183.528	0.109068
46595	1.15846	2.63144	3043018	8246.66	8986913	24354.8	95733	259.439	3040436	8239.66	94444	255.946	369	5	4	Mock	89.8691	0.302599
46597	1.01915	1.70796	3335694	7379.85	17471112	38652.9	183803	406.644	3332185	7372.09	182428	403.602	452	5	4	Mock	174.711	0.10497
46598	1.06569	2.18649	2193183	5927.52	9393500	25387.8	99186	268.07	2190331	5919.81	97751	264.192	370	5	4	Mock	93.935	0.291435
46600	1.03734	2.05966	5746923	16326.5	14808155	42068.6	86092	244.58	5744784	16320.4	84503	240.065	352	5	4	Mock	148.082	0.431599
46602	1.03875	1.7335	2789036	6819.16	10470039	25599.1	105757	258.575	2787069	6814.35	103692	253.526	409	5	4	Mock	104.7	0.0694005
46603	1.0382	1.73611	4401595	12226.7	12730298	35361.9	134254	372.928	4400170	12222.7	133189	369.969	360	5	4	Mock	127.303	0.723582
46604	1.03796	1.8399	2223871	5836.93	12335299	32376.1	127368	334.299	2222089	5832.25	126987	333.299	381	5	4	Mock	123.353	0.0733567
46605	1.05241	2.02422	1880940	6508.44	6533203	22606.2	80720	279.308	1878706	6500.71	79587	275.388	289	5	4	Mock	65.332	0.098989
46606	1.03681	1.68362	2732892	7720.03	14815560	41851.9	153419	433.387	2729519	7710.51	151184	427.073	354	5	4	Mock	148.156	0.75764
46608	1.04439	1.90988	2244215	6523.88	9090608	26426.2	134138	389.936	2242462	6518.78	132966	386.529	344	5	4	Mock	90.9061	0.427623
46609	1.0494	1.93404	5445298	11585.7	18613470	39603.1	144352	307.132	5441928	11578.6	142225	302.606	470	5	4	Mock	186.135	0.825083
46610	1.03725	1.80407	3236258	8276.88	16383054	41900.4	162718	416.159	3233932	8270.93	161502	413.049	391	5	4	Mock	163.831	0.127058
46611	1.1873	3.24947	641610	1359.34	9049692	19173.1	125843	266.617	640126	1356.2	124368	263.492	472	5	4	Mock	90.4969	0.79595
46612	1.15304	2.23126	4390483	10001.1	16438192	37444.6	145687	331.861	4388172	9995.84	143840	327.654	439	5	4	Mock	164.382	0.750528
46613	1.29225	2.83821	3831005	7662.01	17311272	34622.5	180351	360.702	3828802	7657.6	178705	357.41	500	5	4	Mock	173.113	0.170405
46614	1.29532	2.57348	6.53864e+06	8224.71	20283770	25514.2	263056	330.888	6532436	8216.9	258679	325.382	795	5	4	Mock	202.838	0.667767
46615	1.16052	2.84091	2814106	7142.4	9841710	24979	104923	266.302	2812011	7137.08	103645	263.058	394	5	4	Mock	98.4171	0.884276
46616	1.04416	1.95169	3.77567e+06	9119.97	16441392	39713.5	156546	378.13	3773637	9115.07	154549	373.307	414	5	4	Mock	164.414	0.0338084
46617	1.25416	2.37573	5.00268e+06	8393.76	18996472	31873.3	223470	374.95	4998234	8386.3	220525	370.008	596	5	4	Mock	189.965	0.848258
46618	1.029	1.80858	3028042	9993.54	10347599	34150.5	127382	420.403	3025540	9985.28	126170	416.403	303	5	4	Mock	103.476	0.742049
46619	1.03746	1.60131	2554253	8347.23	12668835	41401.4	122284	399.621	2552220	8340.59	121554	397.235	306	5	4	Mock	126.688	0.521809
46620	1.34939	2.68435	5334490	8716.49	17728252	28967.7	159559	260.717	5.32977e+06	8708.78	157599	257.515	612	5	4	Mock	177.283	0.147121
46621	1.07368	2.22634	5060306	10412.2	16454808	33857.6	149271	307.142	5056907	10405.2	147147	302.772	486	5	4	Mock	164.548	0.604876
46622	1.03035	1.82336	2482856	7073.66	9308733	26520.6	111192	316.786	2480047	7065.66	109681	312.481	351	5	4	Mock	93.0873	0.696661
46624	1.06067	2.08233	2702985	5427.68	14170691	28455.2	203455	408.544	2699625	5420.93	200965	403.544	498	5	4	Mock	141.707	0.0546795
46627	1.05546	1.98135	4.16521e+06	9709.11	12179324	28390	158137	368.618	4162908	9703.75	156850	365.618	429	5	4	Mock	121.793	0.138041
46628	1.24374	2.60173	5009114	12070.2	15991475	38533.7	206967	498.716	5005305	12061	205009	493.998	415	5	4	Mock	159.915	0.895291
46630	1.07309	2.21271	4130575	10173.8	12965331	31934.3	157608	388.197	4.1275e+06	10166.3	156330	385.049	406	5	4	Mock	129.653	0.702192
46631	1.01707	1.76871	2575545	8760.36	9306549	31654.9	103484	351.986	2573488	8753.36	102602	348.986	294	5	4	Mock	93.0655	0.257577
46632	1.02855	1.8136	4.04973e+06	10200.8	12493887	31470.7	141763	357.086	4.04854e+06	10197.8	140572	354.086	397	5	4	Mock	124.939	0.555631
46633	1.2384	2.54869	4767063	7931.89	18949838	31530.5	208352	346.676	4762965	7925.07	205960	342.695	601	5	4	Mock	189.498	0.911451
46634	1.06805	2.19204	3117304	7317.62	17082250	40099.2	128776	302.291	3114151	7310.21	127448	299.174	426	5	4	Mock	170.822	0.809289
46635	1.02617	1.53213	3.46797e+06	8915.09	13566829	34876.2	101641	261.288	3464247	8905.52	100022	257.126	389	5	4	Mock	135.668	0.580815
46636	1.10104	2.39577	2740603	8279.77	12147337	36698.9	140370	424.079	2738634	8273.82	139403	421.157	331	5	4	Mock	121.473	0.923882
46638	1.02654	1.81342	3415183	7159.71	15656088	32822	124043	260.048	3413034	7155.21	122443	256.694	477	5	4	Mock	156.561	0.73275
46639	1.03924	1.65899	1771167	8162.06	8246345	38001.6	102209	471.009	1769660	8155.12	101206	466.387	217	5	4	Mock	82.4634	0.666889
46641	1.08354	2.39769	2218813	6394.27	9147611	26362	114374	329.608	2217078	6389.27	113089	325.905	347	5	4	Mock	91.4761	0.945864
46642	1.02577	1.75349	2446955	5690.59	9186701	21364.4	99534	231.474	2443568	5682.72	98101	228.142	430	5	4	Mock	91.867	0.222232
46643	1.04939	2.02647	2442433	7183.63	9334517	27454.5	105912	311.506	2441037	7179.52	104606	307.665	340	5	4	Mock	93.3452	0.518723
46645	1.04665	2.01635	2132559	5810.79	8987450	24489	80271	218.722	2130253	5804.5	78456	213.777	367	5	4	Mock	89.8745	0.696485
46646	1.09438	2.25053	4415599	9475.53	18123932	38892.6	182460	391.545	4413973	9472.04	181083	388.59	466	5	4	Mock	181.239	0.0874668
46647	1.04414	1.95202	3.84614e+06	9712.48	10212114	25788.2	154796	390.899	3.84451e+06	9708.36	153696	388.121	396	5	4	Mock	102.121	0.421203
46648	1.11669	2.68546	2550800	7591.67	9078998	27020.8	106411	316.699	2548220	7583.99	105488	313.952	336	5	4	Mock	90.79	0.206144
46649	1.01149	1.52041	2499260	6375.66	10224029	26081.7	113952	290.694	2497085	6370.11	112414	286.77	392	5	4	Mock	102.24	0.19689
46650	1.05769	1.97669	3.5232e+06	8212.59	10931108	25480.4	148163	345.368	3521441	8208.49	146650	341.841	429	5	4	Mock	109.311	0.596372
46651	1.02971	1.60627	3011996	10494.8	8881358	30945.5	118845	414.094	3009674	10486.7	117700	410.105	287	5	4	Mock	88.8136	0.654193
46652	1.04242	1.95671	2.02971e+06	8786.64	8422176	36459.6	107568	465.662	2.02835e+06	8780.74	106781	462.255	231	5	4	Mock	84.2218	0.641972
46653	1.21988	2.77953	3.77796e+06	6458.06	19065442	32590.5	135626	231.839	3772571	6448.84	132190	225.966	585	5	4	Mock	190.654	0.436651
46654	1.04417	1.74205	2554522	9026.58	9307032	32887	105770	373.746	2552520	9019.5	104811	370.357	283	5	4	Mock	93.0703	0.510103
46655	1.04172	1.60111	2003055	5548.63	9688669	26838.4	131768	365.008	2001125	5543.28	130443	361.338	361	5	4	Mock	96.8867	0.223012
46656	1.04004	1.94103	2631182	6746.62	9175605	23527.2	106443	272.931	2628784	6740.47	104623	268.264	390	5	4	Mock	91.7561	0.134381
46657	1.01974	1.62388	4132961	12337.2	14548971	43429.8	173485	517.866	4130890	12331	172483	514.875	335	5	4	Mock	145.49	0.117459
46658	1.03102	1.75772	3899779	9263.13	12303119	29223.6	127330	302.447	3897290	9257.22	125817	298.853	421	5	4	Mock	123.031	0.955863
46660	1.03051	1.61429	3.86207e+06	11034.5	13219603	37770.3	153676	439.074	3859877	11028.2	152256	435.017	350	5	4	Mock	132.196	0.578912
46661	1.08412	2.28846	2620675	7279.65	9488214	26356.2	138300	384.167	2618708	7274.19	136872	380.2	360	5	4	Mock	94.8821	0.711319
46662	1.02105	1.50851	2925808	6225.12	14677592	31228.9	111196	236.587	2922115	6217.27	108932	231.77	470	5	4	Mock	146.776	0.46333
46663	1.08859	2.24868	3454718	9188.08	13547901	36031.7	141606	376.612	3.45196e+06	9180.74	140478	373.612	376	5	4	Mock	135.479	0.111994
46664	1.0448	1.93038	3495890	11062.9	9407432	29770.4	130148	411.861	3493846	11056.5	129146	408.69	316	5	4	Mock	94.0743	0.703008
46665	1.05234	2.16527	2983439	8356.97	11705681	32789	110690	310.056	2.98199e+06	8352.9	109976	308.056	357	5	4	Mock	117.057	0.121199
46666	1.05851	2.04609	3841755	7698.91	18749166	37573.5	176709	354.126	3837941	7691.26	174754	350.208	499	5	4	Mock	187.492	0.928904
46667	1.02238	1.65714	3108871	9869.43	9221503	29274.6	113672	360.863	3.10724e+06	9864.26	112593	357.438	315	5	4	Mock	92.215	0.359569
46668	1.1753	2.45339	714938	1075.09	17392500	26154.1	76970	115.744	710798	1068.87	73611	110.693	665	5	4	Mock	173.925	0.588618
46669	1.05523	1.77947	2870699	10915.2	9031212	34339.2	124112	471.909	2868954	10908.6	122797	466.909	263	5	4	Mock	90.3121	0.252763
46670	1.04706	2.22848	2.59367e+06	8588.32	9273688	30707.6	108646	359.755	2592164	8583.32	107740	356.755	302	5	4	Mock	92.7369	0.609556
46671	1.04213	1.76709	3757745	9513.28	12016128	30420.6	175983	445.527	3756013	9508.89	174823	442.59	395	5	4	Mock	120.161	0.375171
46672	1.02589	1.49689	2730586	8480.08	9547301	29650	99472	308.919	2728678	8474.16	98184	304.919	322	5	4	Mock	95.473	0.955744
46674	1.04688	1.84641	2703463	8834.85	11017793	36005.9	106537	348.16	2702223	8830.79	105323	344.193	306	5	4	Mock	110.178	0.897746
46675	1.02459	1.79495	3.12945e+06	9872.09	13567791	42800.6	167731	529.12	3.12726e+06	9865.16	167097	527.12	317	5	4	Mock	135.678	0.0498301
46676	1.12792	2.59322	3117738	10677.2	9184681	31454.4	116035	397.38	3115990	10671.2	115401	395.209	292	5	4	Mock	91.8468	0.536256
46677	1.04148	1.77389	3593282	11443.6	13152291	41886.3	131811	419.78	3591941	11439.3	130894	416.86	314	5	4	Mock	131.523	0.196307
46678	1.03872	1.83969	3098213	11825.2	8986643	34300.2	92300	352.29	3096530	11818.8	91578	349.534	262	5	4	Mock	89.8664	0.531135
46682	1.03606	1.65152	1612657	6108.55	9208180	34879.5	125543	475.542	1610983	6102.21	124756	472.561	264	5	4	Mock	92.0818	0.225692
46683	1.07585	2.10513	4408237	11303.2	14707934	37712.7	156888	402.277	4406306	11298.2	156094	400.241	390	5	4	Mock	147.079	0.29146
46684	1.11216	2.33141	2847655	8230.22	9913945	28653	114998	332.364	2.84465e+06	8221.54	112687	325.685	346	5	4	Mock	99.1394	0.975915
46685	1.01302	1.61135	3442141	15031.2	8374565	36570.2	113946	497.581	3440926	15025.9	113259	494.581	229	5	4	Mock	83.7456	0.916797
46686	1.05236	1.9385	2679954	7165.65	9821889	26261.7	129528	346.332	2678281	7161.18	127904	341.989	374	5	4	Mock	98.2189	0.166722
46687	1.05412	2.00658	3111476	10235.1	13099768	43091.3	143172	470.961	3110321	10231.3	142868	469.961	304	5	4	Mock	130.998	0.467017
46688	1.02239	1.6834	3241885	12516.9	8784910	33918.6	93375	360.521	3240131	12510.2	92370	356.641	259	5	4	Mock	87.8491	0.572883
46689	1.02913	1.80851	2772023	11795.8	8415197	35809.3	87044	370.4	2770500	11789.4	86357	367.477	235	5	4	Mock	84.152	0.0456653
46692	1.02637	1.63462	2790831	10734	9209145	35419.8	87738	337.454	2789342	10728.2	87073	334.896	260	5	4	Mock	92.0914	0.513998
46693	1.05763	2.10526	1.5227e+06	4452.35	9953236	29103	103400	302.339	1.52057e+06	4446.1	101785	297.617	342	5	4	Mock	99.5324	0.0567403
46694	1.06242	1.67692	3501322	10907.5	9371707	29195.3	129510	403.458	3499170	10900.8	128547	400.458	321	5	4	Mock	93.7171	0.0701498
46695	1.03569	1.71285	5109007	12869	12070380	30404	167466	421.829	5106921	12863.8	165878	417.829	397	5	4	Mock	120.704	0.207316
46696	1.05175	1.8545	3235756	8560.2	11329990	29973.5	114621	303.23	3.23382e+06	8555.08	113304	299.746	378	5	4	Mock	113.3	0.949396
46697	1.02957	1.71053	3.52611e+06	10310.3	14039049	41049.9	161648	472.655	3.5239e+06	10303.8	160323	468.781	342	5	4	Mock	140.39	0.00659914
46698	1.02927	1.76364	2624958	9545.3	9815558	35692.9	103373	375.902	2622811	9537.49	101846	370.349	275	5	4	Mock	98.1556	0.594104
46699	1.02653	1.75459	5403658	12393.7	17054482	39115.8	156067	357.952	5398171	12381.1	154413	354.158	436	5	4	Mock	170.545	0.837663
46700	1.10969	2.41471	2495515	7449.3	9146885	27304.1	71604	213.743	2493282	7442.63	70410	210.179	335	5	4	Mock	91.4689	0.929574
46702	1.0155	1.62214	3464725	13224.1	8865526	33837.9	97333	371.5	3462680	13216.3	96107	366.821	262	5	4	Mock	88.6553	0.601894
46703	1.08735	2.53942	2882991	11962.6	8.30964e+06	34479.8	94682	392.871	2881144	11955	93718	388.871	241	5	4	Mock	83.0964	0.94009
46704	1.42143	1.81065	6354230	10715.4	17982502	30324.6	226045	381.189	6349083	10706.7	223674	377.191	593	5	4	Mock	179.825	0.0124486
46705	1.02362	1.7661	2819375	9557.2	9640251	32678.8	88495	299.983	2817337	9550.29	87610	296.983	295	5	4	Mock	96.4025	0.417613
46706	1.43958	2.57514	6765520	11257.1	19179544	31912.7	254530	423.511	6762645	11252.3	252756	420.559	601	5	4	Mock	191.795	0.330522
46707	1.05888	2.0114	3.37796e+06	9623.81	11557665	32927.8	144034	410.353	3375504	9616.82	142320	405.47	351	5	4	Mock	115.577	0.978624
46709	1.05208	1.85537	2600121	10744.3	8808743	36399.8	125743	519.599	2599166	10740.4	124933	516.252	242	5	4	Mock	88.0874	0.0740017
46711	1.0344	1.64468	4993688	10624.9	17723970	37710.6	166103	353.411	4987261	10611.2	164549	350.104	470	5	4	Mock	177.24	0.656253
46712	1.03155	1.67235	2487730	8490.55	9440381	32219.7	115913	395.608	2483104	8474.76	114830	391.911	293	5	4	Mock	94.4038	0.450284
46713	1.04524	1.92015	3110744	11827.9	8582277	32632.2	98434	374.274	3109692	11823.9	97645	371.274	263	5	4	Mock	85.8228	0.679389
46714	1.03516	1.71385	4998502	15380	9288332	28579.5	112378	345.778	4996095	15372.6	110789	340.889	325	5	4	Mock	92.8833	0.32615
46715	1.01623	1.74522	4876468	15530.2	9336223	29733.2	117169	373.15	4874082	15522.6	115666	368.363	314	5	4	Mock	93.3622	0.930122
46716	1.04737	1.88827	3.34914e+06	9355.13	11403447	31853.2	150697	420.941	3347408	9350.3	149530	417.682	358	5	4	Mock	114.034	0.580299
46717	1.05058	1.90255	3.54259e+06	8219.47	9980674	23157	152121	352.949	3540888	8215.52	150834	349.963	431	5	4	Mock	99.8067	0.605804
46718	1.05506	1.86012	3046700	9149.25	9150506	27479	79630	239.129	3044429	9142.43	78639	236.153	333	5	4	Mock	91.5051	0.999486
46719	1.0178	1.63591	2999266	7479.47	10748225	26803.6	105475	263.03	2995233	7469.41	103664	258.514	401	5	4	Mock	107.482	0.287889
46720	1.05702	2.05836	3602930	9556.84	15232404	40404.3	157181	416.926	3.60092e+06	9551.51	156427	414.926	377	5	4	Mock	152.324	0.475049
46721	1.05185	2.07721	2488783	9149.94	9521252	35004.6	141667	520.835	2486592	9141.88	141027	518.482	272	5	4	Mock	95.2125	0.840227
46722	1.03339	1.61478	3343859	8822.85	9929660	26199.6	167406	441.704	3.34201e+06	8817.96	166237	438.62	379	5	4	Mock	99.2966	0.0753922
46723	1.08491	2.37179	3.44154e+06	11173.8	9466022	30733.8	104621	339.679	3436774	11158.4	103576	336.286	308	5	4	Mock	94.6602	0.213147
46724	1.36597	2.86132	7901323	11899.6	19377186	29182.5	244176	367.735	7897395	11893.7	242784	365.639	664	5	4	Mock	193.772	0.39117
46725	1.01137	1.76205	2936654	8845.34	13457304	40534	146066	439.958	2933580	8836.08	144972	436.663	332	5	4	Mock	134.573	0.355734
46726	1.04241	1.7467	3762164	8305	18110636	39979.3	169720	374.658	3759666	8299.48	167602	369.982	453	5	4	Mock	181.106	0.0131065
46727	1.02715	1.57729	2981378	7201.4	12098602	29223.7	136255	329.118	2979500	7196.86	135037	326.176	414	5	4	Mock	120.986	0.943306
46729	1.32206	2.42297	7360465	12412.3	19017228	32069.5	240041	404.791	7353820	12401	237851	401.098	593	5	4	Mock	190.172	0.626393
46730	1.07721	1.94684	3791899	12597.7	9698362	32220.5	126619	420.661	3789281	12589	125710	417.641	301	5	4	Mock	96.9836	0.607821
46731	1.02035	1.61943	2379223	9632.48	8363725	33861.2	92556	374.721	2377949	9627.32	91580	370.769	247	5	4	Mock	83.6372	0.183391
46732	1.05949	1.87739	2940516	11266.3	8846168	33893.4	101446	388.682	2937902	11256.3	100865	386.456	261	5	4	Mock	88.4617	0.494742
46733	1.19816	2.41667	9402158	16154.9	18704560	32138.4	231061	397.012	9398464	16148.6	229272	393.938	582	5	4	Mock	187.046	0.7555
46735	1.06698	1.87171	3.93015e+06	12970.8	9693295	31991.1	123710	408.284	3.92806e+06	12963.9	122751	405.119	303	5	4	Mock	96.933	0.362847
46739	1.08861	1.70033	5607975	9441.04	19096628	32149.2	156057	262.722	5605078	9436.16	153858	259.02	594	5	4	Mock	190.966	0.0214431
46740	1.20634	1.91897	6298265	12596.5	18448034	36896.1	218646	437.292	6293067	12586.1	215409	430.818	500	5	4	Mock	184.48	0.222777
46741	1.0385	1.82584	2815055	15814.9	6945551	39019.9	112273	630.747	2813655	15807.1	111742	627.764	178	5	4	Mock	69.4555	0.269701
46742	1.45411	2.94681	5827551	8897.02	19252330	29392.9	261708	399.554	5.82289e+06	8889.9	260138	397.157	655	5	4	Mock	192.523	0.422612
46744	1.06211	2.11864	2859079	9691.79	9584055	32488.3	100516	340.732	2856876	9684.33	99229	336.369	295	5	4	Mock	95.8405	0.988029
46745	1.04284	1.9085	2875842	9398.18	8706165	28451.5	103629	338.657	2873954	9392.01	102748	335.778	306	5	4	Mock	87.0617	0.37134
46746	1.04964	1.93536	3272122	12441.5	9165000	34847.9	111174	422.715	3269759	12432.5	109832	417.612	263	5	4	Mock	91.65	0.523536
46747	1.03619	1.79177	3.77958e+06	9151.53	16514579	39986.9	161758	391.666	3777531	9146.56	160348	388.252	413	5	4	Mock	165.146	0.141568
46748	1.08595	2.305	3.61734e+06	9043.35	9559165	23897.9	132326	330.815	3.61586e+06	9039.64	131526	328.815	400	5	4	Mock	95.5917	0.953451
46749	1.02686	1.66595	4081633	8796.62	18399146	39653.3	174507	376.093	4079817	8792.71	173115	373.093	464	5	4	Mock	183.991	0.387794
46750	1.04232	1.81707	3857726	11761.4	11340319	34574.1	146872	447.78	3854262	11750.8	145363	443.18	328	5	4	Mock	113.403	0.840046
46751	1.06331	2.21729	4763912	11130.6	17331328	40493.8	193043	451.035	4761176	11124.2	191828	448.196	428	5	4	Mock	173.313	0.134969
46752	1.02459	1.66667	2456385	9632.88	8587789	33677.6	122856	481.788	2455039	9627.6	122438	480.149	255	5	4	Mock	85.8779	0.565924
46753	1.0479	1.87714	3821487	10918.5	8855560	25301.6	115832	330.949	3.81878e+06	10910.8	115267	329.334	350	5	4	Mock	88.5556	0.681746
46754	1.06287	2.31338	3570016	12570.5	9467920	33337.7	117664	414.31	3569048	12567.1	116533	410.327	284	5	4	Mock	94.6792	0.670739
46755	1.29371	2.38492	4295719	9338.52	9500638	20653.6	139115	302.424	4294291	9335.42	138210	300.457	460	5	4	Mock	95.0064	0.466888
46756	1.06873	1.87059	4459055	8935.98	18188848	36450.6	166671	334.01	4457549	8932.96	165728	332.12	499	5	4	Mock	181.888	0.687816
46757	1.02994	1.70426	4131172	8789.73	18137770	38591	172606	367.247	4128077	8783.14	169920	361.532	470	5	4	Mock	181.378	0.432211
46758	1.01997	1.5601	3.56155e+06	9108.84	16163072	41337.8	163074	417.069	3559171	9102.74	161931	414.146	391	5	4	Mock	161.631	0.361381
46759	1.08969	1.703	4807138	13279.4	9595503	26506.9	137372	379.481	4805261	13274.2	136677	377.561	362	5	4	Mock	95.955	0.313117
46760	1.08545	2.39464	2264979	8678.08	8770930	33605.1	92983	356.257	2262660	8669.2	91905	352.126	261	5	4	Mock	87.7093	0.351379
46761	1.4236	2.59281	5263430	9398.98	18981552	33895.6	212911	380.198	5259020	9391.11	210263	375.47	560	5	4	Mock	189.816	0.80897
46762	1.03939	1.88013	3979575	12553.9	9922253	31300.5	135443	427.265	3976594	12544.5	134648	424.757	317	5	4	Mock	99.2225	0.166618
46763	1.00969	1.67758	3343051	8420.78	13027636	32815.2	129190	325.416	3340493	8414.34	127686	321.627	397	5	4	Mock	130.276	0.412944
46764	1.0424	1.80978	2204335	5990.04	9640151	26196.1	109701	298.101	2201642	5982.72	107946	293.332	368	5	4	Mock	96.4015	0.878944
46767	1.0438	1.74201	2684071	6594.77	13583819	33375.5	121092	297.523	2681572	6588.63	119297	293.113	407	5	4	Mock	135.838	0.426596
46768	1.03736	1.70624	4872514	9803.85	18647090	37519.3	177948	358.044	4868913	9796.61	176019	354.163	497	5	4	Mock	186.471	0.935368
46769	1.01551	1.63805	4.13443e+06	9592.64	17010120	39466.6	188483	437.316	4.1327e+06	9588.64	187621	435.316	431	5	4	Mock	170.101	0.179834
46770	1.08667	2.36688	5876934	12320.6	17309822	36288.9	168093	352.396	5873858	12314.2	166861	349.813	477	5	4	Mock	173.098	0.918999
46771	1.03633	1.75318	5201418	13235.2	16379999	41679.4	183861	467.84	5198530	13227.8	182553	464.511	393	5	4	Mock	163.8	0.66555
46772	1.0326	1.98442	2614837	8145.91	8717463	27157.2	95011	295.984	2613211	8140.84	93885	292.477	321	5	4	Mock	87.1746	0.0342198
46773	1.03887	1.75096	2569586	9845.16	8831830	33838.4	104434	400.13	2567633	9837.67	103166	395.272	261	5	4	Mock	88.3183	0.253104
46774	1.02151	1.50962	4639109	8921.36	19362034	37234.7	210215	404.26	4635451	8914.33	208684	401.315	520	5	4	Mock	193.62	0.660312
46776	1.16215	3.07009	3834159	9085.68	9828659	23290.7	157680	373.649	3832023	9080.62	156414	370.649	422	5	4	Mock	98.2866	0.455602
46777	1.11286	2.40909	4269410	10836.1	9891986	25106.6	158717	402.835	4266059	10827.6	157155	398.871	394	5	4	Mock	98.9199	0.0703707
46778	1.19155	2.05289	5027477	6703.3	18385026	24513.4	239799	319.732	5019638	6692.85	236571	315.428	750	5	4	Mock	183.85	0.266069
46779	1.03994	1.91489	4488829	10611.9	16509953	39030.6	148325	350.65	4486250	10605.8	146463	346.248	423	5	4	Mock	165.1	0.841898
46780	1.14871	2.47281	2330366	3646.9	18923946	29614.9	168594	263.84	2326675	3641.12	165535	259.053	639	5	4	Mock	189.239	0.656907
46781	1.00399	1.67051	6054945	13951.5	16444340	37890.2	130854	301.507	6053091	13947.2	129931	299.38	434	5	4	Mock	164.443	0.991072
46782	1.16366	2.23396	5433869	10933.3	18528256	37280.2	251170	505.372	5428789	10923.1	249643	502.3	497	5	4	Mock	185.283	0.0372645
46784	1.01713	1.7	3.4587e+06	10172.6	10011352	29445.2	131292	386.153	3455326	10162.7	130488	383.788	340	5	4	Mock	100.114	0.501267
46785	1.0183	1.90675	1772927	5700.73	9760007	31382.7	113858	366.103	1770326	5692.37	112440	361.543	311	5	4	Mock	97.6001	0.440327
46787	1.14873	2.38272	4.1776e+06	6019.6	18821350	27120.1	232213	334.601	4173465	6013.64	229737	331.033	694	5	4	Mock	188.214	0.284092
46789	1.22777	3.40831	3664322	8981.18	9818426	24064.8	150469	368.797	3661155	8973.42	149287	365.9	408	5	4	Mock	98.1843	0.199878
46790	1.03301	1.85371	6556216	13138.7	15820502	31704.4	133994	268.525	6552473	13131.2	131850	264.228	499	5	4	Mock	158.205	0.390368
46791	1.0093	1.53602	1212016	3492.84	9308690	26826.2	112252	323.493	1209854	3486.61	110580	318.674	347	5	4	Mock	93.0869	0.922667
46792	1.02742	1.51877	2599767	8872.92	9321247	31813.1	119605	408.208	2.59783e+06	8866.3	118704	405.133	293	5	4	Mock	93.2125	0.476528
46794	1.16063	2.25986	5522796	10479.7	18795628	35665.3	224910	426.774	5517651	10469.9	222246	421.719	527	5	4	Mock	187.956	0.283039
46797	1.03272	1.78371	4620888	11758	10015738	25485.3	119518	304.117	4617358	11749	118224	300.824	393	5	4	Mock	100.157	0.264021
46798	1.01927	1.58892	2965098	8644.6	9740344	28397.5	126806	369.697	2962264	8636.34	125779	366.703	343	5	4	Mock	97.4034	0.507517
46799	1.02876	1.81263	4416254	8994.41	16434554	33471.6	131983	268.804	4412667	8987.1	130627	266.043	491	5	4	Mock	164.346	0.0455293
46800	1.04832	1.8125	4431145	11077.9	16244184	40610.5	207377	518.442	4427310	11068.3	205806	514.515	400	5	4	Mock	162.442	0.292304
46801	1.0495	2.04473	3759215	12010.3	9858591	31497.1	139728	446.415	3757713	12005.5	138542	442.626	313	5	4	Mock	98.5859	0.180837
46802	1.03706	1.81872	7825084	11627.2	18497086	27484.5	222260	330.253	7820026	11619.7	220246	327.26	673	5	4	Mock	184.971	0.459844
46803	1.03356	1.74537	3.9713e+06	18385.6	8110952	37550.7	131562	609.083	3.96961e+06	18377.8	130783	605.477	216	5	4	Mock	81.1095	0.497336
46804	1.08115	2.37273	3147523	14306.9	8.0522e+06	36600.9	121893	554.059	3146279	14301.3	121130	550.591	220	5	4	Mock	80.522	0.339965
46805	1.04667	1.92593	4413872	18164.1	8555469	35207.7	134608	553.942	4412368	18157.9	133848	550.815	243	5	4	Mock	85.5547	0.163436
46808	1.00945	1.50746	3317399	9902.68	14008075	41815.1	161419	481.848	3.31524e+06	9896.24	160344	478.639	335	5	4	Mock	140.081	0.59439
46809	1.07653	2.27423	5984384	14147.5	17085598	40391.5	187267	442.712	5980442	14138.2	186339	440.518	423	5	4	Mock	170.856	0.705916
46810	1.04071	1.84272	4482384	10522	13103058	30758.4	128422	301.46	4480044	10516.5	127127	298.42	426	5	4	Mock	131.031	0.35701
46811	1.03545	1.75355	3996654	9470.74	15968876	37840.9	170628	404.332	3.99424e+06	9465.03	169363	401.334	422	5	4	Mock	159.689	0.6221
46815	1.05977	1.99556	3015502	13402.2	8.19021e+06	36400.9	112520	500.089	3014452	13397.6	111960	497.6	225	5	4	Mock	81.9021	0.615754
46816	1.04679	1.93173	2213241	4444.26	14962998	30046.2	90250	181.225	2211738	4441.24	88824	178.361	498	5	4	Mock	149.63	0.549373
46817	1.04496	1.88253	3509368	10570.4	9609397	28944	106308	320.205	3506967	10563.2	105532	317.867	332	5	4	Mock	96.094	0.874294
46820	1.0355	1.74708	3942015	15338.6	9427336	36682.2	163922	637.829	3941247	15335.6	163408	635.829	257	5	4	Mock	94.2734	0.923279
46821	1.10777	2.01544	6329294	12735	17351936	34913.4	238735	480.352	6325238	12726.8	237011	476.883	497	5	4	Mock	173.519	0.170612
46823	1.02287	1.58103	3112413	12302	8622294	34080.2	108774	429.937	3110862	12295.9	108015	426.937	253	5	4	Mock	86.2229	0.998969
46824	1.03729	1.95518	4369614	12239.8	12080900	33840.1	156008	436.997	4367033	12232.6	154601	433.056	357	5	4	Mock	120.809	0.10247
46825	1.03284	1.62946	4.11658e+06	9188.79	17356956	38743.2	202550	452.121	4114121	9183.31	201118	448.924	448	5	4	Mock	173.57	0.268588
46827	1.05209	1.82967	4.1831e+06	11492	10919041	29997.4	165635	455.041	4180123	11483.9	164182	451.049	364	5	4	Mock	109.19	0.84977
46828	1.04464	1.79381	3761513	12926.2	9640684	33129.5	125292	430.557	3758297	12915.1	124262	427.017	291	5	4	Mock	96.4068	0.256072
46831	1.03605	1.75495	3708398	9179.2	10026477	24818	158887	393.285	3.70664e+06	9174.85	157675	390.285	404	5	4	Mock	100.265	0.453734
46832	1.02483	1.79054	3705897	12519.9	9729523	32870	123923	418.659	3703780	12512.8	121945	411.976	296	5	4	Mock	97.2952	0.331198
46833	1.06994	2.21587	5230701	16605.4	9856902	31291.8	142432	452.165	5227918	16596.6	141739	449.965	315	5	4	Mock	98.569	0.30345
46834	1.03164	1.76152	4.01286e+06	10875	10722319	29057.8	133031	360.518	4.01048e+06	10868.5	131853	357.325	369	5	4	Mock	107.223	0.745992
46835	1.02579	1.67742	5106014	9688.83	18813282	35698.8	158216	300.22	5.10293e+06	9682.98	156445	296.86	527	5	4	Mock	188.133	0.839817
46836	1.22693	1.77347	5644122	8051.53	19241670	27448.9	238481	340.201	5638379	8043.34	235127	335.417	701	5	4	Mock	192.417	0.688692
46839	1.01896	1.4822	2407244	7790.43	9086741	29406.9	122103	395.155	2405138	7783.62	121246	392.382	309	5	4	Mock	90.8674	0.882181
46841	1.01724	1.57812	2737984	8556.2	9448732	29527.3	134857	421.428	2735491	8548.41	133840	418.25	320	5	4	Mock	94.4873	0.847652
46842	1.08051	2.20824	3.95342e+06	9046.74	16921554	38722.1	176223	403.256	3950253	9039.48	173506	397.039	437	5	4	Mock	169.216	0.867521
46843	1.06618	2.29779	3559077	13084.8	10033577	36888.2	153670	564.963	3557214	13078	152825	561.857	272	5	4	Mock	100.336	0.38038
46844	1.01948	1.66562	4634119	14481.6	12188252	38088.3	142806	446.269	4632100	14475.3	142067	443.959	320	5	4	Mock	121.883	0.673684
46848	1.0466	2.13235	3310480	9736.71	9566203	28135.9	139893	411.45	3308780	9731.71	138786	408.194	340	5	4	Mock	95.662	0.678978
46849	1.02079	1.80749	3.8674e+06	10340.6	15016198	40150.3	182395	487.687	3865753	10336.2	181273	484.687	374	5	4	Mock	150.162	0.729764
46851	1.06866	2.20833	3582384	11482	10163819	32576.3	145592	466.641	3579888	11474	143878	461.147	312	5	4	Mock	101.638	0.954657
46852	1.0223	1.59532	2.80813e+06	9391.74	8893219	29743.2	111465	372.793	2806631	9386.73	110394	369.211	299	5	4	Mock	88.9322	0.601923
46854	1.04904	2.00276	4970940	13731.9	14796387	40874	156863	433.323	4968233	13724.4	156041	431.052	362	5	4	Mock	147.964	0.82237
46855	1.07076	2.05347	9782884	19605	18024440	36121.1	111000	222.445	9779493	19598.2	109299	219.036	499	5	4	Mock	180.244	0.548358
46857	1.05884	2.04986	4468366	12377.7	13349708	36979.8	177347	491.266	4465417	12369.6	175903	487.266	361	5	4	Mock	133.497	0.597644
46858	1.04625	1.91803	2418841	7930.63	8767613	28746.3	120513	395.125	2416854	7924.11	119301	391.151	305	5	4	Mock	87.6761	0.925502
46859	1.29869	2.41535	5997155	7114.06	18837788	22346.1	234013	277.595	5991285	7107.1	229209	271.897	843	5	4	Mock	188.378	0.241118
46860	1.02916	1.77608	4368979	11117	14688155	37374.4	155918	396.738	4367087	11112.2	154432	392.957	393	5	4	Mock	146.882	0.739385
46861	1.05871	1.92434	2851589	5831.47	17140584	35052.3	140986	288.315	2848373	5824.89	138896	284.041	489	5	4	Mock	171.406	0.358617
46862	1.04496	1.83735	3717750	11198	9814527	29561.8	108437	326.617	3715781	11192.1	107478	323.729	332	5	4	Mock	98.1453	0.0454795
46863	1.04562	1.87549	2741381	10666.9	8616193	33526	104413	406.276	2739682	10660.2	103687	403.451	257	5	4	Mock	86.1619	0.299861
46864	1.11415	2.03922	5105244	7854.22	19251680	29618	220842	339.757	5099234	7844.98	218328	335.889	650	5	4	Mock	192.517	0.218026
46865	1.04075	1.96145	4550702	10319.1	16978582	38500.2	253888	575.71	4547201	10311.1	252554	572.685	441	5	4	Mock	169.786	0.842435
46868	1.05163	1.75627	5691106	20398.2	9486932	34003.3	134288	481.319	5687744	20386.2	133592	478.824	279	5	4	Mock	94.8693	0.73322
46870	1.02997	1.56828	5416813	23862.6	8.29914e+06	36560.1	123815	545.441	5415288	23855.9	123145	542.489	227	5	4	Mock	82.9914	0.982891
46871	1.09654	2.33235	4024925	11838	14465882	42546.7	128658	378.406	4022969	11832.3	127546	375.135	340	5	4	Mock	144.659	0.773957
46872	1.02263	1.63288	4914762	13465.1	14852554	40691.9	184458	505.364	4913077	13460.5	182945	501.219	365	5	4	Mock	148.526	0.751203
46873	1.10357	2.10876	2141061	6690.82	9415103	29422.2	109320	341.625	2138674	6683.36	107600	336.25	320	5	4	Mock	94.151	0.437122
46874	1.0642	2.07934	5170882	8546.91	19624864	32437.8	205225	339.215	5168304	8542.65	202967	335.483	605	5	4	Mock	196.249	0.805074
46875	1.03513	1.73592	3.17251e+06	11170.8	8857214	31187.4	129209	454.961	3171386	11166.9	128361	451.975	284	5	4	Mock	88.5721	0.488246
46876	1.0403	1.83565	4.11294e+06	9520.69	16745392	38762.5	133681	309.447	4110818	9515.78	132433	306.558	432	5	4	Mock	167.454	0.893595
46877	1.08066	2.19811	2980360	14192.2	7.52388e+06	35828	107121	510.1	2979209	14186.7	106491	507.1	210	5	4	Mock	75.2388	0.55732
46879	1.04347	1.67073	7.28923e+06	22223.3	12733084	38820.4	117546	358.372	7.2876e+06	22218.3	116646	355.628	328	5	4	Mock	127.331	0.148123
46880	1.11156	2.44	2311911	7224.72	9051712	28286.6	86468	270.212	2309981	7218.69	85215	266.297	320	5	4	Mock	90.5171	0.260462
46881	1.03311	1.74359	3121886	8004.84	9482007	24312.8	155249	398.074	3117378	7993.28	152913	392.085	390	5	4	Mock	94.8201	0.0057092
46882	1.02447	1.68285	2463676	7973.06	9261787	29973.4	118956	384.971	2462169	7968.18	117817	381.285	309	5	4	Mock	92.6179	0.084481
46883	1.16631	2.03796	6164644	9879.24	18972500	30404.6	226085	362.316	6159475	9870.95	224257	359.386	624	5	4	Mock	189.725	0.231847
46884	1.08657	2.21807	2394422	7459.26	9277223	28901	131804	410.604	2391201	7449.22	130372	406.143	321	5	4	Mock	92.7722	0.401242
46886	1.05489	1.9574	2926564	6561.8	15846692	35530.7	127980	286.951	2923103	6554.04	125208	280.735	446	5	4	Mock	158.467	0.62893
46887	1.06377	2.03648	3415873	7345.96	16198458	34835.4	158444	340.74	3414943	7343.96	157208	338.082	465	5	4	Mock	161.985	0.912976
46888	1.0354	1.78571	3.6702e+06	10486.3	10047318	28706.6	120949	345.569	3668374	10481.1	119748	342.137	350	5	4	Mock	100.473	0.56655
46889	1.00462	1.62083	3587892	14949.5	8147576	33948.2	130399	543.329	3586818	14945.1	129687	540.362	240	5	4	Mock	81.4758	0.860705
46891	1.03369	1.83453	4491180	10770.2	15602615	37416.3	160609	385.153	4489504	10766.2	159585	382.698	417	5	4	Mock	156.026	0.58587
46893	1.08268	2.21711	2863807	9420.42	12566499	41337.2	170170	559.77	2863179	9418.35	169800	558.553	304	5	4	Mock	125.665	0.487792
46895	1.26826	2.03418	7183606	11992.7	18599696	31051.2	235178	392.618	7178093	11983.5	233483	389.788	599	5	4	Mock	185.997	0.619905
46897	1.02792	1.86095	3892126	11515.2	9186377	27178.6	115981	343.139	3888993	11505.9	114406	338.479	338	5	4	Mock	91.8638	0.917503
46898	1.02128	1.69796	1848692	7545.68	8318885	33954.6	88579	361.547	1847552	7541.03	87995	359.163	245	5	4	Mock	83.1889	0.457415
46899	1.05276	1.96998	4399244	10159.9	14842973	34279.4	132463	305.919	4396282	10153.1	130544	301.487	433	5	4	Mock	148.43	0.105363
46900	1.06873	2.08777	3554660	11143.1	8814555	27631.8	116779	366.078	3552869	11137.5	115509	362.097	319	5	4	Mock	88.1456	0.132276
46901	1.05017	2.16296	4176524	15468.6	11601246	42967.6	114623	424.53	4175714	15465.6	114083	422.53	270	5	4	Mock	116.012	0.556475
46902	1.01639	1.74923	3.54148e+06	10964.3	13374115	41405.9	147042	455.238	3539605	10958.5	146179	452.567	323	5	4	Mock	133.741	0.415386
46903	1.05583	2.02094	3899218	10207.4	9318821	24394.8	127645	334.149	3894527	10195.1	126169	330.285	382	5	4	Mock	93.1882	0.385859
46904	1.03052	1.64723	1.84474e+06	5378.26	9022887	26305.8	102917	300.05	1843155	5373.63	102119	297.723	343	5	4	Mock	90.2289	0.198457
46905	1.03201	1.64903	4581616	12762.2	13885401	38678	153258	426.902	4579508	12756.3	152111	423.708	359	5	4	Mock	138.854	0.873083
46907	1.02206	1.6537	3803786	7400.36	14044647	27324.2	112114	218.121	3802190	7397.26	110724	215.416	514	5	4	Mock	140.446	0.524131
46908	1.03399	1.80749	3177202	16990.4	7180678	38399.3	103668	554.374	3.17629e+06	16985.5	103226	552.011	187	5	4	Mock	71.8068	0.235912
46909	1.10142	1.80208	2946995	6297	16636674	35548.4	137000	292.735	2945595	6294.01	136064	290.735	468	5	4	Mock	166.367	0.254532
46911	1.01505	1.57207	5629184	12678.3	17046838	38393.8	195590	440.518	5624184	12667.1	194258	437.518	444	5	4	Mock	170.468	0.833163
46912	1.1776	2.84651	3112318	7572.55	8802389	21417	105606	256.949	3108630	7563.58	104381	253.968	411	5	4	Mock	88.0239	0.82349
46913	1.04463	1.96644	3598920	12076.9	8792696	29505.7	117633	394.742	3597765	12073	116568	391.168	298	5	4	Mock	87.927	0.607948
46914	1.04127	1.89021	2661936	7898.92	8927776	26491.9	113354	336.362	2659603	7892	111687	331.415	337	5	4	Mock	89.2778	0.309916
46915	1.01649	1.79518	3135570	9444.49	9184762	27664.9	122991	370.455	3134118	9440.11	121765	366.762	332	5	4	Mock	91.8476	0.958522
46916	1.04803	1.92339	2102822	8479.12	8273378	33360.4	93243	375.98	2101383	8473.32	92102	371.379	248	5	4	Mock	82.7338	0.660848
46917	1.03667	1.91463	5203773	12692.1	12433596	30325.8	171790	419	5200084	12683.1	170206	415.137	410	5	4	Mock	124.336	0.171216
46918	1.01868	1.61379	1639993	5655.15	9050309	31208	93528	322.51	1638422	5649.73	92703	319.666	290	5	4	Mock	90.5031	0.794199
46920	1.01467	1.5614	5334642	11698.8	15323452	33604.1	197933	434.064	5331439	11691.8	196401	430.704	456	5	4	Mock	153.235	0.636063
46921	1.03152	1.52395	4.03612e+06	12084.2	13356693	39990.1	160772	481.353	4033427	12076.1	159341	477.069	334	5	4	Mock	133.567	0.933566
46923	1.0403	1.86571	4949202	14140.6	10128496	28938.6	166250	475	4947645	14136.1	164850	471	350	5	4	Mock	101.285	0.850072
46926	1.03306	1.98855	3416283	13039.2	8822047	33671.9	137876	526.244	3414866	13033.8	136828	522.244	262	5	4	Mock	88.2205	0.486175
46929	1.06883	2.22243	3744695	6999.43	18191516	34002.8	146259	273.381	3741831	6994.08	144169	269.475	535	5	4	Mock	181.915	0.882496
46930	1.03753	1.91525	2374105	8047.81	8731198	29597.3	100486	340.631	2372310	8041.73	99473	337.197	295	5	4	Mock	87.312	0.535101
46931	1.09565	1.87406	4278019	6612.09	16861218	26060.6	179645	277.658	4270843	6600.99	177219	273.909	647	5	4	Mock	168.612	0.822142
46933	1.02906	1.71805	2978750	11198.3	8736093	32842.5	113602	427.075	2976945	11191.5	112682	423.617	266	5	4	Mock	87.3609	0.497154
46934	1.06203	2.06326	1.83438e+06	4463.21	8455061	20571.9	122358	297.708	1830015	4452.59	119774	291.421	411	5	4	Mock	84.5506	0.194094
46935	1.05243	1.9882	3435273	10193.7	10008760	29699.6	136121	403.92	3433947	10189.8	135114	400.932	337	5	4	Mock	100.088	0.317302
46936	1.05761	1.87732	2519284	9435.52	8403764	31474.8	104584	391.7	2517613	9429.26	103492	387.61	267	5	4	Mock	84.0376	0.562856
46937	1.03299	1.69206	4117282	13070.7	12842960	40771.3	175914	558.457	4113943	13060.1	174543	554.105	315	5	4	Mock	128.43	0.397957
46939	1.02693	1.66667	1639573	6664.93	8683266	35297.8	125011	508.175	1636868	6653.94	124221	504.963	246	5	4	Mock	86.8327	0.88117
46941	1.41188	2.52027	4777280	8308.31	17698278	30779.6	205954	358.181	4774954	8304.27	204596	355.819	575	5	4	Mock	176.983	0.495584
46942	1.03046	1.75676	4195500	14174	10554299	35656.4	134746	455.223	4191949	14162	133513	451.057	296	5	4	Mock	105.543	0.593674
46944	1.04662	2.12055	3983644	7872.81	11884841	23487.8	188300	372.134	3978766	7863.17	185798	367.19	506	5	4	Mock	118.848	0.879844
46945	1.28784	1.68512	6782015	9341.62	18462980	25431.1	294678	405.893	6774063	9330.67	292917	403.467	726	5	4	Mock	184.63	0.722838
46946	1.02382	1.53527	3041417	12620	8468568	35139.3	105115	436.162	3038117	12606.3	103567	429.739	241	5	4	Mock	84.6857	0.556016
46947	1.02647	1.47909	772029	2935.47	8551210	32514.1	69445	264.049	768770	2923.08	68393	260.049	263	5	4	Mock	85.5121	0.208594
46948	1.10868	1.77316	4634079	5183.53	17270036	19317.7	246948	276.228	4626901	5175.5	242483	271.234	894	5	4	Mock	172.7	0.987664
46950	1.03568	1.56287	3170982	9493.96	13403156	40129.2	154267	461.877	3.16759e+06	9483.8	152683	457.135	334	5	4	Mock	134.032	0.673089
46951	1.04007	1.62238	3454062	12077.1	8832261	30882	137324	480.154	3451599	12068.5	136360	476.783	286	5	4	Mock	88.3226	0.680614
46953	1.03649	1.96867	4229217	11042.3	9155986	23906	111113	290.112	4226433	11035.1	109968	287.123	383	5	4	Mock	91.5599	0.941998
46954	1.22783	2.4272	5.94458e+06	10521.4	16711974	29578.7	221507	392.048	5937080	10508.1	220048	389.465	565	5	4	Mock	167.12	0.806682
46955	1.08119	2.19519	8127286	11593.8	19534828	27867.1	214195	305.556	8123578	11588.6	212228	302.75	701	5	4	Mock	195.348	0.0669821
46956	1.01692	1.64444	3298382	14659.5	8185826	36381.4	122216	543.182	3296539	14651.3	121741	541.071	225	5	4	Mock	81.8583	0.312811
46957	1.07937	2.25	4514954	15253.2	11683669	39471.9	163738	553.169	4512280	15244.2	162663	549.537	296	5	4	Mock	116.837	0.138393
46959	1.37467	2.71517	5959965	10856	16980236	30929.4	240047	437.244	5953449	10844.2	237813	433.175	549	5	4	Mock	169.802	0.104382
46960	1.02555	1.69867	4833110	12888.3	14717257	39246	198122	528.325	4829866	12879.6	196630	524.347	375	5	4	Mock	147.173	0.372663
46961	1.04374	1.86804	3186978	9345.98	9013568	26432.8	109776	321.924	3185055	9340.34	108753	318.924	341	5	4	Mock	90.1357	0.900007
46963	1.02783	1.88254	1.51895e+06	4822.06	10927747	34691.3	113999	361.902	1.51825e+06	4819.84	113059	358.917	315	5	4	Mock	109.277	0.160067
46964	1.06372	2.26147	2921516	13401.4	7356090	33743.5	107597	493.564	2920380	13396.2	107174	491.624	218	5	4	Mock	73.5609	0.463003
46965	1.03487	1.85765	3489275	12417.3	8545620	30411.5	131773	468.943	3487024	12409.3	130681	465.057	281	5	4	Mock	85.4562	0.0634943
46966	1.16249	2.19658	5637936	10269.5	17665708	32178	225078	409.978	5632557	10259.7	222924	406.055	549	5	4	Mock	176.657	0.106317
46968	1.05427	1.93605	3314152	9634.16	8539345	24823.7	101998	296.506	3312464	9629.26	100622	292.506	344	5	4	Mock	85.3935	0.739376
46969	1.24575	2.27632	5361519	8703.76	16520356	26818.8	219121	355.716	5358728	8699.23	217013	352.294	616	5	4	Mock	165.204	0.246712
46970	1.03586	1.77258	2618706	8758.21	8317781	27818.7	99326	332.194	2.61424e+06	8743.29	98272	328.669	299	5	4	Mock	83.1778	0.767192
46971	1.07304	2.18818	4976076	10888.6	14985092	32790.1	170885	373.928	4974264	10884.6	169971	371.928	457	5	4	Mock	149.851	0.899786
46972	1.05665	2.1988	4638414	13971.1	13251714	39914.8	158336	476.916	4635417	13962.1	156751	472.142	332	5	4	Mock	132.517	0.291324
46973	1.04519	1.99429	2.93528e+06	8386.52	9350862	26716.7	109108	311.737	2933508	8381.45	107877	308.22	350	5	4	Mock	93.5086	0.444941
46974	1.0273	1.89205	2614130	7426.51	8492378	24126.1	105924	300.92	2612155	7420.9	104528	296.955	352	5	4	Mock	84.9238	0.0803882
46975	1.06334	2.13082	5243524	9397	18339130	32865.8	164201	294.267	5240701	9391.94	161987	290.299	558	5	4	Mock	183.391	0.464091
46976	1.02065	1.54545	2954734	10744.5	8699285	31633.8	108070	392.982	2952138	10735	107239	389.96	275	5	4	Mock	86.9929	0.876617
46977	1.13898	2.19301	6699317	12883.3	17885232	34394.7	241787	464.975	6697003	12878.9	240561	462.617	520	5	4	Mock	178.852	0.995108
46978	1.04984	1.93333	1.89106e+06	4848.87	7608904	19510	98710	253.103	1887652	4840.13	97656	250.4	390	5	4	Mock	76.089	0.754901
46979	1.04091	1.78767	3005927	10365.3	8431781	29075.1	111048	382.924	3002317	10352.8	109741	378.417	290	5	4	Mock	84.3178	0.237777
46980	1.05373	1.91545	2470338	7202.15	8516698	24830	95437	278.242	2468830	7197.75	94337	275.035	343	5	4	Mock	85.167	0.0899888
46981	1.05255	1.6821	4764719	14705.9	10014104	30907.7	176585	545.015	4762316	14698.5	175120	540.494	324	5	4	Mock	100.141	0.139542
46983	1.30256	2.43959	4497446	6352.32	16247801	22948.9	172939	244.264	4490726	6342.83	170150	240.325	708	5	4	Mock	162.478	0.0313633
46984	1.06762	2.1135	2575821	7901.29	8470227	25982.3	95188	291.988	2573880	7895.34	93884	287.988	326	5	4	Mock	84.7023	0.957299
46985	1.00923	1.51399	3258935	11394.9	8883325	31060.6	135138	472.51	3257650	11390.4	134480	470.21	286	5	4	Mock	88.8333	0.504083
46986	1.25148	2.48137	6068777	9820.03	17074766	27629.1	201200	325.566	6.06383e+06	9812.03	198780	321.65	618	5	4	Mock	170.748	0.195323
46987	1.04183	1.86173	4565535	11272.9	15780823	38965	154718	382.02	4562669	11265.9	153139	378.121	405	5	4	Mock	157.808	0.196104
46988	1.04339	1.75676	3.57632e+06	10739.7	13102093	39345.6	154781	464.808	3.57439e+06	10733.9	154115	462.808	333	5	4	Mock	131.021	0.727313
46989	1.04315	1.73371	3.13634e+06	8884.81	8108931	22971.5	86878	246.113	3133441	8876.6	85493	242.19	353	5	4	Mock	81.0893	0.0548034
46990	1.13765	2.79452	4306238	9854.09	11219276	25673.4	124726	285.414	4302923	9846.51	123415	282.414	437	5	4	Mock	112.193	0.352687
46991	1.02517	1.56835	2520588	9066.86	8767387	31537.4	158880	571.511	2519382	9062.53	158106	568.727	278	5	4	Mock	87.6739	0.120711
46992	1.34201	2.63811	6.27739e+06	8448.71	17575724	23655.1	310914	418.458	6269760	8438.44	308403	415.078	743	5	4	Mock	175.757	0.477008
46993	1.22957	2.32437	6.15339e+06	10646	18049952	31228.3	281045	486.237	6151013	10641.9	279311	483.237	578	5	4	Mock	180.5	0.958338
46995	1.06712	2.15776	4356447	11085.1	9395572	23907.3	121763	309.83	4354772	11080.8	120807	307.397	393	5	4	Mock	93.9557	0.722541
46996	1.02875	1.70474	3869287	10778	9029074	25150.6	154992	431.733	3867939	10774.2	154033	429.061	359	5	4	Mock	90.2907	0.790995
46997	1.04461	2.1148	3361521	8575.31	9368985	23900.5	146646	374.097	3.35955e+06	8570.28	145206	370.423	392	5	4	Mock	93.6899	0.720962
46998	1.27758	2.26531	4412077	7003.3	19481638	30923.2	245265	389.31	4407936	6996.72	243295	386.183	630	5	4	Mock	194.816	0.870327
46999	1.02662	1.90046	4894253	11329.3	15769433	36503.3	230260	533.009	4891754	11323.5	228114	528.042	432	5	4	Mock	157.694	0.337765
47000	1.04068	1.86856	3092539	7970.46	6627074	17080.1	100649	259.405	3091408	7967.55	99501	256.446	388	5	4	Mock	66.2707	0.615378
47001	1.06526	2.15036	3.89165e+06	9287.96	12050681	28760.6	153643	366.69	3889725	9283.35	152176	363.189	419	5	4	Mock	120.507	0.44844
47002	1.02506	1.66601	4676968	9188.54	15463269	30379.7	173675	341.208	4673857	9182.43	172266	338.44	509	5	4	Mock	154.633	0.597254
47003	1.07512	1.70123	3.27643e+06	8294.75	8634799	21860.2	135952	344.182	3272118	8283.84	135073	341.957	395	5	4	Mock	86.348	0.425913
47005	1.02128	1.86939	2754804	11244.1	7617525	31091.9	86293	352.216	2753626	11239.3	85763	350.053	245	5	4	Mock	76.1753	0.0587307
47006	1.13244	2.76618	5862597	12394.5	10945068	23139.7	171333	362.226	5859487	12387.9	169670	358.71	473	5	4	Mock	109.451	0.784271
47007	1.03431	1.83131	1982878	3013.49	16871628	25640.8	170016	258.383	1.97669e+06	3004.09	165774	251.936	658	5	4	Mock	168.716	0.896536
47008	1.02396	1.67085	2815189	8825.04	8655626	27133.6	106150	332.759	2813913	8821.04	104874	328.759	319	5	4	Mock	86.5563	0.457989
47009	1.0422	1.78797	2550552	8071.37	8627241	27301.4	97500	308.544	2547243	8060.9	96236	304.544	316	5	4	Mock	86.2724	0.467317
47010	1.03594	1.85995	3306407	8123.85	9531370	23418.6	130950	321.744	3304372	8118.85	130003	319.418	407	5	4	Mock	95.3137	0.572371
47011	1.16192	2.121	5325653	7996.48	16929430	25419.6	178410	267.883	5321913	7990.86	177090	265.901	666	5	4	Mock	169.294	0.622053
47012	1.03116	1.59509	2.83236e+06	8688.21	8535422	26182.3	125300	384.356	2830533	8682.62	124260	381.166	326	5	4	Mock	85.3542	0.266751
47013	1.01491	1.65796	5070883	12044.9	10116059	24028.6	166655	395.855	5067698	12037.3	165205	392.411	421	5	4	Mock	101.161	0.364471
47014	1.43082	2.8982	9621720	10690.8	18778244	20864.7	302942	336.602	9615364	10683.7	300084	333.427	900	5	4	Mock	187.782	0.0476446
47016	1.03246	1.64815	2.09077e+06	4839.75	8551562	19795.3	114919	266.016	2085973	4828.64	112931	261.414	432	5	4	Mock	85.5156	0.25944
47017	1.0785	2.28509	3328790	7299.98	9329588	20459.6	135994	298.232	3325562	7292.9	134237	294.379	456	5	4	Mock	93.2959	0.300967
47019	1.14535	1.89251	4048467	8262.18	11987692	24464.7	142485	290.786	4046830	8258.84	141169	288.1	490	5	4	Mock	119.877	0.132765
47020	1.01999	1.48232	3.25484e+06	10465.7	7576039	24360.3	108031	347.367	3252707	10458.9	107127	344.46	311	5	4	Mock	75.7604	0.106646
47021	1.03087	1.65074	1705414	6269.9	8283048	30452.4	105637	388.371	1703662	6263.46	104408	383.853	272	5	4	Mock	82.8305	0.798087
47022	1.03924	1.78702	5508201	11172.8	15042184	30511.5	155380	315.172	5506722	11169.8	153908	312.187	493	5	4	Mock	150.422	0.126295
47023	1.03582	1.70024	3499796	8392.8	9489503	22756.6	125768	301.602	3496810	8385.64	124104	297.612	417	5	4	Mock	94.895	0.720015
47025	1.01696	1.76123	2296797	5429.78	12456342	29447.6	121399	286.995	2294527	5424.41	119470	282.435	423	5	4	Mock	124.563	0.810387
47026	1.26683	2.0425	6.06081e+06	8453.01	17218130	24014.1	242833	338.679	6.05636e+06	8446.81	240291	335.134	717	5	4	Mock	172.181	0.761039
47027	1.04956	1.97868	3724497	7941.36	15600625	33263.6	161172	343.65	3721732	7935.46	159331	339.725	469	5	4	Mock	156.006	0.430978
47028	1.02099	1.57692	4096231	9846.71	12619116	30334.4	148811	357.719	4094567	9842.71	147563	354.719	416	5	4	Mock	126.191	0.032161
47029	1.04023	1.83036	1677009	7486.65	7695424	34354.6	108714	485.33	1676145	7482.79	108158	482.848	224	5	4	Mock	76.9542	0.256949
47031	1.01789	1.49315	2556428	8754.89	8432771	28879.4	107050	366.61	2555205	8750.7	105882	362.61	292	5	4	Mock	84.3277	0.168493
47032	1.05882	2.30284	3.8203e+06	12051.4	8595037	27113.7	114353	360.735	3818548	12045.9	113520	358.107	317	5	4	Mock	85.9504	0.488025
47033	1.03459	1.66667	3163019	13016.5	8243998	33925.9	127779	525.839	3161384	13009.8	126808	521.844	243	5	4	Mock	82.44	0.24463
47034	1.04284	1.77778	4878633	15943.2	8631788	28208.5	136498	446.072	4876896	15937.6	135885	444.069	306	5	4	Mock	86.3179	0.549059
47035	1.02117	1.62108	2685034	7649.67	8324724	23717.2	127657	363.695	2682453	7642.32	126244	359.67	351	5	4	Mock	83.2472	0.43753
47036	1.04395	1.58791	2723726	7524.1	12040940	33262.3	133099	367.677	2722917	7521.87	132375	365.677	362	5	4	Mock	120.409	0.397788
47037	1.02284	1.74382	4294641	9650.88	14529005	32649.4	132247	297.184	4291704	9644.28	130976	294.328	445	5	4	Mock	145.29	0.135134
47038	1.28172	2.77427	4290702	5493.86	16483733	21105.9	190060	243.355	4285750	5487.52	186713	239.069	781	5	4	Mock	164.837	0.409371
47039	1.09853	2.14717	6151900	11876.3	17053080	32921	226924	438.077	6149981	11872.5	225610	435.541	518	5	4	Mock	170.531	0.0740995
47040	1.01796	1.81368	1719934	4056.45	8054960	18997.5	81513	192.248	1717809	4051.44	79632	187.811	424	5	4	Mock	80.5496	0.252302
47041	1.03879	1.88802	3063648	7978.25	12371931	32218.6	107656	280.354	3061600	7972.92	106516	277.385	384	5	4	Mock	123.719	0.445873
47042	1.05394	2.14076	1.89281e+06	5550.75	8466146	24827.4	91293	267.721	1890042	5542.65	90289	264.777	341	5	4	Mock	84.6615	0.764043
47043	1.07526	2.46882	5872593	13562.6	13002845	30029.7	158039	364.986	5870737	13558.3	157173	362.986	433	5	4	Mock	130.028	0.566472
47044	1.0562	1.99401	3.31788e+06	9963.62	11454263	34397.2	133383	400.55	3315095	9955.24	132540	398.018	333	5	4	Mock	114.543	0.171689
47045	1.04912	1.8705	3306475	11893.8	8059663	28991.6	92383	332.313	3304883	11888.1	91639	329.637	278	5	4	Mock	80.5966	0.174989
47046	1.03681	1.76895	4082297	14737.5	7957260	28726.6	95510	344.801	4.08052e+06	14731.1	94979	342.884	277	5	4	Mock	79.5726	0.333005
47047	1.07489	2.17391	3767786	9685.83	8294387	21322.3	114536	294.437	3765417	9679.74	113758	292.437	389	5	4	Mock	82.9439	0.823448
47048	1.0261	1.78552	3578308	9593.32	9888075	26509.6	124565	333.954	3575448	9585.65	123073	329.954	373	5	4	Mock	98.8808	0.655941
47049	1.01504	1.61818	4.10039e+06	9319.08	8824088	20054.7	143588	326.336	4097727	9313.02	142708	324.336	440	5	4	Mock	88.2409	0.968158
47050	1.05737	2.20455	2612275	7421.24	8250512	23439	101639	288.747	2609977	7414.71	100096	284.364	352	5	4	Mock	82.5051	0.343093
47051	1.04336	2.08101	2867460	8009.66	9494935	26522.2	107377	299.936	2864423	8001.18	106569	297.679	358	5	4	Mock	94.9493	0.882764
47052	1.02845	1.50298	3279840	9761.43	10507541	31272.4	114333	340.277	3277569	9754.67	113003	336.318	336	5	4	Mock	105.075	0.728492
47054	1.05185	2.00368	231143	849.79	6414172	23581.5	20809	76.5037	229035	842.04	19917	73.2243	272	5	4	Mock	64.1417	0.363303
47055	1.03965	1.83735	3.59372e+06	10824.4	9825588	29595.1	154316	464.807	3.59286e+06	10821.9	153520	462.41	332	5	4	Mock	98.2559	0.440368
47056	1.10127	2.09186	3931058	10653.3	15059707	40812.2	172200	466.667	3929308	10648.5	169933	460.523	369	5	4	Mock	150.597	0.501102
47057	1.01962	1.7821	3536955	13762.5	8603696	33477.4	104605	407.023	3533260	13748.1	104117	405.125	257	5	4	Mock	86.037	0.433563
47059	1.06983	2.16588	4749723	11255.3	13861472	32847.1	146064	346.123	4745695	11245.7	145220	344.123	422	5	4	Mock	138.615	0.973799
47060	1.07781	2.29318	6226967	14152.2	15353876	34895.2	147651	335.57	6222737	14142.6	146374	332.668	440	5	4	Mock	153.539	0.371163
47061	1.18763	2.27837	6927570	13170.3	18087276	34386.5	235117	446.991	6923454	13162.5	232985	442.937	526	5	4	Mock	180.873	0.006864
47062	1.07725	2.22647	182744	537.482	6640850	19531.9	18415	54.1618	180160	529.882	17124	50.3647	340	5	4	Mock	66.4085	0.480443
47063	1.21889	2.19293	4714935	7519.83	17992176	28695.7	202703	323.29	4707498	7507.97	201003	320.579	627	5	4	Mock	179.922	0.390247
47064	1.04801	1.68231	2543362	9282.34	7824469	28556.5	103408	377.401	2540499	9271.89	102330	373.467	274	5	4	Mock	78.2447	0.119893
47066	1.00924	1.51515	2539834	8551.63	11500571	38722.5	125933	424.017	2535976	8538.64	124686	419.818	297	5	4	Mock	115.006	0.498108
47067	1.09366	2.28152	3709817	11008.4	9151016	27154.3	136382	404.694	3.70478e+06	10993.4	135434	401.881	337	5	4	Mock	91.5102	0.412027
47068	1.05017	2.16296	44726	165.652	6326442	23431.3	13056	48.3556	42676	158.059	12020	44.5185	270	5	4	Mock	63.2644	0.394994
47070	1.08444	2.44108	2445224	8233.08	6507277	21910	100846	339.549	2442524	8223.99	99441	334.818	297	5	4	Mock	65.0728	0.113061
47071	1.02116	1.87023	4168732	15911.2	9377153	35790.7	162988	622.092	4165850	15900.2	161431	616.149	262	5	4	Mock	93.7715	0.541
47072	1.06811	1.94158	29685	102.01	7597063	26106.7	11748	40.3711	28470	97.8351	10924	37.5395	291	5	4	Mock	75.9706	0.868134
47074	1.18889	2.64766	3880545	8256.48	14732917	31346.6	171633	365.177	3876651	8248.19	169961	361.619	470	5	4	Mock	147.329	0.816478
47077	1.02976	1.8981	4.04385e+06	9582.58	15928520	37745.3	148000	350.711	4041382	9576.73	146476	347.1	422	5	4	Mock	159.285	0.67023
47079	1.03239	1.67944	2686427	9360.37	8953436	31196.6	124746	434.655	2683282	9349.42	123473	430.22	287	5	4	Mock	89.5344	0.563488
47080	1.07099	2.12585	2550385	8674.78	8887210	30228.6	116632	396.707	2547140	8663.74	115330	392.279	294	5	4	Mock	88.8721	0.611372
47081	1.0521	1.83521	2645303	9944.75	8251710	31021.5	93736	352.391	2642495	9934.19	92915	349.305	266	5	4	Mock	82.5171	0.908758
47082	1.0254	1.90041	3284535	13628.8	8.28857e+06	34392.4	128501	533.199	3282951	13622.2	127778	530.199	241	5	4	Mock	82.8857	0.0280152
47084	1.02371	1.87353	2143612	6304.74	8707516	25610.3	104420	307.118	2141520	6298.59	102811	302.385	340	5	4	Mock	87.0752	0.5911
47086	1.03862	1.90299	2365074	5883.27	9258493	23031.1	77968	193.95	2362345	5876.48	76902	191.299	402	5	4	Mock	92.5849	0.196366
47087	1.03776	1.77056	2187759	9470.82	7066061	30589	81030	350.779	2185957	9463.02	80337	347.779	231	5	4	Mock	70.6606	0.676259
47088	1.04114	1.9085	2519971	8235.2	8.1074e+06	26494.8	91777	299.925	2517531	8227.23	90556	295.935	306	5	4	Mock	81.074	0.707094
47089	1.04917	1.86498	3.93009e+06	8291.33	17780050	37510.7	180375	380.538	3926386	8283.51	178953	377.538	474	5	4	Mock	177.8	0.174189
47090	1.02818	1.88043	3.07534e+06	16713.8	7.08878e+06	38526	115033	625.179	3073921	16706.1	114469	622.114	184	5	4	Mock	70.8878	0.0814852
47091	1.2665	2.29499	5616173	8720.77	18137644	28164	194729	302.374	5612245	8714.67	191264	296.994	644	5	4	Mock	181.376	0.832633
47092	1.20428	2.42204	2835731	6444.84	15674864	35624.7	174324	396.191	2831804	6435.92	172959	393.089	440	5	4	Mock	156.749	0.207288
47094	1.02341	1.6808	3553897	8862.59	14017082	34955.3	135409	337.678	3.55119e+06	8855.85	134016	334.204	401	5	4	Mock	140.171	0.140088
47095	1.22311	2.70052	7513015	10641.7	17905966	25362.6	227095	321.664	7508154	10634.8	223222	316.178	706	5	4	Mock	179.06	0.548493
47096	1.02765	1.72945	1585752	5430.66	8922117	30555.2	93667	320.777	1583218	5421.98	92574	317.034	292	5	4	Mock	89.2212	0.745785
47097	1.04168	1.88529	3993491	11745.6	14105194	41485.9	146814	431.806	3990812	11737.7	145460	427.824	340	5	4	Mock	141.052	0.567189
47098	1.12098	2.57738	3048168	9071.93	9122064	27149	140782	418.994	3046498	9066.96	139807	416.092	336	5	4	Mock	91.2206	0.144245
47099	1.36595	2.31473	4048031	7333.39	18160832	32900.1	239754	434.337	4043945	7325.99	237733	430.676	552	5	4	Mock	181.608	0.0678578
47100	1.01558	1.51155	4596340	15169.4	12329333	40690.9	174364	575.459	4594350	15162.9	173295	571.931	303	5	4	Mock	123.293	0.853638
47101	1.01521	1.58756	4074462	9388.16	17566842	40476.6	177739	409.537	4071568	9381.49	175654	404.733	434	5	4	Mock	175.668	0.282591
47102	1.01109	1.64186	4448095	10344.4	10042816	23355.4	127508	296.53	4445196	10337.7	126261	293.63	430	5	4	Mock	100.428	0.786389
47103	1.01304	1.64659	2225036	8935.89	8361309	33579.6	87085	349.739	2223263	8928.77	85957	345.209	249	5	4	Mock	83.6131	0.647081
47104	1.01846	1.5981	2126623	6729.82	9965286	31535.7	112305	355.396	2123715	6720.62	111056	351.443	316	5	4	Mock	99.6529	0.308344
47105	1.0233	1.66319	3.66083e+06	9558.31	14453863	37738.5	131074	342.23	3658723	9552.8	129951	339.298	383	5	4	Mock	144.539	0.478695
47107	1.10714	2.01724	3.66098e+06	6572.68	17583194	31567.7	177630	318.905	3656290	6564.25	174796	313.817	557	5	4	Mock	175.832	0.930856
47108	1.0448	1.82716	1608329	4963.98	7738359	23883.8	60319	186.17	1606532	4958.43	59428	183.42	324	5	4	Mock	77.3836	0.253593
47109	1.05947	1.79577	3220738	7632.08	9329059	22106.8	131092	310.645	3217496	7624.4	129419	306.68	422	5	4	Mock	93.2906	0.804795
47111	1.31453	2.09765	3234242	7030.96	8592294	18678.9	107439	233.563	3230794	7023.47	106014	230.465	460	5	4	Mock	85.9229	0.231838
47113	1.272	2.93883	6113626	9493.21	18502590	28730.7	219766	341.252	6108428	9485.14	218078	338.63	644	5	4	Mock	185.026	0.264823
47114	1.01215	1.59466	3927544	9532.87	16667074	40454.1	162214	393.723	3925756	9528.53	160978	390.723	412	5	4	Mock	166.671	0.869247
47116	1.03473	1.85093	2756497	8560.55	10058087	31236.3	123107	382.32	2754810	8555.31	122141	379.32	322	5	4	Mock	100.581	0.197159
47117	1.0539	1.87179	4326018	8600.43	13232860	26307.9	125458	249.419	4320206	8588.88	123229	244.988	503	5	4	Mock	132.329	0.591552
47118	1.03434	1.60556	2626386	7295.52	9320357	25889.9	137304	381.4	2623472	7287.42	136224	378.4	360	5	4	Mock	93.2036	0.575681
47120	1.05296	1.97179	4588646	14384.5	11890994	37275.8	148235	464.687	4586621	14378.1	147061	461.006	319	5	4	Mock	118.91	0.775336
47121	1.03541	1.78704	4170059	19305.8	7794674	36086.5	133730	619.12	4168997	19300.9	133167	616.514	216	5	4	Mock	77.9467	0.11366
47122	1.05637	2.13827	3147984	7830.81	9734227	24214.5	151639	377.211	3145265	7824.04	150452	374.259	402	5	4	Mock	97.3423	0.539789
47123	1.07409	2.09938	2525644	7843.61	9237034	28686.4	94754	294.267	2522612	7834.2	93602	290.689	322	5	4	Mock	92.3703	0.603353
47124	1.04582	1.83854	1540236	4011.03	8988851	23408.5	81746	212.88	1535183	3997.87	80210	208.88	384	5	4	Mock	89.8885	0.341332
47125	1.03844	1.98624	3481035	15968.1	8153491	37401.3	119362	547.532	3478890	15958.2	118508	543.615	218	5	4	Mock	81.5349	0.694829
47126	1.04602	1.90297	4726343	12739.5	14036488	37834.2	161772	436.043	4722435	12728.9	160640	432.992	371	5	4	Mock	140.365	0.109927
47128	1.05242	1.75783	4084924	11772.1	9634270	27764.5	125702	362.254	4081143	11761.2	124511	358.821	347	5	4	Mock	96.3427	0.169131
47129	1.07563	2.2589	2367738	7687.46	9168047	29766.4	100073	324.912	2366029	7681.91	99116	321.805	308	5	4	Mock	91.6805	0.285856
47130	1.03841	1.76708	1298953	4034.02	8867226	27538	84133	261.283	1294884	4021.38	83109	258.102	322	5	4	Mock	88.6723	0.892896
47131	1.02268	1.48571	3027155	9610.02	9108116	28914.7	90471	287.21	3023899	9599.68	89064	282.743	315	5	4	Mock	91.0812	0.911557
47132	1.05753	2.38339	3008316	9611.23	10321942	32977.4	119897	383.058	3006751	9606.23	118958	380.058	313	5	4	Mock	103.219	0.747608
47133	1.02514	1.68387	4860777	15679.9	11811282	38100.9	131807	425.184	4857776	15670.2	130959	422.448	310	5	4	Mock	118.113	0.19419
47134	1.28898	2.87189	5420623	7217.87	19658036	26175.8	270540	360.24	5411611	7205.87	266873	355.357	751	5	4	Mock	196.58	0.365135
47135	1.05665	2.03514	2661217	8502.29	9602315	30678.3	119499	381.786	2658155	8492.51	118247	377.786	313	5	4	Mock	96.0232	0.651465
47137	1.02334	1.62463	2303376	6754.77	9158558	26857.9	136112	399.155	2299984	6744.82	134748	395.155	341	5	4	Mock	91.5856	0.661151
47138	1.0433	1.94955	2494543	7402.2	8618464	25574.1	83039	246.407	2492169	7395.16	82232	244.012	337	5	4	Mock	86.1846	0.508138
47139	1.19385	2.31288	5852430	9657.48	17279486	28514	202100	333.498	5846962	9648.45	199674	329.495	606	5	4	Mock	172.795	0.599895
47140	1.05994	2.09763	2196161	6497.52	10615220	31406	98543	291.547	2192742	6487.4	97428	288.249	338	5	4	Mock	106.152	0.847176
47141	1.03939	1.77183	2624901	7394.09	14057696	39599.1	90903	256.065	2623215	7389.34	89913	253.276	355	5	4	Mock	140.577	0.641074
47142	1.04219	1.81672	2321744	7465.41	9130018	29357	95518	307.132	2318338	7454.46	94225	302.974	311	5	4	Mock	91.3002	0.0222367
47144	1.13069	2.79817	4613281	21161.8	8860875	40646.2	149160	684.22	4611276	21152.6	148494	681.165	218	5	4	Mock	88.6088	0.510409
47146	1.01782	1.6407	5734964	14409.5	15279596	38390.9	207952	522.492	5732668	14403.7	206364	518.503	398	5	4	Mock	152.796	0.932441
47147	1.04687	1.95339	2507138	10623.5	8134958	34470.2	83375	353.284	2505204	10615.3	82581	349.919	236	5	4	Mock	81.3496	0.860383
47148	1.08697	2.31793	3346278	9117.92	9681424	26379.9	135600	369.482	3344590	9113.32	134132	365.482	367	5	4	Mock	96.8142	0.443118
47149	1.04931	1.87676	4699517	16547.6	9253215	32581.7	149686	527.063	4695987	16535.2	148974	524.556	284	5	4	Mock	92.5322	0.888879
47154	1.03013	1.74638	2848196	10319.6	8915666	32303.1	83848	303.797	2846531	10313.5	82954	300.558	276	5	4	Mock	89.1567	0.160491
47155	1.05048	1.92669	4606400	8658.65	18538822	34847.4	195257	367.024	4601886	8650.16	192809	362.423	532	5	4	Mock	185.388	0.595801
47156	1.0662	2.16143	3102580	6956.46	14571622	32671.8	128166	287.368	3096973	6943.89	126474	283.574	446	5	4	Mock	145.716	0.853894
47158	1.30276	2.78966	5550934	11013.8	18076816	35866.7	224628	445.69	5544684	11001.4	223072	442.603	504	5	4	Mock	180.768	0.692621
47159	1.03242	1.87764	4613984	19468.3	8701281	36714.3	130956	552.557	4611022	19455.8	130320	549.873	237	5	4	Mock	87.0128	0.711521
47160	1.03607	1.83936	2479018	9996.04	8237816	33217	84469	340.601	2476534	9986.02	83925	338.407	248	5	4	Mock	82.3782	0.627527
47161	1.12433	2.49367	3.68702e+06	9551.88	10883844	28196.5	151653	392.883	3.68479e+06	9546.09	150495	389.883	386	5	4	Mock	108.838	0.0123763
47162	1.02819	1.54545	2.04767e+06	5475.05	8971808	23988.8	103812	277.572	2046185	5471.08	102317	273.575	374	5	4	Mock	89.7181	0.736231
47163	1.02417	1.80259	4381462	14179.5	11411153	36929.3	152331	492.981	4378206	14169	151687	490.896	309	5	4	Mock	114.112	0.150835
47166	1.03389	1.84307	1899172	6931.28	9361849	34167.3	82336	300.496	1898079	6927.3	81526	297.54	274	5	4	Mock	93.6185	0.477655
47169	1.30302	2.27156	4376952	6733.77	18196350	27994.4	234642	360.988	4372406	6726.78	230966	355.332	650	5	4	Mock	181.964	0.00419678
47170	1.02115	1.74065	8028158	20020.3	16342429	40754.2	190300	474.564	8024826	20012	189127	471.638	401	5	4	Mock	163.424	0.0948718
47172	1.07923	1.66022	3168539	8826.01	9374661	26113.3	112554	313.521	3166845	8821.29	110814	308.674	359	5	4	Mock	93.7466	0.056909
47175	1.31103	2.00613	4494160	6329.8	18427630	25954.4	218324	307.499	4490796	6325.06	215714	303.823	710	5	4	Mock	184.276	0.751241
47176	1.07744	2.3053	3499723	10936.6	9444385	29513.7	121948	381.087	3498537	10932.9	120498	376.556	320	5	4	Mock	94.4438	0.0499829
47177	1.04047	1.84629	5478572	9907	18889290	34157.8	198015	358.074	5475640	9901.7	195858	354.174	553	5	4	Mock	188.893	0.604834
47178	1.04453	1.8578	3584665	8221.71	9385603	21526.6	172005	394.507	3582627	8217.03	170261	390.507	436	5	4	Mock	93.856	0.811116
47180	1.18036	2.28132	6.79654e+06	8691.23	19549298	24999.1	266758	341.123	6791486	8684.76	263900	337.468	782	5	4	Mock	195.493	0.400962
47181	1.02451	1.74044	2197673	6004.57	8597554	23490.6	104353	285.117	2195523	5998.7	103255	282.117	366	5	4	Mock	85.9755	0.0578535
47182	1.03968	1.88559	4372603	9263.99	18563870	39330.2	190132	402.822	4368993	9256.34	187727	397.727	472	5	4	Mock	185.639	0.904565
47185	1.36453	3.20028	5.65795e+06	8799.3	18541620	28836.1	242095	376.509	5655171	8794.98	239931	373.143	643	5	4	Mock	185.416	0.345938
47186	1.03852	1.71429	4494224	16462.4	10686238	39143.7	120784	442.432	4493132	16458.4	119745	438.626	273	5	4	Mock	106.862	0.750173
47187	1.05547	2.00706	4629024	10891.8	13988892	32915	134493	316.454	4626478	10885.8	133159	313.315	425	5	4	Mock	139.889	0.764748
47188	1.28679	3.01375	6566390	12850.1	18716416	36627	283329	554.46	6560887	12839.3	281846	551.558	511	5	4	Mock	187.164	0.675475
47189	1.07777	2.25734	5588023	12614	17919356	40450	144972	327.251	5585071	12607.4	143230	323.318	443	5	4	Mock	179.194	0.611267
47190	1.00827	1.69075	2753198	7957.22	12678147	36642	134210	387.89	2752263	7954.52	133517	385.887	346	5	4	Mock	126.781	0.464119
47191	1.03546	1.8688	3447918	10052.2	10061384	29333.5	133682	389.743	3445385	10044.9	132355	385.875	343	5	4	Mock	100.614	0.175423
47192	1.07556	2.35959	3498907	11982.6	9417325	32251.1	135767	464.955	3497838	11978.9	134893	461.962	292	5	4	Mock	94.1732	0.68954
47194	1.06124	2.29231	3.60685e+06	11098	9677643	29777.4	119567	367.898	3603034	11086.3	118876	365.772	325	5	4	Mock	96.7764	0.657375
47195	1.20345	2.76379	6460412	9758.93	18808534	28411.7	257116	388.393	6.45698e+06	9753.75	255130	385.393	662	5	4	Mock	188.085	0.0752153
47196	1.03273	1.66446	2992453	6635.15	9754164	21627.9	101915	225.976	2988884	6627.24	100598	223.055	451	5	4	Mock	97.5416	0.70168
47197	1.03225	1.57522	2641217	11686.8	8.16198e+06	36115	101375	448.562	2639185	11677.8	100781	445.934	226	5	4	Mock	81.6198	0.198417
47198	1.04752	1.97733	3043179	7704.25	8963756	22693.1	120197	304.296	3041873	7700.94	119376	302.218	395	5	4	Mock	89.6376	0.604249
47199	1.05567	2.1646	3209878	9968.57	9459714	29378	104862	325.658	3208037	9962.85	103451	321.276	322	5	4	Mock	94.5971	0.581612
47200	1.11406	2.57325	2889638	9202.67	8696731	27696.6	95280	303.439	2886827	9193.72	94401	300.64	314	5	4	Mock	86.9673	0.158519
47201	1.01245	1.51246	2711665	9650.05	8417781	29956.5	113514	403.964	2710081	9644.42	112840	401.566	281	5	4	Mock	84.1778	0.693433
47202	1.04063	1.9177	2904754	11953.7	8382750	34496.9	107339	441.724	2902755	11945.5	106589	438.638	243	5	4	Mock	83.8275	0.778835
47203	1.04236	1.84659	3459499	9828.12	9511871	27022.4	129925	369.105	3458238	9824.54	128817	365.957	352	5	4	Mock	95.1187	0.774047
47204	1.0835	2.19892	3149514	8489.26	9147346	24655.9	111371	300.191	3.14752e+06	8483.89	109752	295.827	371	5	4	Mock	91.4735	0.277213
47205	1.07946	2.09328	6102422	13266.1	17875764	38860.4	186464	405.357	6098201	13257	184985	402.141	460	5	4	Mock	178.758	0.220905
47206	1.18027	2.03852	6097616	9409.9	19350716	29862.2	258704	399.235	6094893	9405.7	255118	393.701	648	5	4	Mock	193.507	0.730574
47208	1.01962	1.6327	4779603	11326.1	16836410	39896.7	177518	420.659	4776575	11318.9	175577	416.059	422	5	4	Mock	168.364	0.010697
47210	1.14782	2.03697	5398533	10053.1	18736336	34890.8	253559	472.177	5395405	10047.3	250934	467.289	537	5	4	Mock	187.363	0.644202
47211	1.04976	1.93939	3684627	11165.5	12620554	38244.1	105185	318.742	3682661	11159.6	104009	315.179	330	5	4	Mock	126.206	0.300904
47213	1.08309	2.25	4785193	10224.8	16101425	34404.8	189672	405.282	4782690	10219.4	187178	399.953	468	5	4	Mock	161.014	0.633866
47215	1.30034	2.56779	6074447	9536.02	18691148	29342.5	173871	272.953	6.06906e+06	9527.57	170370	267.457	637	5	4	Mock	186.911	0.926165
47217	1.26688	2.12481	4481200	7779.86	17483764	30353.8	199013	345.509	4477025	7772.61	197277	342.495	576	5	4	Mock	174.838	0.344567
47218	1.16393	2.55172	4370541	9399.01	13090316	28151.2	163555	351.731	4367013	9391.43	161728	347.802	465	5	4	Mock	130.903	0.210906
47219	1.05371	1.95575	5542012	12398.2	15819555	35390.5	178590	399.53	5537978	12389.2	176802	395.53	447	5	4	Mock	158.196	0.697145
47220	1.0389	1.73442	5158381	14017.3	14988030	40728.3	175377	476.568	5156078	14011.1	173886	472.516	368	5	4	Mock	149.88	0.945107
47221	1.01474	1.79677	3461161	11165	9834783	31725.1	142241	458.842	3459433	11159.5	141214	455.529	310	5	4	Mock	98.3478	0.852844
47222	1.04041	1.83505	5154762	13285.5	15870246	40902.7	179184	461.814	5152202	13278.9	178103	459.028	388	5	4	Mock	158.702	0.225989
47223	1.00254	1.44469	3687604	7999.14	17481998	37921.9	179146	388.603	3684126	7991.6	176878	383.683	461	5	4	Mock	174.82	0.895309
47224	1.05892	1.98595	5449737	12792.8	17032384	39982.1	234106	549.545	5448319	12789.5	232828	546.545	426	5	4	Mock	170.324	0.347807
47225	1.03615	1.8316	4533758	9425.69	15423367	32065.2	177475	368.971	4530636	9419.2	175095	364.023	481	5	4	Mock	154.234	0.282907
47227	1.42121	2.93544	8219631	13408.9	19334538	31540.8	247193	403.251	8.21547e+06	13402.1	245137	399.897	613	5	4	Mock	193.345	0.459826
47228	1.12949	1.98533	7275677	10276.4	19066276	26929.8	215950	305.014	7.272e+06	10271.2	213697	301.832	708	5	4	Mock	190.663	0.572763
47229	1.0625	1.68327	3594332	7217.53	11510281	23113	147840	296.867	3592370	7213.59	146089	293.351	498	5	4	Mock	115.103	0.6022
47230	1.04571	1.90826	5744023	13174.4	16970584	38923.4	171906	394.28	5741658	13168.9	170162	390.28	436	5	4	Mock	169.706	0.57251
47231	1.0823	1.58014	4665282	6830.57	19329222	28300.5	170063	248.994	4660781	6823.98	167450	245.168	683	5	4	Mock	193.292	0.0058818
47232	1.03137	1.76772	2973910	11708.3	8757516	34478.4	99164	390.409	2971970	11700.7	98402	387.409	254	5	4	Mock	87.5752	0.956984
47234	1.04735	1.99625	3434891	12864.8	8907275	33360.6	111268	416.734	3432532	12855.9	110497	413.846	267	5	4	Mock	89.0727	0.336964
47235	1.02666	1.82013	4656475	9971.04	17334702	37119.3	180352	386.193	4654189	9966.14	178552	382.338	467	5	4	Mock	173.347	0.115384
47236	1.2713	1.87304	5435298	8809.24	17480306	28331.1	224118	363.238	5431037	8802.33	221811	359.499	617	5	4	Mock	174.803	0.168484
47237	1.03587	1.78291	4401025	10164	15391205	35545.5	151817	350.617	4397847	10156.7	149400	345.035	433	5	4	Mock	153.912	0.985852
47238	1.04342	1.791	3685179	11849.5	9137438	29380.8	123903	398.402	3680194	11833.4	122935	395.289	311	5	4	Mock	91.3744	0.770922
47241	1.0179	1.52878	3433506	12350.7	8915350	32069.6	126277	454.234	3432452	12346.9	125508	451.468	278	5	4	Mock	89.1535	0.267354
47243	1.0298	1.82161	2885717	7250.55	15991976	40180.8	142073	356.967	2883149	7244.09	140403	352.771	398	5	4	Mock	159.92	0.348751
47244	1.12815	1.88108	7617584	14565.2	19064250	36451.7	248773	475.665	7613698	14557.7	247204	472.665	523	5	4	Mock	190.643	0.461226
47245	1.02642	1.56835	4521890	16265.8	9355222	33651.9	130868	470.748	4519727	16258	129800	466.906	278	5	4	Mock	93.5522	0.868177
47246	1.08584	2.47257	3487737	14716.2	8421355	35533.1	111030	468.481	3485933	14708.6	110327	465.515	237	5	4	Mock	84.2135	0.0772452
47247	1.0759	1.87387	5925610	13528.8	15830205	36142	184353	420.897	5921620	13519.7	182867	417.505	438	5	4	Mock	158.302	0.066165
47248	1.05832	1.62882	3.84771e+06	16802.2	8349018	36458.6	127469	556.633	3.84522e+06	16791.4	126422	552.061	229	5	4	Mock	83.4902	0.229862
47249	1.12104	1.90878	8.02525e+06	14229.2	19297566	34215.5	248731	441.012	8021384	14222.3	247039	438.012	564	5	4	Mock	192.976	0.73423
47250	1.17725	2.78989	4717901	12890.4	9276848	25346.6	139790	381.94	4712133	12874.7	138503	378.423	366	5	4	Mock	92.7685	0.930711
47251	1.0255	1.70115	3902145	8970.45	16860498	38759.8	132643	304.926	3.90045e+06	8966.56	131338	301.926	435	5	4	Mock	168.605	0.586767
47253	1.01842	1.67989	3353093	9498.85	9739238	27589.9	164533	466.099	3350768	9492.26	162962	461.649	353	5	4	Mock	97.3924	0.901558
47254	1.03299	1.84639	4337159	13063.7	9067913	27313	165487	498.455	4332313	13049.1	164159	494.455	332	5	4	Mock	90.6791	0.0965571
47257	1.05711	1.85938	4192691	9358.69	17193746	38378.9	195540	436.473	4189469	9351.49	193760	432.5	448	5	4	Mock	171.937	0.386703
47258	1.26312	2.98036	7390999	11284	19211996	29331.3	239136	365.093	7386172	11276.6	237022	361.866	655	5	4	Mock	192.12	0.751387
47259	1.03914	1.62408	5714162	14039.7	14719384	36165.6	178807	439.329	5711699	14033.7	176900	434.644	407	5	4	Mock	147.194	0.830249
47261	1.09123	2.23684	4150979	11098.9	9198582	24595.1	164320	439.358	4145603	11084.5	162824	435.358	374	5	4	Mock	91.9858	0.75013
47262	1.03909	2.059	4342909	12810.9	11286949	33294.8	170608	503.268	4340089	12802.6	169755	500.752	339	5	4	Mock	112.869	0.909765
47263	1.03987	1.80453	3218940	9118.81	12763600	36157.5	143788	407.331	3.21719e+06	9113.84	142728	404.329	353	5	4	Mock	127.636	0.188333
47264	1.02812	1.74387	4108875	11195.8	10705562	29170.5	121619	331.387	4105324	11186.2	120046	327.101	367	5	4	Mock	107.056	0.145258
47265	1.02934	1.67136	2631745	12355.6	8022250	37663.1	101789	477.883	2630535	12349.9	101173	474.991	213	5	4	Mock	80.2225	0.264718
47268	1.0437	1.9886	2610086	7436.14	9379817	26723.1	126782	361.202	2606603	7426.22	125553	357.701	351	5	4	Mock	93.7982	0.385065
47272	1.05123	1.83623	5061810	12560.3	14880607	36924.6	180307	447.412	5059959	12555.7	179139	444.514	403	5	4	Mock	148.806	0.944952
47273	1.12231	2.54303	3108629	9448.72	9004310	27368.7	93139	283.097	3106293	9441.62	91531	278.21	329	5	4	Mock	90.0431	0.676924
47276	1.06236	1.96657	3159300	8874.44	9740475	27360.9	116245	326.531	3156463	8866.47	114895	322.739	356	5	4	Mock	97.4048	0.959158
47277	1.12097	2.52535	4489217	10464.4	14919878	34778.3	136074	317.189	4484007	10452.2	134358	313.189	429	5	4	Mock	149.199	0.630339
47279	1.04895	2.03583	4589042	14948	12339449	40193.6	137994	449.492	4586740	14940.5	136918	445.987	307	5	4	Mock	123.394	0.468967
47280	1.03465	1.81346	3246865	9929.25	9314573	28484.9	108188	330.85	3.24559e+06	9925.36	107364	328.33	327	5	4	Mock	93.1457	0.935346
47281	1.06848	2.16327	3780105	9643.12	15770609	40231.1	191306	488.026	3.77777e+06	9637.17	189695	483.916	392	5	4	Mock	157.706	0.133972
47282	1.02484	1.81818	2322465	6597.91	9875398	28055.1	132041	375.116	2319535	6589.59	131008	372.182	352	5	4	Mock	98.754	0.951168
47283	1.03097	1.70064	4396906	9335.26	14341157	30448.3	162741	345.522	4392735	9326.4	160748	341.291	471	5	4	Mock	143.412	0.588128
47284	1.06363	2.12275	2571009	7790.94	8648574	26207.8	98378	298.115	2569338	7785.87	97269	294.755	330	5	4	Mock	86.4857	0.21559
47286	1.02092	1.48056	2497584	6937.73	9035259	25097.9	118071	327.975	2495390	6931.64	116690	324.139	360	5	4	Mock	90.3526	0.861351
47287	1.01611	1.77806	4432169	11306.6	15096301	38511	187387	478.028	4427821	11295.5	185739	473.824	392	5	4	Mock	150.963	0.366586
47288	1.0192	1.65616	3.03068e+06	8683.89	9414187	26974.7	86414	247.605	3027908	8675.95	84842	243.1	349	5	4	Mock	94.1419	0.0665915
47289	1.02822	1.76457	3.6056e+06	8404.67	15589495	36339.1	151017	352.021	3602460	8397.34	149471	348.417	429	5	4	Mock	155.895	0.0548957
47291	1.02291	1.59669	4036901	11151.7	10467206	28914.9	130758	361.21	4034974	11146.3	129507	357.754	362	5	4	Mock	104.672	0.191509
47294	1.14547	2.30143	4911023	10584.1	16907524	36438.6	202768	437	4905484	10572.2	201002	433.194	464	5	4	Mock	169.075	0.642967
47295	1.03658	1.84091	4434117	10077.5	17349964	39431.7	173514	394.35	4431259	10071	171641	390.093	440	5	4	Mock	173.5	0.545739
47296	1.05059	1.93	5131374	12828.4	11045988	27615	123533	308.832	5129711	12824.3	122652	306.63	400	5	4	Mock	110.46	0.377641
47297	1.03902	1.68672	3339250	8390.08	12136310	30493.2	142317	357.58	3337116	8384.71	140725	353.58	398	5	4	Mock	121.363	0.331462
47299	1.11042	2.16159	3923668	12299.9	9744880	30548.2	125026	391.931	3921810	12294.1	124153	389.194	319	5	4	Mock	97.4488	0.404455
47300	1.04449	1.89376	3.58552e+06	8280.64	16774838	38741	130669	301.776	3.5834e+06	8275.74	129389	298.82	433	5	4	Mock	167.748	0.134213
47301	1.02797	1.68998	4380001	10209.8	9709838	22633.7	125220	291.888	4377660	10204.3	123951	288.93	429	5	4	Mock	97.0984	0.373811
47303	1.03116	1.69939	3191640	9790.31	9362509	28719.4	122409	375.488	3188951	9782.06	121271	371.997	326	5	4	Mock	93.6251	0.591939
47305	1.0415	1.89867	3467347	9246.26	13129195	35011.2	158895	423.72	3.4645e+06	9238.67	157620	420.32	375	5	4	Mock	131.292	0.0608255
47306	1.03101	1.7828	4268052	9178.61	17974260	38654.3	196040	421.591	4265180	9172.43	194525	418.333	465	5	4	Mock	179.743	0.32292
47307	1.11918	2.08661	6119944	10049.2	18489612	30360.6	191099	313.791	6.11543e+06	10041.8	189231	310.724	609	5	4	Mock	184.896	0.470609
47309	1.13991	2.23892	4471095	5836.94	18029224	23536.8	254197	331.85	4464911	5828.87	251508	328.339	766	5	4	Mock	180.292	0.00725606
47311	1.04046	1.78472	1958007	6798.64	8826760	30648.5	108273	375.948	1955717	6790.68	106892	371.153	288	5	4	Mock	88.2676	0.987466
47313	1.18779	2.47066	5323821	7292.91	18845166	25815.3	252291	345.604	5317060	7283.64	249127	341.27	730	5	4	Mock	188.452	0.703599
47314	1.0263	1.4596	4392988	11093.4	9107625	22999.1	125409	316.689	4390817	11087.9	124249	313.76	396	5	4	Mock	91.0763	0.134656
47315	1.04059	1.67021	6516468	13864.8	17521894	37280.6	163916	348.757	6512083	13855.5	162571	345.896	470	5	4	Mock	175.219	0.458094
47316	1.02568	1.73469	4122167	8412.59	12263667	25027.9	165714	338.192	4118328	8404.75	163556	333.788	490	5	4	Mock	122.637	0.609347
47317	1.02686	1.53503	4149002	13213.4	9380212	29873.3	138700	441.72	4146224	13204.5	137475	437.818	314	5	4	Mock	93.8021	0.583836
47318	1.05054	1.96197	4204301	9405.59	11856423	26524.4	121858	272.613	4199257	9394.31	120070	268.613	447	5	4	Mock	118.564	0.0863031
47319	1.04187	1.84502	4399848	8117.8	17458766	32211.7	151340	279.225	4393347	8105.81	149882	276.535	542	5	4	Mock	174.588	0.538071
47321	1.16087	1.90537	6911449	9519.9	19174456	26411.1	260680	359.063	6903987	9509.62	258314	355.804	726	5	4	Mock	191.745	0.204914
47323	1.0982	2.08055	5.42799e+06	8575.03	18297686	28906.3	159970	252.717	5422570	8566.46	157942	249.513	633	5	4	Mock	182.977	0.357183
47324	1.0258	1.58556	2637633	7052.49	9027186	24136.9	123072	329.07	2635554	7046.94	121943	326.051	374	5	4	Mock	90.2719	0.212909
47326	1.05454	2.08589	2185810	6704.94	8823290	27065.3	111541	342.15	2183545	6697.99	110538	339.074	326	5	4	Mock	88.2329	0.446343
47327	1.03935	1.72464	2696649	5583.12	14579721	30185.8	121500	251.553	2693916	5577.47	118657	245.667	483	5	4	Mock	145.797	0.284375
47328	1.03524	2.00795	4144132	8238.83	14801820	29427.1	131086	260.608	4140250	8231.11	128831	256.125	503	5	4	Mock	148.018	0.295478
47329	1.25094	2.29499	6.01768e+06	8995.04	17325342	25897.4	233722	349.36	6.01023e+06	8983.9	231774	346.448	669	5	4	Mock	173.253	0.978933
47331	1.0217	1.88802	3643166	9487.41	12600418	32813.6	167418	435.984	3641069	9481.95	166452	433.469	384	5	4	Mock	126.004	0.0428543
47332	1.04088	2.02083	3383164	8810.32	12150336	31641.5	136860	356.406	3380956	8804.57	135358	352.495	384	5	4	Mock	121.503	0.799357
47333	1.10949	2.27578	3214187	7839.48	8620005	21024.4	145346	354.502	3211265	7832.35	144117	351.505	410	5	4	Mock	86.2001	0.738913
47334	1.02629	1.54674	6016063	10610.3	19004848	33518.2	226038	398.656	6013910	10606.5	223993	395.049	567	5	4	Mock	190.048	0.4354
47336	1.01039	1.4931	8179512	16133.2	18394634	36281.3	106287	209.639	8176278	16126.8	104390	205.897	507	5	4	Mock	183.946	0.879498
47337	1.07721	2.25914	3134477	10413.5	9434183	31342.8	126634	420.711	3132355	10406.5	125246	416.1	301	5	4	Mock	94.3418	0.0927337
47338	1.0157	1.63189	6905147	13592.8	15187539	29896.7	152069	299.348	6902773	13588.1	151079	297.4	508	5	4	Mock	151.875	0.551419
47339	1.0281	1.78078	2603501	7818.32	9329472	28016.4	119337	358.369	2600030	7807.9	118017	354.405	333	5	4	Mock	93.2947	0.286324
47340	1.03877	1.87386	4532987	8287	17860562	32651.9	203754	372.494	4530312	8282.11	202182	369.62	547	5	4	Mock	178.606	0.792846
47342	1.34986	2.61707	5488498	7644.15	18658376	25986.6	241507	336.361	5483387	7637.03	240008	334.273	718	5	4	Mock	186.584	0.670632
47343	1.02987	1.64139	5670907	11620.7	17974414	36832.8	207418	425.037	5668666	11616.1	205912	421.951	488	5	4	Mock	179.744	0.172636
47344	1.01637	1.64103	3603534	9239.83	10176197	26092.8	134083	343.803	3601723	9235.19	132926	340.836	390	5	4	Mock	101.762	0.845131
47346	1.03323	1.8361	3433440	8155.44	8577220	20373.4	128124	304.333	3429864	8146.95	126857	301.323	421	5	4	Mock	85.7722	0.692356
47347	1.0318	1.8925	3.38782e+06	8469.54	9253852	23134.6	155612	389.03	3385063	8462.66	154391	385.978	400	5	4	Mock	92.5385	0.0117936
47350	1.03721	1.69847	2435326	9295.14	8319244	31752.8	124944	476.885	2433755	9289.14	124179	473.966	262	5	4	Mock	83.1924	0.0314501
47351	1.03578	1.90476	3408740	12486.2	8898746	32596.1	123481	452.311	3406509	12478.1	122316	448.044	273	5	4	Mock	88.9875	0.853324
47352	1.3175	2.76339	6512234	12694.4	17163536	33457.2	236916	461.825	6509376	12688.8	235787	459.624	513	5	4	Mock	171.635	0.819639
47353	1.05583	1.91099	3.47249e+06	9090.3	8601478	22517	138938	363.712	3470411	9084.85	137958	361.147	382	5	4	Mock	86.0148	0.678373
47356	1.026	1.42561	4986622	9391	16871762	31773.6	180441	339.814	4983179	9384.52	178928	336.964	531	5	4	Mock	168.718	0.202115
47357	1.06196	2.0656	4483803	7950.01	17592302	31192	163287	289.516	4481188	7945.37	161068	285.582	564	5	4	Mock	175.923	0.12344
47358	1.01796	1.75329	2697115	8872.09	8906426	29297.5	108611	357.273	2696129	8868.85	108007	355.286	304	5	4	Mock	89.0643	0.988177
47359	1.02154	1.56216	3.42674e+06	9261.45	8869773	23972.4	88879	240.214	3424639	9255.78	88225	238.446	370	5	4	Mock	88.6977	0.488471
47360	1.08767	2.05294	6608015	9966.84	18626742	28094.6	336117	506.964	6605452	9962.97	333742	503.382	663	5	4	Mock	186.267	0.553822
47362	1.1505	1.9493	8208803	11229.6	18176040	24864.6	239196	327.217	8201731	11219.9	236447	323.457	731	5	4	Mock	181.76	0.200825
47366	1.06136	2.05386	3289425	7703.57	15038770	35219.6	108216	253.433	3287766	7699.69	106588	249.621	427	5	4	Mock	150.388	0.243495
47367	1.01042	1.46726	3175830	9451.88	8917944	26541.5	109545	326.027	3172687	9442.52	108527	322.997	336	5	4	Mock	89.1794	0.646542
47368	1.04164	1.9383	4295651	11042.8	12195728	31351.5	150045	385.72	4292892	11035.7	148558	381.897	389	5	4	Mock	121.957	0.268002
47369	1.23943	2.41943	5373227	6716.53	17531696	21914.6	222298	277.873	5368411	6710.51	219951	274.939	800	5	4	Mock	175.317	0.222329
47370	1.01861	1.53495	4145720	12601	9047815	27501	122061	371.006	4143076	12592.9	120907	367.498	329	5	4	Mock	90.4781	0.0697326
47371	1.19283	2.05263	5890787	11242	17426900	33257.4	241416	460.718	5888323	11237.3	239842	457.714	524	5	4	Mock	174.269	0.561728
47372	1.04997	1.71287	5674413	11281.1	13122141	26087.8	185281	368.352	5672025	11276.4	183810	365.427	503	5	4	Mock	131.221	0.519563
47373	1.0337	1.61511	2551628	9178.52	8789124	31615.6	112267	403.838	2549115	9169.48	110910	398.957	278	5	4	Mock	87.8912	0.192956
47374	1.02439	1.76554	3148883	8895.15	9139739	25818.5	145304	410.463	3146406	8888.15	143719	405.986	354	5	4	Mock	91.3974	0.250702
47375	1.03413	1.82752	7236825	14860	17350208	35626.7	112992	232.016	7231878	14849.9	112116	230.218	487	5	4	Mock	173.502	0.608564
47376	1.15872	1.82484	8270507	11615.9	17515800	24600.8	257209	361.249	8263974	11606.7	254210	357.037	712	5	4	Mock	175.158	0.353562
47377	1.03822	1.67608	4399248	8284.84	17111450	32225	185023	348.443	4397129	8280.85	183821	346.179	531	5	4	Mock	171.114	0.866973
47378	1.03219	1.80041	4934777	10050.5	17149560	34927.8	161687	329.301	4932813	10046.5	160736	327.365	491	5	4	Mock	171.496	0.15742
47379	1.06289	1.99718	2807207	7907.63	8676347	24440.4	122330	344.592	2804325	7899.51	120923	340.628	355	5	4	Mock	86.7635	0.0308557
47381	1.03907	1.61818	4444353	8095.36	17363766	31628	195237	355.623	4442076	8091.21	193355	352.195	549	5	4	Mock	173.638	0.957032
47382	1.03546	1.85142	2837755	6692.82	9582723	22600.8	113348	267.33	2833604	6683.03	111987	264.12	424	5	4	Mock	95.8272	0.347378
47383	1.02059	1.61905	2723072	6483.5	8953100	21316.9	147006	350.014	2718188	6471.88	145498	346.424	420	5	4	Mock	89.531	0.917797
47385	1.01423	1.53153	2991424	13474.9	7.82642e+06	35254.1	109251	492.122	2989923	13468.1	108478	488.64	222	5	4	Mock	78.2642	0.627761
47386	1.00446	1.52941	3681242	10827.2	13851755	40740.5	203018	597.112	3.67851e+06	10819.1	201805	593.544	340	5	4	Mock	138.518	0.96927
47387	1.03774	1.82131	3867986	13292	8882714	30524.8	124036	426.241	3866309	13286.3	123041	422.821	291	5	4	Mock	88.8271	0.13668
47388	1.02551	1.62766	4581582	9748.05	17098070	36378.9	189235	402.628	4576483	9737.2	187418	398.762	470	5	4	Mock	170.981	0.0593656
47390	1.04637	1.73668	2.64484e+06	8291.04	8719907	27335.1	132079	414.041	2640906	8278.7	130901	410.348	319	5	4	Mock	87.1991	0.200718
47391	1.02086	1.6046	3204927	7367.65	13391748	30785.6	136689	314.228	3201369	7359.47	135531	311.566	435	5	4	Mock	133.917	0.511102
47392	1.05949	2.11598	3314321	8542.06	8972842	23125.9	148735	383.338	3.31025e+06	8531.58	147994	381.428	388	5	4	Mock	89.7284	0.905542
47393	1.0268	1.72589	3777076	9586.49	15105685	38339.3	198348	503.421	3774790	9580.69	196951	499.876	394	5	4	Mock	151.057	0.677491
47394	1.03759	1.6388	3418492	11433.1	9012516	30142.2	132915	444.532	3415134	11421.9	131719	440.532	299	5	4	Mock	90.1252	0.83924
47396	1.05883	2.11588	1071016	4616.45	8077358	34816.2	89963	387.772	1069918	4611.72	88867	383.047	232	5	4	Mock	80.7736	0.329842
47397	1.28561	3.23281	6054016	10140.7	17939092	30048.7	218526	366.04	6049497	10133.2	216310	362.328	597	5	4	Mock	179.391	0.11662
47398	1.01144	1.58643	3250811	7113.37	16979896	37155.1	177252	387.86	3248582	7108.49	176338	385.86	457	5	4	Mock	169.799	0.230159
47399	1.01236	1.58723	3024270	6434.62	15623707	33241.9	138074	293.774	3020970	6427.6	137143	291.794	470	5	4	Mock	156.237	0.799522
47400	1.2175	2.54917	5199232	8426.63	17999674	29172.9	200221	324.507	5192736	8416.1	198370	321.507	617	5	4	Mock	179.997	0.377782
47401	1.02134	1.63934	5565553	11404.8	17309496	35470.3	215471	441.539	5561533	11396.6	213693	437.895	488	5	4	Mock	173.095	0.170631
47402	1.01731	1.73256	3.25245e+06	9454.81	9021342	26224.8	152481	443.259	3247745	9441.12	151076	439.174	344	5	4	Mock	90.2134	0.131257
47403	1.01788	1.73759	1176530	4172.09	8182951	29017.6	82129	291.238	1175001	4166.67	80627	285.911	282	5	4	Mock	81.8295	0.909112
47404	1.07477	2.20518	4122708	8904.34	16081610	34733.5	193731	418.425	4119703	8897.85	192420	415.594	463	5	4	Mock	160.816	0.572136
47405	1.0358	1.7276	4259996	7634.4	14060979	25198.9	125709	225.285	4256109	7627.44	123601	221.507	558	5	4	Mock	140.61	0.0877363
47407	1.06858	2.12857	4224089	7543.02	17667156	31548.5	179752	320.986	4221873	7539.06	177937	317.745	560	5	4	Mock	176.672	0.212997
47408	1.02598	1.76222	6025439	13389.9	13058100	29018	191016	424.48	6022299	13382.9	189216	420.48	450	5	4	Mock	130.581	0.729295
47410	1.05201	1.93271	4397995	10204.2	8917906	20691.2	177889	412.736	4394569	10196.2	176165	408.736	431	5	4	Mock	89.1791	0.645476
47411	1.00492	1.53356	3225669	10824.4	8958116	30060.8	143021	479.936	3224153	10819.3	141956	476.362	298	5	4	Mock	89.5812	0.822279
47413	1.02577	1.75758	5271686	9396.94	17703468	31557	180078	320.995	5265630	9386.15	177910	317.13	561	5	4	Mock	177.035	0.401764
47414	1.02391	1.71402	3594781	6808.3	16583528	31408.2	174114	329.761	3591061	6801.25	173058	327.761	528	5	4	Mock	165.835	0.303449
47415	1.06949	2.3125	2761790	8630.59	8878104	27744.1	126702	395.944	2759807	8624.4	126019	393.809	320	5	4	Mock	88.781	0.620417
47416	1.04408	1.83278	3255422	10887.7	8860281	29633	136285	455.803	3254348	10884.1	135354	452.689	299	5	4	Mock	88.6028	0.244008
47417	1.19178	2.31466	5504148	6088.66	19293200	21342	194402	215.046	5499061	6083.03	190787	211.048	904	5	4	Mock	192.932	0.0106649
47419	1.03681	1.80851	2401656	10219.8	7674161	32656	95926	408.196	2400651	10215.5	95277	405.434	235	5	4	Mock	76.7416	0.0922064
47420	1.04035	1.78851	3090444	7104.47	15880836	36507.7	184244	423.549	3085649	7093.45	182969	420.618	435	5	4	Mock	158.808	0.856124
47421	1.0343	1.91616	4053163	8288.68	13346454	27293.4	147964	302.585	4050941	8284.13	146046	298.663	489	5	4	Mock	133.465	0.680319
47422	1.07028	2.09788	3117273	8246.75	8737912	23116.2	103878	274.81	3114263	8238.79	102744	271.81	378	5	4	Mock	87.3791	0.332523
47423	1.04541	1.97799	2755351	4332.31	13136964	20655.6	99175	155.936	2752225	4327.4	96674	152.003	636	5	4	Mock	131.37	0.588486
47424	1.01716	1.54858	3323417	6727.56	17045826	34505.7	164507	333.01	3320506	6721.67	163182	330.328	494	5	4	Mock	170.458	0.632707
47425	1.06163	2.06338	2706805	9531	8490420	29895.8	113735	400.475	2705344	9525.86	112883	397.475	284	5	4	Mock	84.9042	0.359507
47427	1.04995	1.93038	2170088	6867.37	7.89061e+06	24970.3	115125	364.32	2168077	6861	113892	360.418	316	5	4	Mock	78.9061	0.999866
47428	1.14297	2.05042	4764335	8477.46	17673140	31446.9	225070	400.48	4760299	8470.28	223494	397.676	562	5	4	Mock	176.731	0.950538
47429	1.02587	1.64097	3.85957e+06	8501.25	8802985	19389.8	151288	333.233	3857324	8496.31	149691	329.716	454	5	4	Mock	88.0298	0.37551
47430	1.01607	1.68116	1659670	6013.3	8357955	30282.4	114425	414.583	1657264	6004.58	113597	411.583	276	5	4	Mock	83.5795	0.247062
47432	1.02137	1.48885	6145696	11423.2	12176687	22633.2	160274	297.907	6.14324e+06	11418.7	158660	294.907	538	5	4	Mock	121.767	0.04728
47433	1.03809	1.78291	2285583	5278.48	8251430	19056.4	86832	200.536	2283777	5274.31	85359	197.134	433	5	4	Mock	82.5143	0.274863
47434	1.03619	2.0042	2346634	9859.81	8.29692e+06	34861	141992	596.605	2344855	9852.33	141278	593.605	238	5	4	Mock	82.9692	0.291446
47435	1.02029	1.7798	3128688	6320.58	16091993	32509.1	137590	277.96	3125046	6313.22	135633	274.006	495	5	4	Mock	160.92	0.152923
47436	1.06289	2.13043	2436419	8148.56	8078471	27018.3	90304	302.02	2430064	8127.3	88708	296.682	299	5	4	Mock	80.7847	0.0583666
47437	1.02237	1.71053	3633815	9562.67	14615183	38461	124253	326.982	3631674	9557.04	123216	324.253	380	5	4	Mock	146.152	0.660431
47438	1.06608	1.82982	4367202	7218.52	12768594	21105.1	226364	374.155	4363112	7211.76	224818	371.6	605	5	4	Mock	127.686	0.201111
47439	1.04834	1.92875	2988347	7342.38	8611244	21157.8	106663	262.071	2985361	7335.04	105491	259.192	407	5	4	Mock	86.1124	0.981481
47442	1.03393	1.68953	1400306	5055.26	7433060	26834.2	90760	327.653	1398263	5047.88	89578	323.386	277	5	4	Mock	74.3306	0.553531
47443	1.14923	1.99145	4956805	8947.3	17643108	31846.8	207775	375.045	4.95254e+06	8939.6	206004	371.848	554	5	4	Mock	176.431	0.328361
47444	1.04266	1.8099	3244782	6425.31	15140986	29982.2	138255	273.772	3240824	6417.47	136427	270.152	505	5	4	Mock	151.41	0.810657
47445	1.03549	1.7451	3124948	7659.19	7870343	19290.1	100010	245.123	3122065	7652.12	98379	241.125	408	5	4	Mock	78.7034	0.00359104
47446	1.02164	1.55678	2355352	8627.66	7793043	28545.9	75714	277.341	2348824	8603.75	73803	270.341	273	5	4	Mock	77.9304	0.577787
47447	1.04092	2.01367	3067620	6987.75	7.82223e+06	17818.3	107674	245.271	3065881	6983.78	106030	241.526	439	5	4	Mock	78.2223	0.85645
47448	1.09138	1.8968	2266302	8152.17	6432447	23138.3	68919	247.91	2264719	8146.47	68204	245.338	278	5	4	Mock	64.3245	0.927661
47450	1.02447	1.51381	2398455	6625.57	8481813	23430.4	135421	374.091	2396173	6619.26	134090	370.414	362	5	4	Mock	84.8181	0.692642
47451	1.01755	1.64151	2578497	8108.48	8525447	26809.6	103090	324.182	2577025	8103.85	102174	321.302	318	5	4	Mock	85.2545	0.729652
47453	1.02228	1.51792	2891474	9418.48	7867997	25628.7	89027	289.99	2884810	9396.78	86995	283.371	307	5	4	Mock	78.68	0.572667
47454	1.02216	1.71582	3437187	9214.98	8532587	22875.6	106500	285.523	3435110	9209.41	104952	281.373	373	5	4	Mock	85.3259	0.836512
47455	1.06669	1.98195	2054463	7416.83	7806017	28180.6	114172	412.173	2.05273e+06	7410.59	113064	408.173	277	5	4	Mock	78.0602	0.716431
47457	1.02256	1.69219	2957039	4528.39	14492257	22193.3	172085	263.53	2944216	4508.75	168768	258.45	653	5	4	Mock	144.923	0.568906
47458	1.04797	1.87379	2808538	5453.47	16067069	31198.2	129611	251.672	2804758	5446.13	128085	248.709	515	5	4	Mock	160.671	0.0515399
47460	1.03935	1.86532	2207907	7434.03	7087379	23863.2	111932	376.875	2206799	7430.3	110956	373.589	297	5	4	Mock	70.8738	0.87136
47461	1.02425	1.72202	2309663	8338.13	7601692	27442.9	83522	301.523	2304439	8319.27	82310	297.148	277	5	4	Mock	76.0169	0.759356
47462	1.25309	2.5204	7576936	8580.9	18771244	21258.5	236564	267.909	7.56902e+06	8571.94	233915	264.909	883	5	4	Mock	187.712	0.0631813
47463	1.03083	1.55972	3873112	9091.81	10971185	25754	142939	335.538	3.87057e+06	9085.84	141444	332.028	426	5	4	Mock	109.712	0.536248
47464	1.1021	1.8448	6418606	10751.4	16731421	28025.8	188545	315.821	6414662	10744.8	185676	311.015	597	5	4	Mock	167.314	0.765449
47465	1.36923	2.12435	5677755	8748.47	15579931	24006.1	214489	330.492	5673894	8742.52	212393	327.262	649	5	4	Mock	155.799	0.89446
47466	1.00675	1.66374	1.01341e+06	2963.18	5599334	16372.3	67273	196.705	1.01238e+06	2960.18	65925	192.763	342	5	4	Mock	55.9933	0.0533448
47467	1.01693	1.68385	3262162	11210.2	8349609	28692.8	107437	369.199	3.25997e+06	11202.6	106275	365.206	291	5	4	Mock	83.4961	0.496975
47469	1.024	1.6899	2698891	9403.8	8355819	29114.4	100597	350.512	2.69679e+06	9396.46	99449	346.512	287	5	4	Mock	83.5582	0.937377
47470	1.01316	1.54201	3286839	8907.42	9765758	26465.5	140193	379.927	3283752	8899.06	138489	375.309	369	5	4	Mock	97.6576	0.965789
47471	1.19921	2.17416	6969827	8734.12	16051748	20115	205421	257.42	6964520	8727.47	203055	254.455	798	5	4	Mock	160.517	0.776034
47472	1.01365	1.78451	3.06091e+06	10306.1	8448521	28446.2	86162	290.108	3.05764e+06	10295.1	85289	287.168	297	5	4	Mock	84.4852	0.824408
47473	1.03915	1.90138	2823952	6476.95	11923349	27347.1	115026	263.821	2821312	6470.9	113449	260.204	436	5	4	Mock	119.233	0.751667
47474	1.24782	2.84244	165005	228.856	13816909	19163.5	76187	105.669	160511	222.623	72516	100.577	721	5	4	Mock	138.169	0.696004
47475	1.01316	1.48116	3993177	6837.63	16542844	28326.8	182619	312.704	3989186	6830.8	181404	310.623	584	5	4	Mock	165.428	0.516662
47476	1.04786	1.92531	2.09676e+06	8700.25	7.90245e+06	32790.2	72714	301.718	2095182	8693.7	72159	299.415	241	5	4	Mock	79.0245	0.358082
47477	1.02489	1.71212	1644768	4984.15	9642108	29218.5	73259	221.997	1642788	4978.15	72026	218.261	330	5	4	Mock	96.4211	0.648803
47478	1.0745	2.06213	2772049	8250.15	8085436	24063.8	128822	383.399	2769883	8243.7	127423	379.235	336	5	4	Mock	80.8544	0.0780499
47480	1.05173	2.22393	2.89153e+06	8869.73	7841737	24054.4	108053	331.451	2889672	8864.02	106805	327.623	326	5	4	Mock	78.4174	0.452694
47481	1.02252	1.50968	1.9907e+06	6421.62	7124383	22981.9	97309	313.9	1989014	6416.17	96432	311.071	310	5	4	Mock	71.2438	0.788146
47482	1.02471	1.81236	3276161	7232.14	14826149	32728.8	127497	281.45	3272718	7224.54	126591	279.45	453	5	4	Mock	148.261	0.0431312
47483	1.01306	1.71765	1680841	4943.65	7354934	21632.2	85980	252.882	1679223	4938.89	84941	249.826	340	5	4	Mock	73.5493	0.0010196
47484	1.05091	2.17829	142037	550.531	6124200	23737.2	19947	77.314	140828	545.845	18667	72.3527	258	5	4	Mock	61.242	0.690271
47487	1.02887	1.70538	2913955	6266.57	13960525	30022.6	136021	292.518	2911180	6260.6	133696	287.518	465	5	4	Mock	139.605	0.0444233
47488	1.04324	1.66016	1445782	5647.59	6414536	25056.8	83157	324.832	1444603	5642.98	82356	321.703	256	5	4	Mock	64.1454	0.934444
47489	1.2523	2.07946	7.76681e+06	9831.4	17068752	21606	258985	327.829	7760707	9823.68	255877	323.895	790	5	4	Mock	170.688	0.188925
47490	1.07213	2.14745	1869634	5094.37	8447689	23018.2	104975	286.035	1867808	5089.4	103761	282.728	367	5	4	Mock	84.4769	0.999968
47491	1.02104	1.69432	767086	3349.72	4947810	21606.2	50866	222.122	766399	3346.72	50179	219.122	229	5	4	Mock	49.4781	0.359396
47493	1.05628	1.9306	2829234	8925.03	8279235	26117.5	116286	366.833	2.82699e+06	8917.96	115258	363.59	317	5	4	Mock	82.7923	0.497463
47494	1.0258	1.59358	3450802	9226.74	8162019	21823.6	104381	279.094	3448032	9219.34	103468	276.652	374	5	4	Mock	81.6202	0.27037
47495	1.07481	2.32558	2094681	6089.19	6816684	19815.9	113945	331.235	2.09323e+06	6084.97	112808	327.93	344	5	4	Mock	68.1668	0.56667
47496	1.02957	1.74095	2845159	7925.23	8144736	22687.3	99253	276.471	2843609	7920.92	98557	274.532	359	5	4	Mock	81.4474	0.947407
47497	1.03969	1.90588	2282874	5371.47	7736182	18202.8	119362	280.852	2280523	5365.94	118512	278.852	425	5	4	Mock	77.3618	0.460347
47498	1.02087	1.66118	2937319	9662.23	8534800	28075	120657	396.898	2936718	9660.26	120090	395.033	304	5	4	Mock	85.348	0.390257
47499	1.01504	1.7165	5180270	10058.8	16211226	31478.1	110791	215.128	5178572	10055.5	109923	213.443	515	5	4	Mock	162.112	0.635015
47500	1.04819	2.08333	1519101	4365.23	7079618	20343.7	88574	254.523	1517103	4359.49	87238	250.684	348	5	4	Mock	70.7962	0.724261
47501	1.08541	2.20702	10170550	18001	17185932	30417.6	79730	141.115	10166385	17993.6	78087	138.207	565	5	4	Mock	171.859	0.128734
47502	1.03445	1.73668	2674811	8384.99	7847607	24600.6	105413	330.448	2.67366e+06	8381.38	104635	328.009	319	5	4	Mock	78.4761	0.0924392
47503	1.06598	2.11032	2362300	8406.76	7949698	28290.7	110278	392.448	2.36126e+06	8403.08	109435	389.448	281	5	4	Mock	79.497	0.361216
47504	1.03909	1.88915	4271431	9864.74	11106409	25649.9	127786	295.118	4269206	9859.6	126778	292.79	433	5	4	Mock	111.064	0.360991
47506	1.02651	1.65076	3401945	6492.26	17627854	33640.9	162511	310.135	3397925	6484.59	160991	307.235	524	5	4	Mock	176.279	0.374384
47508	1.11085	2.54342	3452614	8631.54	6794051	16985.1	87870	219.675	3450122	8625.3	86976	217.44	400	5	4	Mock	67.9405	0.546553
47509	1.00537	1.5	1815011	5215.55	8515983	24471.2	84546	242.948	1813561	5211.38	83548	240.08	348	5	4	Mock	85.1598	0.942574
47510	1.0548	2.13916	74230	120.113	13784098	22304.4	44426	71.8867	72582	117.447	41970	67.9126	618	5	4	Mock	137.841	0.0716378
47511	1.0356	1.95594	3621804	6938.32	12584873	24109	130596	250.184	3617691	6930.44	128021	245.251	522	5	4	Mock	125.849	0.174373
47512	1.01382	1.55587	1791544	5004.31	8427503	23540.5	91317	255.075	1.78954e+06	4998.7	90031	251.483	358	5	4	Mock	84.275	0.305774
47513	1.04354	1.76104	4.18439e+06	8419.29	7865542	15826	117082	235.577	4181298	8413.07	115531	232.457	497	5	4	Mock	78.6554	0.482114
47514	1.02683	1.71386	2650916	7984.69	5928030	17855.5	97639	294.093	2649588	7980.69	96643	291.093	332	5	4	Mock	59.2803	0.315444
47516	1.14275	2.2043	3822625	8687.78	7519366	17089.5	114333	259.848	3.81997e+06	8681.75	113196	257.264	440	5	4	Mock	75.1937	0.674074
47517	1.03934	1.67866	3.86367e+06	9932.3	7658163	19686.8	95652	245.892	3860501	9924.17	94470	242.853	389	5	4	Mock	76.5816	0.72009
47521	1.2246	2.30473	4837837	6564.23	18063918	24510.1	207470	281.506	4831820	6556.06	204483	277.453	737	5	4	Mock	180.639	0.926139
47522	1.04571	1.98624	3799117	8713.57	10674701	24483.3	116069	266.213	3.79781e+06	8710.57	114753	263.195	436	5	4	Mock	106.747	0.259811
47523	1.07553	2.07736	3093492	8863.87	8230827	23584	99731	285.762	3091422	8857.94	98634	282.619	349	5	4	Mock	82.3083	0.223213
47524	1.01764	1.60829	3991178	9196.26	9971205	22975.1	118513	273.071	3989006	9191.26	117692	271.18	434	5	4	Mock	99.7121	0.154707
47526	1.06324	2.14046	2711940	5697.35	8887917	18672.1	102595	215.536	2709541	5692.31	101184	212.571	476	5	4	Mock	88.8792	0.604716
47528	1.14239	2.0323	8035975	10601.5	18691808	24659.4	258381	340.872	8029428	10592.9	255754	337.406	758	5	4	Mock	186.918	0.872493
47529	1.01175	1.6211	3004605	7205.29	10672431	25593.4	129145	309.7	3002761	7200.87	128431	307.988	417	5	4	Mock	106.724	0.0558232
47530	1.06658	2.17021	5311548	9417.64	9959062	17657.9	146397	259.569	5305608	9407.11	143722	254.826	564	5	4	Mock	99.5906	0.937558
47531	1.26286	2.36016	8824311	9761.41	16998804	18804	282260	312.235	8814719	9750.79	278010	307.533	904	5	4	Mock	169.988	0.475197
47532	1.27885	2.42611	7.15148e+06	9690.35	18997324	25741.6	243540	330	7144748	9681.23	240507	325.89	738	5	4	Mock	189.973	0.924643
47533	1.03539	1.77128	3024406	8043.63	8370352	22261.6	110321	293.407	3021877	8036.91	109207	290.444	376	5	4	Mock	83.7035	0.423976
47534	1.02771	1.69935	3065592	5009.14	17125048	27982.1	190436	311.17	3061839	5003	188465	307.949	612	5	4	Mock	171.25	0.876075
47535	1.01788	1.69393	2415386	5643.43	8443265	19727.3	112810	263.575	2413261	5638.46	111186	259.78	428	5	4	Mock	84.4326	0.679032
47537	1.12057	2.24745	6474464	8621.12	17966918	23924	219226	291.912	6469644	8614.71	217009	288.96	751	5	4	Mock	179.669	0.447374
47538	1.23921	2.39146	4414182	5989.39	17070320	23161.9	171885	233.223	4410090	5983.84	168823	229.068	737	5	4	Mock	170.703	0.39417
47539	1.02683	1.77083	3311284	7665.01	9087358	21035.6	113893	263.641	3308295	7658.09	112413	260.215	432	5	4	Mock	90.8736	0.182889
47540	1.02619	1.50181	4145693	7483.2	13730438	24784.2	168792	304.679	4142239	7476.97	166981	301.41	554	5	4	Mock	137.304	0.765285
47544	1.12335	1.87588	10592529	11010.9	18985944	19735.9	294683	306.323	10586360	11004.5	291266	302.771	962	5	4	Mock	189.859	0.754979
47545	1.13144	2.01865	2984679	3666.68	16459815	20220.9	214474	263.482	2979372	3660.16	211290	259.57	814	5	4	Mock	164.598	0.0915066
47546	1.05841	2.01375	5054085	9929.44	9849760	19351.2	133871	263.008	5049001	9919.45	131523	258.395	509	5	4	Mock	98.4976	0.351871
47547	1.02382	1.79272	3249576	9102.45	8995734	25198.1	129817	363.633	3.24694e+06	9095.08	129035	361.443	357	5	4	Mock	89.9573	0.86051
47551	1.04064	1.81	4869010	9738.02	13670197	27340.4	118192	236.384	4864582	9729.16	116066	232.132	500	5	4	Mock	136.702	0.958164
47552	1.02101	1.76678	5453505	9150.18	18087942	30348.9	199715	335.092	5448845	9142.36	197230	330.923	596	5	4	Mock	180.879	0.590767
47554	1.03927	1.62408	4804258	11804.1	8627120	21196.9	149304	366.84	4802314	11799.3	147761	363.049	407	5	4	Mock	86.2712	0.0402027
47555	1.0501	1.98945	3294282	8692.04	8496989	22419.5	117623	310.351	3291179	8683.85	116514	307.425	379	5	4	Mock	84.9699	0.233481
47557	1.06649	1.87935	3575236	8295.21	9086782	21083	119989	278.397	3.56976e+06	8282.51	118272	274.413	431	5	4	Mock	90.8678	0.108386
47558	1.06797	1.61378	2531529	5444.15	9015532	19388.2	126396	271.819	2527280	5435.01	124685	268.14	465	5	4	Mock	90.1553	0.196011
47559	1.02991	1.76829	1798513	4386.62	8729598	21291.7	122024	297.62	1.79635e+06	4381.34	120163	293.08	410	5	4	Mock	87.296	0.294667
47560	1.05195	1.92621	3.28073e+06	8347.91	8.29599e+06	21109.4	116044	295.277	3.27768e+06	8340.15	114126	290.397	393	5	4	Mock	82.9599	0.814528
47563	1.04467	1.71627	2969310	5914.96	9315020	18555.8	107335	213.815	2963639	5903.66	105452	210.064	502	5	4	Mock	93.1502	0.0806616
47564	1.0332	1.80726	3270615	7416.36	9272931	21027.1	94747	214.846	3267923	7410.26	93094	211.097	441	5	4	Mock	92.7293	0.922759
47565	1.02993	1.68043	5018776	10910.4	12103950	26312.9	186763	406.007	5016169	10904.7	184874	401.9	460	5	4	Mock	121.04	0.245681
47566	1.02758	1.74537	2022015	4680.59	9338116	21616	134386	311.079	2.01784e+06	4670.92	131978	305.505	432	5	4	Mock	93.3812	0.0706688
47567	1.02768	1.65353	5392448	11187.7	13018901	27010.2	193299	401.035	5389176	11180.9	191665	397.645	482	5	4	Mock	130.189	0.649299
47568	1.01655	1.52204	5012654	11630.3	14708370	34126.1	192252	446.06	5009486	11622.9	190983	443.116	431	5	4	Mock	147.084	0.406783
47570	1.25547	2.31319	5246814	6445.72	17827822	21901.5	251995	309.576	5237915	6434.79	248222	304.941	814	5	4	Mock	178.278	0.0372189
47571	1.02775	1.65263	4241979	8930.48	10827794	22795.4	124721	262.571	4238898	8924	122541	257.981	475	5	4	Mock	108.278	0.0377805
47573	1.09245	1.91185	2948003	4671.95	18501680	29321.2	139212	220.621	2942757	4663.64	136247	215.922	631	5	4	Mock	185.017	0.396064
47574	1.02762	1.81794	1957076	5163.79	9152589	24149.3	121175	319.723	1.95318e+06	5153.52	119596	315.557	379	5	4	Mock	91.5259	0.173531
47576	1.05794	1.76064	7262687	8514.29	18810362	22052	250971	294.222	7.25616e+06	8506.64	247110	289.695	853	5	4	Mock	188.104	0.38721
47577	1.02864	1.68365	4582567	9729.44	10880944	23101.8	142775	303.132	4579518	9722.97	141344	300.093	471	5	4	Mock	108.809	0.110495
47579	1.04329	1.95853	3.84056e+06	8849.22	9564567	22038.2	155661	358.666	3837556	8842.29	153491	353.666	434	5	4	Mock	95.6457	0.55423
47581	1.16336	2.12925	2367600	3461.4	18939688	27689.6	168889	246.914	2362332	3453.7	165453	241.89	684	5	4	Mock	189.397	0.92459
47582	1.06823	1.7172	9915578	11017.3	19553486	21726.1	278179	309.088	9910576	11011.8	275147	305.719	900	5	4	Mock	195.535	0.890849
47584	1.03095	1.90103	6187670	12758.1	14127161	29128.2	186140	383.794	6181469	12745.3	183484	378.318	485	5	4	Mock	141.272	0.766362
47587	1.04062	1.85817	3257629	7830.84	9234239	22197.7	148429	356.8	3254921	7824.33	146541	352.262	416	5	4	Mock	92.3424	0.61997
47590	1.07599	2.17083	3426427	7138.39	9138665	19038.9	134101	279.377	3423396	7132.08	131052	273.025	480	5	4	Mock	91.3867	0.114054
47592	1.1663	2.30346	6919747	8826.21	18221096	23241.2	274841	350.562	6911750	8816.01	270507	345.034	784	5	4	Mock	182.211	0.255833
47593	1.032	1.6784	7.22847e+06	11565.6	15967794	25548.5	202221	323.554	7.22296e+06	11556.7	199308	318.893	625	5	4	Mock	159.678	0.818062
47595	1.02133	1.67478	3543438	7839.46	8834340	19545	137266	303.686	3541325	7834.79	135911	300.688	452	5	4	Mock	88.3434	0.64936
47597	1.02324	1.51269	4075453	10343.8	8595530	21816.1	92430	234.594	4071229	10333.1	90985	230.926	394	5	4	Mock	85.9553	0.272231
47598	1.00269	1.60722	4452267	10050.3	10285242	23217.2	158763	358.382	4448909	10042.7	157447	355.411	443	5	4	Mock	102.852	0.792774
47603	1.0413	1.83951	5649174	8717.86	19630238	30293.6	168410	259.892	5.64723e+06	8714.87	166018	256.201	648	5	4	Mock	196.302	0.833401
47605	1.02928	1.67622	466431	1336.48	9443697	27059.3	55678	159.536	464245	1330.21	53871	154.358	349	5	4	Mock	94.437	0.14546
47606	1.03958	1.68172	4371418	9890.09	8571819	19393.3	104771	237.038	4369778	9886.38	103602	234.394	442	5	4	Mock	85.7182	0.176695
47607	1.03685	1.8208	4869434	7791.09	16984704	27175.5	183861	294.178	4865823	7785.32	181745	290.792	625	5	4	Mock	169.847	0.474331
47608	1.0126	1.44391	89422	213.418	9602348	22917.3	37943	90.5561	87677	209.253	36676	87.5322	419	5	4	Mock	96.0235	0.334192
47609	1.00676	1.46732	2340294	7648.02	8755086	28611.4	129595	423.513	2338276	7641.42	128705	420.605	306	5	4	Mock	87.5509	0.354804
47610	1.08083	1.63408	6.11652e+06	8750.39	19693904	28174.4	201313	288.001	6113923	8746.67	199921	286.01	699	5	4	Mock	196.939	0.197552
47611	1.02442	1.57673	1800949	4457.79	9474913	23452.8	104617	258.953	1.79498e+06	4443.02	102285	253.181	404	5	4	Mock	94.7491	0.445966
47612	1.02151	1.66573	3311026	9300.63	9058475	25445.2	143653	403.52	3308367	9293.17	142081	399.104	356	5	4	Mock	90.5847	0.82404
47613	1.03506	1.69789	3426260	8024.03	9384586	21978	142373	333.426	3422691	8015.67	141291	330.892	427	5	4	Mock	93.8459	0.46943
47617	1.04496	1.57229	1290128	3885.93	9252944	27870.3	102056	307.398	1287077	3876.74	100643	303.142	332	5	4	Mock	92.5294	0.738229
47620	1.02574	1.61818	2227079	4499.15	11578793	23391.5	88392	178.57	2224357	4493.65	86410	174.566	495	5	4	Mock	115.788	0.844345
47623	1.0159	1.53627	3091605	8009.34	9151884	23709.5	133454	345.736	3090183	8005.66	132509	343.288	386	5	4	Mock	91.5188	0.348267
47625	1.08176	1.95031	5715205	7234.44	16543746	20941.5	240346	304.235	5711150	7229.3	237925	301.171	790	5	4	Mock	165.437	0.431802
47626	1.04521	1.91107	4435792	8050.44	17898154	32483	206617	374.985	4432129	8043.79	203921	370.093	551	5	4	Mock	178.982	0.809411
47629	1.04418	1.59368	5015399	11347.1	11112193	25140.7	128367	290.423	5012044	11339.5	127355	288.133	442	5	4	Mock	111.122	0.0306042
47630	1.19497	2.40434	6751954	9261.94	18882676	25902.2	279339	383.181	6747784	9256.22	275792	378.315	729	5	4	Mock	188.827	0.811214
47631	1.17543	1.76293	7108281	8304.07	17992680	21019.5	266767	311.644	7103558	8298.55	264214	308.661	856	5	4	Mock	179.927	0.44679
47632	1.03149	1.75562	3418237	9601.79	9234591	25939.9	125707	353.11	3.41701e+06	9598.35	125047	351.256	356	5	4	Mock	92.3459	0.539925
47633	1.01981	1.59786	3535683	9479.04	9133984	24487.9	122944	329.609	3.53241e+06	9470.28	121263	325.102	373	5	4	Mock	91.3398	0.26342
47634	1.02199	1.70743	3.66312e+06	8784.46	9823607	23557.8	144278	345.99	3659879	8776.69	142209	341.029	417	5	4	Mock	98.2361	0.404496
47637	1.05211	2.01367	3619028	8243.8	9508273	21658.9	146821	334.444	3616371	8237.75	145048	330.405	439	5	4	Mock	95.0827	0.315766
47638	1.06263	1.83663	5233111	7005.5	18135910	24278.3	274752	367.807	5224410	6993.86	271397	363.316	747	5	4	Mock	181.359	0.771585
47639	1.01466	1.55585	2484345	6607.3	9007890	23957.2	125646	334.165	2483238	6604.36	124428	330.926	376	5	4	Mock	90.0789	0.507417
47641	1.08768	2.10889	4316859	9788.8	9070417	20567.8	147349	334.125	4312547	9779.02	145267	329.404	441	5	4	Mock	90.7042	0.401788
47646	1.0336	1.60702	5638873	9892.76	18337732	32171.5	169703	297.725	5634355	9884.83	167496	293.853	570	5	4	Mock	183.377	0.563099
47651	1.02384	1.65919	3976799	8916.59	10901225	24442.2	171668	384.906	3973235	8908.6	170023	381.217	446	5	4	Mock	109.012	0.553733
47652	1.01802	1.51948	3084807	8012.49	8787208	22823.9	170716	443.418	3081925	8005	169448	440.125	385	5	4	Mock	87.8721	0.983449
47653	1.01022	1.52198	2951532	8108.6	9000030	24725.4	147399	404.942	2948744	8100.94	146184	401.604	364	5	4	Mock	90.0003	0.83967
47654	1.03045	1.82777	3783629	6649.61	19277260	33879.2	193719	340.455	3780798	6644.64	192201	337.787	569	5	4	Mock	192.773	0.593054
47655	1.02326	1.66319	2981434	7784.42	9270547	24205.1	122761	320.525	2978927	7777.88	121057	316.076	383	5	4	Mock	92.7055	0.00834749
47656	1.02643	1.76361	6154844	10467.4	15136672	25742.6	150655	256.216	6146929	10454	147437	250.743	588	5	4	Mock	151.367	0.492422
47657	1.02462	1.62637	5180204	11385.1	16051094	35277.1	171980	377.978	5178169	11380.6	170139	373.932	455	5	4	Mock	160.511	0.00207846
47661	1.03996	1.92439	5479984	10359.1	14743044	27869.6	153164	289.535	5477306	10354.1	151663	286.698	529	5	4	Mock	147.43	0.558761
47662	1.04348	2.04008	6200383	12425.6	14175305	28407.4	175340	351.383	6197618	12420.1	173003	346.699	499	5	4	Mock	141.753	0.728417
47664	1.06604	1.66214	3385534	4715.23	19004258	26468.3	217261	302.592	3378811	4705.86	213728	297.671	718	5	4	Mock	190.043	0.0023348
47666	1.03156	1.56152	5433169	12154.7	10108243	22613.5	159982	357.902	5431233	12150.4	158591	354.79	447	5	4	Mock	101.082	0.521756
47667	1.02448	1.46201	5411449	11111.8	16876014	34653	197022	404.563	5407234	11103.1	195047	400.507	487	5	4	Mock	168.76	0.749699
47668	1.05884	2.09553	6129146	9443.98	14811762	22822.4	182619	281.385	6126673	9440.17	179655	276.818	649	5	4	Mock	148.118	0.418107
47670	1.11952	2.26248	12018746	17858.5	18905120	28090.8	319884	475.311	12010376	17846	318564	473.349	673	5	4	Mock	189.051	0.932988
47672	1.00826	1.53182	5545011	12602.3	16137277	36675.6	185445	421.466	5541749	12594.9	183769	417.657	440	5	4	Mock	161.373	0.885104
47675	1.00819	1.52466	5893535	13214.2	16852618	37786.1	198886	445.933	5890076	13206.4	196929	441.545	446	5	4	Mock	168.526	0.591579
47676	1.04981	1.80813	5906768	13394	11368058	25777.9	153230	347.46	5904157	13388.1	152332	345.424	441	5	4	Mock	113.681	0.998557
47677	1.15152	2.73086	8842629	10199.1	19150310	22088	269406	310.734	8834370	10189.6	266018	306.826	867	5	4	Mock	191.503	0.382256
47679	1.27862	2.23367	9054347	11123.3	17253082	21195.4	280024	344.01	9049875	11117.8	276128	339.224	814	5	4	Mock	172.531	0.0862385
47680	1.31526	2.59941	6165531	10414.7	17478008	29523.7	283845	479.468	6.16071e+06	10406.6	281644	475.75	592	5	4	Mock	174.78	0.416402
47681	1.03671	1.65952	1734517	4129.8	8450771	20120.9	93728	223.162	1731515	4122.65	91739	218.426	420	5	4	Mock	84.5077	0.477865
47682	1.01446	1.48485	5931735	13826.9	16437455	38315.7	190507	444.072	5929243	13821.1	188999	440.557	429	5	4	Mock	164.375	0.627825
47683	1.02214	1.67662	2878199	7159.7	9265110	23047.5	134060	333.483	2875904	7153.99	132910	330.622	402	5	4	Mock	92.6511	0.208262
47685	1.03178	1.73913	3.44591e+06	8813.06	9457726	24188.6	165374	422.951	3442033	8803.15	164096	419.683	391	5	4	Mock	94.5773	0.945211
47686	1.14814	2.14157	6532175	7889.1	18262718	22056.4	294865	356.117	6525944	7881.57	291523	352.081	828	5	4	Mock	182.627	0.543479
47687	1.02525	1.71717	3183142	8038.24	8589043	21689.5	134954	340.793	3179754	8029.68	133516	337.162	396	5	4	Mock	85.8904	0.937328
47689	1.02628	1.54156	3685068	9282.29	9200626	23175.4	121568	306.217	3679720	9268.82	118816	299.285	397	5	4	Mock	92.0063	0.278588
47691	1.0247	1.73709	3.95649e+06	9287.54	8773420	20594.9	139001	326.293	3952867	9279.03	137723	323.293	426	5	4	Mock	87.7342	0.754416
47692	1.07036	2.03436	6816848	11733	16617540	28601.6	214425	369.062	6813121	11726.5	211652	364.289	581	5	4	Mock	166.175	0.389165
47693	1.02797	1.63221	5971957	11872.7	17788098	35364	190110	377.952	5967951	11864.7	188813	375.374	503	5	4	Mock	177.881	0.66815
47694	1.02712	1.82851	4017413	8947.47	9111806	20293.6	165871	369.423	4.01468e+06	8941.39	163778	364.762	449	5	4	Mock	91.1181	0.886464
47695	1.15592	2.19449	7727799	12524.8	18221648	29532.7	242627	393.237	7723761	12518.3	240658	390.045	617	5	4	Mock	182.216	0.924313
47696	1.27471	2.53585	7298908	8065.09	19569578	21623.8	269312	297.582	7294652	8060.39	265455	293.32	905	5	4	Mock	195.696	0.063184
47697	1.02417	1.52257	5185167	9002.03	18366418	31886.1	165301	286.981	5181827	8996.23	163151	283.248	576	5	4	Mock	183.664	0.510666
47698	1.02942	1.80049	4155886	10111.6	9058336	22039.7	131427	319.774	4.15311e+06	10104.9	129950	316.18	411	5	4	Mock	90.5834	0.990742
47699	1.18341	2.7774	6446095	7583.64	18936198	22277.9	243365	286.312	6439707	7576.13	239256	281.478	850	5	4	Mock	189.362	0.491922
47700	1.0474	2.17026	4090570	9809.52	11828727	28366.3	128671	308.564	4087388	9801.89	127003	304.564	417	5	4	Mock	118.287	0.0197817
47701	1.03513	1.81299	3247326	8434.61	8155018	21181.9	106046	275.444	3244127	8426.3	104357	271.057	385	5	4	Mock	81.5502	0.694997
47702	1.06805	2.18649	2826270	7638.57	8256758	22315.6	97529	263.592	2824564	7633.96	96419	260.592	370	5	4	Mock	82.5676	0.88091
47703	1.015	1.51309	3096856	8106.95	9228793	24159.1	146021	382.254	3094369	8100.44	144714	378.832	382	5	4	Mock	92.2879	0.185681
47704	1.05797	1.93376	4606287	9842.49	17284144	36931.9	192524	411.376	4601756	9832.81	190424	406.889	468	5	4	Mock	172.841	0.741534
47705	1.05263	1.9385	3156057	8438.66	8955452	23945.1	123525	330.281	3154527	8434.56	122772	328.267	374	5	4	Mock	89.5545	0.0932546
47706	1.0632	1.84353	5220144	9439.68	13335902	24115.6	199978	361.624	5216307	9432.74	198323	358.631	553	5	4	Mock	133.359	0.580196
47708	1.10913	1.93084	5352152	7756.74	17528196	25403.2	212537	308.025	5344577	7745.76	208323	301.917	690	5	4	Mock	175.282	0.622589
47711	1.02547	1.78189	3397114	13979.9	6720852	27657.8	99005	407.428	3395661	13973.9	98270	404.403	243	5	4	Mock	67.2085	0.53256
47712	1.01888	1.53602	5128883	10866.3	11474044	24309.4	143204	303.398	5126326	10860.9	141316	299.398	472	5	4	Mock	114.74	0.909922
47713	1.14678	2.24966	5806066	8270.75	17326716	24681.9	260739	371.423	5.80249e+06	8265.66	257888	367.362	702	5	4	Mock	173.267	0.392119
47716	1.09494	2.27317	4387690	10780.6	8375444	20578.5	131965	324.238	4385225	10774.5	130542	320.742	407	5	4	Mock	83.7544	0.607376
47717	1.07935	2.06279	8328500	13520.3	18697474	30353	244318	396.62	8326105	13516.4	242010	392.873	616	5	4	Mock	186.975	0.177447
47720	1.30368	2.66156	7693172	10354.2	18649274	25100	230385	310.074	7683611	10341.3	227188	305.771	743	5	4	Mock	186.493	0.173142
47721	1.04126	1.68464	4854133	13083.9	8756537	23602.5	134013	361.221	4851856	13077.8	132940	358.329	371	5	4	Mock	87.5654	0.677647
47722	1.02836	1.59509	3810296	11688	8925464	27378.7	116892	358.564	3808015	11681	115915	355.567	326	5	4	Mock	89.2546	0.101226
47723	1.17023	2.18807	8929477	11189.8	17655330	22124.5	252055	315.858	8921538	11179.9	247919	310.675	798	5	4	Mock	176.553	0.997944
47724	1.04448	1.70241	3808226	8333.1	8508641	18618.5	126201	276.151	3803768	8323.34	124354	272.109	457	5	4	Mock	85.0864	0.636621
47726	1.03654	1.68139	2910451	9181.23	9165586	28913.5	141237	445.543	2908766	9175.92	139880	441.262	317	5	4	Mock	91.6559	0.338084
47727	1.02036	1.60133	4318979	14348.8	8831638	29341	120603	400.674	4317183	14342.8	119700	397.674	301	5	4	Mock	88.3164	0.0770374
47730	1.0672	2.09259	5268078	19511.4	8462221	31341.6	129610	480.037	5266669	19506.2	128983	477.715	270	5	4	Mock	84.6222	0.494177
47731	1.03133	1.64865	2676137	7232.8	8544360	23092.9	113708	307.319	2671640	7220.65	111489	301.322	370	5	4	Mock	85.4436	0.842114
47732	1.33653	1.87339	6.79011e+06	10543.6	17539276	27234.9	286186	444.388	6.78583e+06	10537	284405	441.623	644	5	4	Mock	175.393	0.285471
47733	1.02343	1.78313	3.8468e+06	9269.4	8403014	20248.2	129241	311.424	3845936	9267.32	128420	309.446	415	5	4	Mock	84.0301	0.149026
47734	1.30822	2.36715	6397134	9073.95	17682606	25081.7	229065	324.915	6392631	9067.56	226466	321.228	705	5	4	Mock	176.826	0.00201015
47736	1.19593	1.95511	8250189	9604.41	17851202	20781.4	311873	363.065	8245306	9598.73	310089	360.988	859	5	4	Mock	178.512	0.93195
47737	1.2256	2.77278	7415983	9316.56	17706760	22244.7	268652	337.502	7410585	9309.78	264771	332.627	796	5	4	Mock	177.068	0.610436
47738	1.02896	1.55502	6067764	14516.2	9610401	22991.4	156288	373.895	6063794	14506.7	155055	370.945	418	5	4	Mock	96.104	0.29834
47739	1.0078	1.5614	3378371	14817.4	7.85809e+06	34465.3	120316	527.702	3375861	14806.4	119651	524.785	228	5	4	Mock	78.5809	0.311007
47740	1.05148	2.02381	3408109	9016.16	8865454	23453.6	123593	326.966	3406774	9012.63	121904	322.497	378	5	4	Mock	88.6545	0.799042
47741	1.15557	2.87419	4828398	10473.7	16558760	35919.2	163784	355.28	4825443	10467.3	162735	353.004	461	5	4	Mock	165.588	0.641167
47742	1.02199	1.68139	3008048	9489.11	9152866	28873.4	134672	424.833	3006597	9484.53	133741	421.896	317	5	4	Mock	91.5287	0.487602
47746	1.0545	1.93353	3581616	10820.6	8738182	26399.3	113117	341.743	3577580	10808.4	112201	338.976	331	5	4	Mock	87.3818	0.192897
47747	1.00198	1.47266	3189508	12459	8315518	32482.5	112239	438.434	3186398	12446.9	111620	436.016	256	5	4	Mock	83.1552	0.490492
47749	1.02026	1.47027	3.60136e+06	9733.4	8766858	23694.2	134263	362.873	3.60033e+06	9730.62	133434	360.632	370	5	4	Mock	87.6686	0.709058
47751	1.28389	2.7868	5962111	8409.18	19877302	28035.7	262130	369.718	5957973	8403.35	259737	366.343	709	5	4	Mock	198.773	0.38333
47752	1.19374	2.63141	4526639	7886.13	17461454	30420.7	219196	381.875	4522500	7878.92	216967	377.991	574	5	4	Mock	174.615	0.723286
47753	1.0249	1.64211	2.72029e+06	9544.87	8750106	30702.1	116356	408.267	2718455	9538.44	115065	403.737	285	5	4	Mock	87.5011	0.478503
47754	1.03986	1.90517	4.03133e+06	8688.2	16518520	35600.3	185213	399.166	4.02947e+06	8684.21	184048	396.655	464	5	4	Mock	165.185	0.959935
47755	1.03693	1.87936	2429960	6514.64	8838514	23695.7	105139	281.874	2427429	6507.85	103994	278.804	373	5	4	Mock	88.3851	0.19513
47756	1.01515	1.54369	2663576	8619.99	8628167	27922.9	102523	331.79	2659904	8608.1	101396	328.142	309	5	4	Mock	86.2817	0.818575
47757	1.0104	1.53111	3652615	8116.92	16813982	37364.4	188724	419.387	3649237	8109.42	186857	415.238	450	5	4	Mock	168.14	0.16682
47759	1.03101	1.73305	4272357	9051.6	16955464	35922.6	152785	323.697	4268383	9043.18	151113	320.155	472	5	4	Mock	169.555	0.971277
47760	1.03267	1.88776	3906909	9966.6	8308882	21196.1	111958	285.607	3902262	9954.75	110402	281.638	392	5	4	Mock	83.0888	0.375641
47761	1.03234	1.50135	4209642	11346.7	8809730	23745.9	152052	409.844	4207644	11341.4	151164	407.45	371	5	4	Mock	88.0973	0.787437
47762	1.02101	1.64103	3146537	8068.04	10970408	28129.3	131031	335.977	3144564	8062.98	129690	332.538	390	5	4	Mock	109.704	0.336026
47763	1.03651	1.70968	3189147	7913.52	15555169	38598.4	155559	386.002	3186698	7907.44	154350	383.002	403	5	4	Mock	155.552	0.730161
47764	1.06219	2.05077	4762565	10513.4	8212008	18128.1	137646	303.854	4757882	10503.1	135929	300.064	453	5	4	Mock	82.1201	0.793177
47766	1.02093	1.62989	2636973	9384.25	8694014	30939.6	127288	452.982	2635082	9377.52	126497	450.167	281	5	4	Mock	86.9401	0.724286
47767	1.10506	2.04012	6173712	9941.57	17497442	28176.2	219299	353.138	6.16827e+06	9932.8	217518	350.271	621	5	4	Mock	174.974	0.685435
47769	1.05718	1.95946	2701076	7300.21	7.94356e+06	21469.1	96458	260.697	2698296	7292.69	95348	257.697	370	5	4	Mock	79.4356	0.36056
47770	1.04536	1.90676	3386771	7987.67	8701034	20521.3	170051	401.064	3383654	7980.32	169187	399.026	424	5	4	Mock	87.0103	0.714805
47771	1.01338	1.68588	664614	1915.31	8667737	24979.1	66664	192.115	662969	1910.57	65638	189.159	347	5	4	Mock	86.6774	0.707894
47772	1.29982	2.08933	6.40634e+06	9165	16988608	24304.2	230603	329.904	6399721	9155.54	227199	325.034	699	5	4	Mock	169.886	0.548523
47775	1.03849	1.77258	3645269	12191.5	8736259	29218.3	119465	399.548	3643202	12184.6	118872	397.565	299	5	4	Mock	87.3626	0.883003
47776	1.17285	2.22318	4935986	9106.99	17203436	31740.7	237507	438.205	4933328	9102.08	236492	436.332	542	5	4	Mock	172.034	0.937977
47777	1.02728	1.6183	4156299	9277.45	10633650	23735.8	152357	340.083	4153661	9271.56	150871	336.766	448	5	4	Mock	106.337	0.538924
47779	1.02402	1.70949	4304677	8507.27	9411485	18599.8	147120	290.751	4300978	8499.96	145106	286.771	506	5	4	Mock	94.1149	0.520285
47780	1.00601	1.4391	3244343	10398.5	8132164	26064.6	107419	344.292	3243599	10396.1	106505	341.362	312	5	4	Mock	81.3216	0.688882
47781	1.02948	1.81046	2868146	9373.03	8596020	28091.6	110665	361.65	2866118	9366.4	109842	358.961	306	5	4	Mock	85.9602	0.331566
47783	1.25008	2.42226	4930741	8948.71	19131756	34721.9	181293	329.025	4927011	8941.94	179301	325.41	551	5	4	Mock	191.318	0.343489
47785	1.04896	2.14388	2743504	9868.72	8306917	29881	102125	367.356	2741536	9861.64	101418	364.813	278	5	4	Mock	83.0692	0.353755
47786	1.01807	1.58363	3174498	11297.1	8810432	31353.8	121353	431.861	3172770	11291	120771	429.79	281	5	4	Mock	88.1043	0.321015
47787	1.03965	1.91867	3210994	9671.67	7.80079e+06	23496.4	92485	278.569	3.2088e+06	9665.05	91381	275.244	332	5	4	Mock	78.0079	0.846638
47788	1.0204	1.53878	5270893	10756.9	17242544	35188.9	143513	292.884	5267033	10749	141929	289.651	490	5	4	Mock	172.425	0.642461
47789	1.3647	2.28693	5895241	7500.31	18089006	23014	288037	366.459	5888201	7491.35	284956	362.539	786	5	4	Mock	180.89	0.0566884
47790	1.2122	2.38023	5850759	10834.7	16554079	30655.7	220329	408.017	5846494	10826.8	219080	405.704	540	5	4	Mock	165.541	0.618461
47791	1.02455	1.6673	4297053	8169.3	15184349	28867.6	153467	291.762	4291822	8159.36	151438	287.905	526	5	4	Mock	151.843	0.838149
47794	1.03216	1.7594	2547954	9578.77	8267756	31081.8	92591	348.086	2545941	9571.21	91774	345.015	266	5	4	Mock	82.6776	0.450061
47795	1.0572	2.00235	2355879	5569.45	8489001	20068.6	115161	272.248	2351893	5560.03	113054	267.267	423	5	4	Mock	84.89	0.989948
47796	1.01595	1.55385	4573226	8794.67	16090081	30942.5	188429	362.363	4568726	8786.01	186931	359.483	520	5	4	Mock	160.901	0.826087
47797	1.07259	2.2526	3274271	8549.01	8025258	20953.7	127464	332.804	3272117	8543.39	126027	329.052	383	5	4	Mock	80.2526	0.282354
47799	1.02163	1.56561	2915311	13191.5	7765449	35137.8	110155	498.439	2913547	13183.5	109479	495.38	221	5	4	Mock	77.6545	0.358078
47800	1.06526	1.79936	3301823	10651	8584999	27693.5	120263	387.945	3299639	10644	119361	385.035	310	5	4	Mock	85.85	0.0649519
47801	1.02039	1.7904	2780376	7021.15	10578501	26713.4	128953	325.639	2776702	7011.87	126434	319.278	396	5	4	Mock	105.785	0.593891
47803	1.02657	1.55254	2116713	7175.3	8672788	29399.3	116751	395.766	2113828	7165.52	115787	392.498	295	5	4	Mock	86.7279	0.230488
47804	1.01272	1.62584	3964021	8828.55	16261305	36216.7	168969	376.323	3961744	8823.48	167173	372.323	449	5	4	Mock	162.613	0.169592
47806	1.02598	1.95536	2227477	6629.4	8571936	25511.7	110239	328.092	2223839	6618.57	108482	322.863	336	5	4	Mock	85.7194	0.0596897
47807	1.1911	2.63176	6103618	7563.34	19165402	23748.9	237035	293.724	6092005	7548.95	233341	289.146	807	5	4	Mock	191.654	0.787202
47809	1.02855	1.99227	5055737	13030.2	12233681	31530.1	149988	386.567	5052997	13023.2	148441	382.58	388	5	4	Mock	122.337	0.588614
47810	1.02567	1.67687	1437625	4889.88	10402515	35382.7	93202	317.014	1435567	4882.88	92140	313.401	294	5	4	Mock	104.025	0.0601437
47811	1.04072	1.81776	5486061	12817.9	15703181	36689.7	186597	435.974	5484327	12813.8	184975	432.185	428	5	4	Mock	157.032	0.684994
47812	1.02776	1.87714	3131405	8946.87	8676221	24789.2	162964	465.611	3.12913e+06	8940.37	161864	462.469	350	5	4	Mock	86.7622	0.774515
47813	1.03769	1.84323	5019915	11923.8	15023651	35685.6	178641	424.325	5016975	11916.8	177119	420.71	421	5	4	Mock	150.237	0.262503
47816	1.01998	1.67123	2724953	7465.62	8254643	22615.5	112734	308.86	2721469	7456.08	110799	303.559	365	5	4	Mock	82.5464	0.674167
47817	1.10538	2.11832	2390939	3121.33	15537652	20284.1	145682	190.185	2383223	3111.26	140960	184.021	766	5	4	Mock	155.377	0.00713383
47820	1.01552	1.53117	3405688	9229.51	8.32061e+06	22549.1	114778	311.051	3402833	9221.77	113658	308.016	369	5	4	Mock	83.2061	0.822078
47821	1.02677	1.80465	3125779	7269.25	10353162	24077.1	126776	294.828	3124048	7265.23	124690	289.977	430	5	4	Mock	103.532	0.996182
47822	1.01553	1.43063	4302014	7751.38	14812197	26688.6	163190	294.036	4293726	7736.44	161453	290.906	555	5	4	Mock	148.122	0.860494
47823	1.01792	1.72117	3531914	7404.43	16822408	35267.1	170733	357.931	3529552	7399.48	169302	354.931	477	5	4	Mock	168.224	0.142861
47825	1.03146	1.71556	3441976	15297.7	7.89072e+06	35069.9	108998	484.436	3440995	15293.3	108547	482.431	225	5	4	Mock	78.9072	0.558482
47826	1.03242	1.75551	1803295	3972.02	8036615	17701.8	92030	202.709	1800492	3965.84	89387	196.888	454	5	4	Mock	80.3662	0.167575
47827	1.03251	1.86547	3.83582e+06	8600.5	15700810	35203.6	150712	337.919	3832795	8593.71	148942	333.951	446	5	4	Mock	157.008	0.0751347
47828	1.37897	2.61877	4821914	6578.33	16246911	22165	198714	271.097	4814998	6568.89	194573	265.447	733	5	4	Mock	162.469	0.197639
47829	1.0966	2.18935	2914806	8779.54	8382387	25248.2	102660	309.217	2911604	8769.89	101739	306.443	332	5	4	Mock	83.8239	0.437083
47830	1.01875	1.73783	2447624	9167.13	9452682	35403.3	136638	511.753	2446623	9163.38	135680	508.165	267	5	4	Mock	94.5268	0.859918
47831	1.20091	2.72896	5792072	10197.3	15532013	27345.1	215246	378.954	5788139	10190.4	212514	374.144	568	5	4	Mock	155.32	0.518817
47832	1.0307	1.76267	3351146	8936.39	9395219	25053.9	184515	492.04	3.34726e+06	8926.02	183069	488.184	375	5	4	Mock	93.9522	0.306392
47833	1.02295	1.48081	3610446	8149.99	16321876	36844	152095	343.33	3607810	8144.04	150521	339.777	443	5	4	Mock	163.219	0.815335
47834	1.04185	1.87636	2210528	4795.07	11179354	24250.2	122974	266.755	2208366	4790.38	121241	262.996	461	5	4	Mock	111.794	0.67211
47835	1.03878	1.7478	1.48839e+06	4364.78	7288404	21373.6	97509	285.95	1.48582e+06	4357.25	96391	282.672	341	5	4	Mock	72.884	0.994594
47836	1.29656	2.79264	7.76198e+06	10735.8	16951850	23446.5	291145	402.69	7757970	10730.2	287635	397.835	723	5	4	Mock	169.518	0.657754
47837	1.32893	2.30559	5.29603e+06	8473.65	17068392	27309.4	223603	357.765	5.29199e+06	8467.18	221603	354.565	625	5	4	Mock	170.684	0.87135
47838	1.02365	1.59159	3218191	9664.24	9060828	27209.7	149472	448.865	3215170	9655.17	148670	446.456	333	5	4	Mock	90.6083	0.479699
47840	1.02931	1.91867	3.41052e+06	10272.7	8424201	25374.1	135636	408.542	3408572	10266.8	133651	402.563	332	5	4	Mock	84.242	0.753326
47843	1.04802	2.00314	2.71374e+06	8533.78	7754050	24383.8	99730	313.616	2712162	8528.81	98466	309.642	318	5	4	Mock	77.5405	0.528802
47845	1.35099	2.74409	6.46126e+06	10523.2	16529939	26921.7	249017	405.565	6458369	10518.5	247589	403.239	614	5	4	Mock	165.299	0.598843
47846	1.02677	1.65581	3286496	7643.01	16097588	37436.2	177352	412.447	3281701	7631.86	175700	408.605	430	5	4	Mock	160.976	0.882447
47847	1.02491	1.61614	4805931	11750.4	12444490	30426.6	147599	360.878	4804071	11745.9	146372	357.878	409	5	4	Mock	124.445	0.729069
47848	1.0088	1.55657	1652127	5052.38	8352527	25542.9	116087	355.006	1649986	5045.83	114939	351.495	327	5	4	Mock	83.5253	0.465223
47849	1.01807	1.45923	3956152	8489.6	16906240	36279.5	165493	355.135	3954219	8485.45	164100	352.146	466	5	4	Mock	169.062	0.427464
47850	1.01482	1.625	3175297	9680.78	8337217	25418.3	124808	380.512	3173446	9675.14	123275	375.838	328	5	4	Mock	83.3722	0.0433176
47851	1.02118	1.63978	4761611	12800	11520840	30970	174140	468.118	4758129	12790.7	173354	466.005	372	5	4	Mock	115.208	0.433728
47852	1.0272	1.50873	4287818	10692.8	12758684	31817.2	146203	364.596	4285676	10687.5	145227	362.162	401	5	4	Mock	127.587	0.978066
47854	1.01822	1.57075	3.52962e+06	8324.59	15928993	37568.4	173887	410.111	3526842	8318.02	172646	407.184	424	5	4	Mock	159.29	0.289482
47855	1.02329	1.67602	5077637	12953.2	14290401	36455.1	178520	455.408	5073532	12942.7	177041	451.635	392	5	4	Mock	142.904	0.810476
47856	1.0167	1.86047	2154749	10022.1	7.4495e+06	34648.8	104626	486.633	2153607	10016.8	104009	483.763	215	5	4	Mock	74.495	0.68563
47858	1.2353	2.34453	6806822	9414.69	17261426	23874.7	237703	328.773	6802856	9409.21	235056	325.112	723	5	4	Mock	172.614	0.495077
47859	1.05903	1.96444	3248589	7219.09	15895615	35323.6	166373	369.718	3246110	7213.58	165023	366.718	450	5	4	Mock	158.956	0.488328
47860	1.03184	1.8638	2087819	7483.22	8207080	29416.1	109432	392.229	2085373	7474.46	108900	390.323	279	5	4	Mock	82.0708	0.474181
47863	1.01391	1.59786	2865113	10196.1	8143530	28980.5	117431	417.904	2.86168e+06	10183.9	116869	415.904	281	5	4	Mock	81.4353	0.205266
47864	1.0326	1.79412	3.58016e+06	10529.9	9066869	26667.3	129581	381.121	3578169	10524	128859	378.997	340	5	4	Mock	90.6687	0.890063
47867	1.02731	1.97348	2040079	7727.57	8034687	30434.4	105921	401.216	2038013	7719.75	104645	396.383	264	5	4	Mock	80.3469	0.698961
47868	1.05189	1.96864	3747423	13057.2	8039345	28011.7	119268	415.568	3746272	13053.2	118407	412.568	287	5	4	Mock	80.3935	0.705556
47869	1.21371	2.6813	4962734	10128	15727701	32097.3	198849	405.814	4957648	10117.6	197077	402.198	490	5	4	Mock	157.277	0.886217
47870	1.01532	1.56013	2876272	9102.13	6.94924e+06	21991.3	94401	298.737	2.87346e+06	9093.23	93405	295.585	316	5	4	Mock	69.4924	0.203699
47871	1.01252	1.55464	2699999	7377.05	13945566	38102.6	120868	330.24	2696193	7366.65	119404	326.24	366	5	4	Mock	139.456	0.60236
47872	1.10715	2.34337	962288	2960.89	6415008	19738.5	79085	243.338	959584	2952.57	77628	238.855	325	5	4	Mock	64.1501	0.101326
47873	1.03046	1.84149	2180223	4266.58	13101959	25639.8	131170	256.693	2177636	4261.52	128758	251.973	511	5	4	Mock	131.02	0.675991
47874	1.06039	1.87376	2140913	5379.18	6.9177e+06	17381.2	96292	241.94	2137435	5370.44	94961	238.595	398	5	4	Mock	69.177	0.629907
47875	1.3161	2.98976	605389	788.267	16060462	20912.1	66466	86.5443	599378	780.44	62953	81.9701	768	5	4	Mock	160.605	0.317684
47876	1.03462	1.81316	3.30436e+06	8695.69	12784563	33643.6	137152	360.926	3302370	8690.45	136164	358.326	380	5	4	Mock	127.846	0.19711
47880	1.23863	2.84039	5034133	8755.01	16536498	28759.1	204491	355.637	5029504	8746.96	202380	351.965	575	5	4	Mock	165.365	0.741499
47881	1.33971	2.84913	5.8652e+06	8525	13710948	19928.7	224106	325.735	5859255	8516.36	221626	322.131	688	5	4	Mock	137.109	0.273914
47882	1.05735	1.63768	1980673	5791.44	8158346	23854.8	80155	234.371	1978210	5784.24	79072	231.205	342	5	4	Mock	81.5835	0.310327
47883	1.01852	1.51259	3694518	8454.27	15907358	36401.3	168473	385.522	3.6919e+06	8448.28	167162	382.522	437	5	4	Mock	159.074	0.391326
47884	1.11952	1.88598	4928001	7834.66	16459236	26167.3	202445	321.852	4924045	7828.37	200311	318.459	629	5	4	Mock	164.592	0.210964
47885	1.04487	2.07565	2.40791e+06	4442.63	16529579	30497.4	122026	225.14	2404133	4435.67	120321	221.994	542	5	4	Mock	165.296	0.0662189
47886	1.01617	1.66667	53239	157.047	8039227	23714.5	17818	52.5605	50547	149.106	16623	49.0354	339	5	4	Mock	80.3923	0.583112
47888	1.01506	1.68333	2227740	7425.8	8092111	26973.7	89935	299.783	2225411	7418.04	88868	296.227	300	5	4	Mock	80.9211	0.315833
47889	1.24034	2.61814	5669668	13246.9	14550343	33996.1	210573	491.993	5668240	13243.6	209475	489.428	428	5	4	Mock	145.503	0.135185
47891	1.05954	1.96639	1560157	6555.28	6532910	27449.2	52493	220.559	1558361	6547.74	51596	216.79	238	5	4	Mock	65.3291	0.99297
47892	1.03516	1.63027	1.87626e+06	4655.74	10399238	25804.6	78110	193.821	1.87459e+06	4651.59	76901	190.821	403	5	4	Mock	103.992	0.890676
47893	1.06329	1.96809	3707013	9885.37	8.16397e+06	21770.6	145205	387.213	3703760	9876.69	144303	384.808	375	5	4	Mock	81.6397	0.470956
47894	1.04145	1.78049	138964	376.596	11588744	31405.8	28272	76.6179	137160	371.707	26617	72.1328	369	5	4	Mock	115.887	0.775921
47895	1.1745	2.14415	7783664	9538.8	18781172	23016.1	302511	370.724	7777752	9531.56	299157	366.614	816	5	4	Mock	187.812	0.222531
47896	1.03024	1.84982	361941	1325.79	6.49359e+06	23786	40785	149.396	359569	1317.1	39675	145.33	273	5	4	Mock	64.9359	0.801952
47897	1.03422	1.77262	1274844	3116.98	7731049	18902.3	84414	206.391	1272469	3111.17	83384	203.873	409	5	4	Mock	77.3105	0.245839
47898	1.04836	1.9621	1568511	4572.92	8038309	23435.3	70407	205.268	1567208	4569.12	69516	202.671	343	5	4	Mock	80.3831	0.487471
47899	1.01687	1.50531	4988812	10592	12120999	25734.6	146980	312.059	4985239	10584.4	145621	309.174	471	5	4	Mock	121.21	0.157545
47900	1.33967	2.77103	8474037	11374.5	16458734	22092.3	259655	348.53	8469919	11369	257186	345.216	745	5	4	Mock	164.587	0.263041
47902	1.01941	1.80115	3328979	9593.6	7553571	21768.2	115665	333.329	3.32604e+06	9585.14	114735	330.648	347	5	4	Mock	75.5357	0.048704
47903	1.02952	1.81967	3315209	9057.95	8956824	24472.2	106764	291.705	3311248	9047.13	105692	288.776	366	5	4	Mock	89.5682	0.16048
47904	1.00845	1.65125	3125076	11121.3	8411716	29934.9	92576	329.452	3122578	11112.4	91522	325.701	281	5	4	Mock	84.1172	0.542949
47905	1.02286	1.50541	3512007	9491.91	8377564	22642.1	108529	293.322	3509107	9484.07	107422	290.33	370	5	4	Mock	83.7756	0.638487
47906	1.0444	1.75824	3203949	7041.65	9679775	21274.2	112078	246.325	3200444	7033.94	111168	244.325	455	5	4	Mock	96.7977	0.688838
47907	1.01366	1.64539	3084766	10938.9	8435666	29913.7	103279	366.238	3082585	10931.2	102440	363.262	282	5	4	Mock	84.3567	0.664735
47908	1.03922	1.76791	3.72608e+06	10676.5	9181749	26308.7	126952	363.759	3.72435e+06	10671.5	125942	360.865	349	5	4	Mock	91.8175	0.745276
47909	1.25898	3.09913	6660798	8706.93	17485720	22857.2	299158	391.056	6655352	8699.81	295668	386.494	765	5	4	Mock	174.857	0.144
47911	1.40784	2.26029	10747913	12825.7	18387156	21941.7	232780	277.78	10743000	12819.8	231344	276.067	838	5	4	Mock	183.872	0.539541
47914	1.02527	1.66667	2609508	8967.38	7961542	27359.2	116872	401.622	2607714	8961.22	116133	399.082	291	5	4	Mock	79.6154	0.778099
47915	1.28576	2.08769	7.20209e+06	11541.8	18050518	28927.1	265483	425.454	7195282	11530.9	263433	422.168	624	5	4	Mock	180.505	0.490868
47916	1.07853	2.25	2926373	7315.93	6532064	16330.2	82233	205.583	2921861	7304.65	81036	202.59	400	5	4	Mock	65.3206	0.799209
47917	1.02887	1.65068	2783939	9534.04	8348328	28590.2	135050	462.5	2782742	9529.94	134360	460.137	292	5	4	Mock	83.4833	0.361971
47918	1.03654	2.04891	4250120	11549.2	8564045	23271.9	129480	351.848	4248589	11545.1	128374	348.842	368	5	4	Mock	85.6405	0.907082
47920	1.03446	1.73797	4805734	12849.6	8761768	23427.2	114809	306.976	4803890	12844.6	113377	303.147	374	5	4	Mock	87.6177	0.221387
47921	1.01291	1.64729	3447015	13360.5	8539974	33100.7	107300	415.891	3445181	13353.4	106566	413.047	258	5	4	Mock	85.3997	0.15529
47923	1.03557	1.69432	2825400	6209.67	13387398	29422.9	118687	260.851	2822532	6203.37	116254	255.503	455	5	4	Mock	133.874	0.405134
47924	1.04152	1.76667	5098091	18881.8	9107764	33732.5	121566	450.244	5097011	18877.8	121026	448.244	270	5	4	Mock	91.0776	0.765993
47925	1.02273	1.71018	4562479	10094	17228576	38116.3	208488	461.257	4558812	10085.9	207215	458.44	452	5	4	Mock	172.286	0.18658
47926	1.06083	2.07967	4701326	12915.7	7224434	19847.3	112401	308.794	4697704	12905.8	111835	307.239	364	5	4	Mock	72.2443	0.469746
47927	1.0297	1.58403	7803058	16393	17488228	36740	231787	486.947	7.80165e+06	16390	230363	483.956	476	5	4	Mock	174.882	0.864923
47928	1.03923	1.703	3940628	10737.4	8721393	23764	152478	415.471	3.93812e+06	10730.6	151074	411.646	367	5	4	Mock	87.2139	0.376216
47929	1.0309	1.75161	5019275	10747.9	10114101	21657.6	166750	357.066	5015678	10740.2	165255	353.865	467	5	4	Mock	101.141	0.323475
47930	1.0332	1.70809	4084899	8057	13383068	26396.6	170141	335.584	4079833	8047.01	168116	331.59	507	5	4	Mock	133.831	0.00650368
47931	1.0403	1.94286	4446693	12704.8	8766507	25047.2	128410	366.886	4444701	12699.1	127068	363.051	350	5	4	Mock	87.6651	0.577978
47932	1.02985	1.82828	5058456	12773.9	10941652	27630.4	138284	349.202	5055698	12766.9	137113	346.245	396	5	4	Mock	109.417	0.399744
47933	1.00995	1.48654	8767217	16860	18283450	35160.5	153392	294.985	8764499	16854.8	152133	292.563	520	5	4	Mock	182.834	0.407533
47934	1.10505	1.97462	3.7072e+06	9530.07	6822118	17537.6	126733	325.792	3704234	9522.45	125785	323.355	389	5	4	Mock	68.2212	0.944235
47935	1.04459	1.65574	6101811	12503.7	17982778	36850	217289	445.264	6098796	12497.5	215828	442.27	488	5	4	Mock	179.828	0.245049
47936	1.02525	1.56098	5768769	10823.2	13374871	25093.6	190139	356.734	5765415	10816.9	187936	352.6	533	5	4	Mock	133.749	0.505174
47937	1.0203	1.73415	5290578	10819.2	16931044	34623.8	218981	447.814	5287825	10813.5	217637	445.065	489	5	4	Mock	169.31	0.76664
47938	1.05763	2.13611	5191694	9814.17	18257374	34513	207046	391.391	5187829	9806.86	205018	387.558	529	5	4	Mock	182.574	0.591125
47939	1.0332	1.64482	6508144	13759.3	15369086	32492.8	194703	411.634	6505030	13752.7	192362	406.685	473	5	4	Mock	153.691	0.548266
47940	1.03057	1.90583	4817804	10802.3	9864930	22118.7	187717	420.89	4813979	10793.7	185112	415.049	446	5	4	Mock	98.6493	0.625657
47941	1.02916	1.93067	4611506	12297.4	9781381	26083.7	121369	323.651	4609324	12291.5	119877	319.672	375	5	4	Mock	97.8138	0.20264
47942	1.03412	1.62148	3.29141e+06	8417.92	8184318	20931.8	107732	275.529	3287573	8408.12	106470	272.302	391	5	4	Mock	81.8432	0.694207
47943	1.04774	1.80978	4344532	11838	8827245	24052.4	162939	443.975	4342624	11832.8	161748	440.73	367	5	4	Mock	88.2725	0.819848
47944	1.04542	2.1161	4262817	7982.8	16604964	31095.4	168266	315.105	4259189	7976.01	166354	311.524	534	5	4	Mock	166.05	0.213118
47945	1.04345	1.77936	7333921	13166.8	19316492	34679.5	209113	375.427	7.33103e+06	13161.6	207999	373.427	557	5	4	Mock	193.165	0.498271
47946	1.02691	1.70968	4303183	10677.9	8673276	21521.8	168042	416.978	4301168	10672.9	166431	412.98	403	5	4	Mock	86.7328	0.363172
47947	1.02909	1.59831	5585928	15690.8	8.19237e+06	23012.3	109490	307.556	5583792	15684.8	108183	303.885	356	5	4	Mock	81.9237	0.384075
47948	1.07933	2.32506	5102228	12660.6	9921939	24620.2	160102	397.275	5100375	12656	158893	394.275	403	5	4	Mock	99.2194	0.154866
47950	1.02203	1.66667	3831016	8827.23	9073777	20907.3	117647	271.076	3.82756e+06	8819.25	115927	267.113	434	5	4	Mock	90.7378	0.192872
47951	1.02764	1.8194	3271404	10941.1	10984995	36739.1	143618	480.328	3269042	10933.3	142597	476.913	299	5	4	Mock	109.85	0.54699
47953	1.02675	1.70064	6895308	14639.7	15310814	32507	187427	397.934	6893202	14635.2	186110	395.138	471	5	4	Mock	153.108	0.136005
47954	1.04446	1.84156	3875533	10066.3	8.30826e+06	21579.9	141253	366.891	3873535	10061.1	140098	363.891	385	5	4	Mock	83.0826	0.270935
47955	1.03369	1.63462	3230443	7784.2	11059478	26649.3	145838	351.417	3226629	7775.01	143541	345.882	415	5	4	Mock	110.595	0.414347
47957	1.03202	1.84274	6016748	12130.5	12310440	24819.4	187793	378.615	6013309	12123.6	185960	374.919	496	5	4	Mock	123.104	0.984362
47959	1.05416	1.9403	3435938	10349.2	8477994	25536.1	120621	363.316	3433924	10343.1	119387	359.599	332	5	4	Mock	84.7799	0.41473
47961	1.10025	1.58295	6051227	9807.5	17712300	28707.1	269928	437.485	6047658	9801.71	267610	433.728	617	5	4	Mock	177.123	0.621058
47962	1.03235	1.75824	2779987	7637.33	14903150	40942.7	152737	419.607	2778192	7632.4	151295	415.646	364	5	4	Mock	149.031	0.824133
47963	1.00065	1.55657	3991151	12205.4	8942737	27347.8	144745	442.645	3987694	12194.8	142556	435.951	327	5	4	Mock	89.4274	0.868079
47964	1.02517	1.52878	3623290	13033.4	8.36792e+06	30100.4	118357	425.745	3621622	13027.4	117523	422.745	278	5	4	Mock	83.6792	0.763131
47965	1.03661	2.04242	3286973	9960.52	8474758	25681.1	127462	386.248	3.28486e+06	9954.13	126142	382.248	330	5	4	Mock	84.7476	0.879514
47966	1.06199	2.11594	2664666	7723.67	8.23575e+06	23871.7	110533	320.385	2662009	7715.97	109558	317.559	345	5	4	Mock	82.3575	0.45435
47967	1.03377	2.01083	4849102	17505.8	9105871	32873.2	126591	457.007	4845875	17494.1	125638	453.567	277	5	4	Mock	91.0587	0.831418
47970	1.04095	2.19221	4.17701e+06	10163	9146920	22255.3	153318	373.036	4175056	10158.3	152195	370.304	411	5	4	Mock	91.4692	0.117504
47971	1.03038	1.61326	3850671	10637.2	8716666	24079.2	131477	363.196	3848675	10631.7	130065	359.296	362	5	4	Mock	87.1667	0.975158
47973	1.0402	1.77199	4098464	13350	8950305	29154.1	141700	461.564	4095867	13341.6	140395	457.313	307	5	4	Mock	89.5031	0.18204
47974	1.0425	1.7389	3601723	9403.98	8415822	21973.4	120867	315.58	3598422	9395.36	119185	311.188	383	5	4	Mock	84.1582	0.497984
47975	1.02316	1.74468	3881042	16515.1	8117313	34541.8	126992	540.391	3.88008e+06	16511	126396	537.855	235	5	4	Mock	81.1731	0.585724
47976	1.04028	1.87657	4.02397e+06	10135.9	9378038	23622.3	146801	369.776	4022173	10131.4	145611	366.778	397	5	4	Mock	93.7804	0.0972608
47977	1.05902	1.54958	5907070	10097.6	17126430	29275.9	215928	369.108	5903164	10090.9	213799	365.468	585	5	4	Mock	171.264	0.866813
47978	1.0314	1.81748	6501326	12623.9	18050398	35049.3	224992	436.878	6498802	12619	223009	433.027	515	5	4	Mock	180.504	0.152854
47979	1.08301	2.32376	3813509	9956.94	8381546	21883.9	118527	309.47	3.81111e+06	9950.68	117239	306.107	383	5	4	Mock	83.8155	0.593315
47984	1.20003	2.43534	10217975	23985.9	16546499	38841.5	225923	530.336	10215383	23979.8	224565	527.148	426	5	4	Mock	165.465	0.143355
47985	1.10251	2.04011	2764369	8035.96	7984133	23209.7	86608	251.767	2762692	8031.08	85662	249.017	344	5	4	Mock	79.8413	0.808219
47986	1.67093	3.28165	7493879	17227.3	11621126	26715.2	178448	410.225	7490117	17218.7	176816	406.474	435	5	4	Mock	116.211	0.167724
47987	1.03681	2.04802	3.68394e+06	10406.6	8399463	23727.3	97282	274.808	3681122	10398.6	95866	270.808	354	5	4	Mock	83.9946	0.785535
47988	1.04057	2.08803	5361833	18879.7	9989660	35174.9	150795	530.968	5360129	18873.7	150051	528.349	284	5	4	Mock	99.8966	0.675272
47989	1.19672	2.36499	5379684	8512.16	17882442	28295	203476	321.956	5376485	8507.1	201495	318.821	632	5	4	Mock	178.824	0.177378
47990	1.04271	2.0642	4664052	9074.03	17980652	34981.8	217728	423.595	4660968	9068.03	215318	418.907	514	5	4	Mock	179.807	0.595698
47991	1.03317	1.83651	3942338	10742.1	9749706	26566	133796	364.567	3.94112e+06	10738.8	132695	361.567	367	5	4	Mock	97.4971	0.139995
47992	1.20899	2.58192	7000704	10511.6	20159594	30269.7	248877	373.689	6995247	10503.4	246441	370.032	666	5	4	Mock	201.596	0.427261
47993	1.22516	2.221	6709538	11528.4	18078120	31062.1	293962	505.089	6706746	11523.6	292278	502.196	582	5	4	Mock	180.781	0.0877536
47994	1.06723	2.17663	5862275	15930.1	11910354	32365.1	145488	395.348	5857391	15916.8	143462	389.842	368	5	4	Mock	119.104	0.838924
47995	1.38928	2.12394	4.79057e+06	8288.18	17286810	29908	374507	647.936	4786585	8281.29	371632	642.962	578	5	4	Mock	172.868	0.647465
47996	1.02714	1.67774	2737276	9093.94	10592596	35191.3	142911	474.787	2734266	9083.94	141636	470.551	301	5	4	Mock	105.926	0.935374
47997	1.02747	1.82796	6828342	18355.8	13721296	36885.2	198829	534.487	6823562	18342.9	197147	529.965	372	5	4	Mock	137.213	0.588376
47998	1.0317	1.66804	6043959	12461.8	17749762	36597.4	228308	470.738	6040953	12455.6	226853	467.738	485	5	4	Mock	177.498	0.587798
47999	1.02542	1.59746	4749369	10062.2	16984516	35984.1	201490	426.886	4746818	10056.8	199602	422.886	472	5	4	Mock	169.845	0.513163
48000	1.04384	2.03762	4969442	15578.2	8722436	27343.1	139910	438.589	4966332	15568.4	138786	435.066	319	5	4	Mock	87.2244	0.39144
48001	1.01977	1.53125	2157016	6740.67	8622336	26944.8	137538	429.806	2154335	6732.3	135946	424.831	320	5	4	Mock	86.2234	0.000752701
48002	1.03784	1.52443	7.91404e+06	13016.5	17711406	29130.6	279568	459.816	7.90963e+06	13009.3	278190	457.549	608	5	4	Mock	177.114	0.746947
48004	1.01025	1.61204	3808434	12737.2	8816298	29485.9	127069	424.98	3805358	12727	125574	419.98	299	5	4	Mock	88.163	0.777626
48007	1.06748	2.26623	4211541	13673.8	9010695	29255.5	128347	416.711	4210310	13669.8	127457	413.821	308	5	4	Mock	90.1069	0.827792
48008	1.0256	1.63221	5633000	11221.1	18544292	36940.8	211406	421.127	5629085	11213.3	210109	418.544	502	5	4	Mock	185.443	0.946091
48009	1.00709	1.44366	1858760	6544.93	8721436	30709.3	117642	414.232	1855666	6534.04	115939	408.236	284	5	4	Mock	87.2144	0.127925
48010	1.04382	2.0731	2971189	8687.69	9102018	26614.1	100939	295.143	2.96815e+06	8678.8	99576	291.158	342	5	4	Mock	91.0202	0.551982
48011	1.02225	1.69772	10301735	21328.6	19246660	39848.2	266704	552.182	10298608	21322.2	265738	550.182	483	5	4	Mock	192.467	0.219022
48012	1.00993	1.52083	7.33759e+06	16985.2	15329815	35485.7	189391	438.405	7333459	16975.6	187367	433.72	432	5	4	Mock	153.298	0.402444
48013	1.06026	2.17626	2458222	8842.53	8506801	30600	122577	440.924	2455574	8833	121189	435.932	278	5	4	Mock	85.068	0.902735
48014	1.04511	1.95783	4104077	12361.7	8729090	26292.4	165344	498.024	4101121	12352.8	164428	495.265	332	5	4	Mock	87.2909	0.719145
48016	1.05637	2.12022	3896629	10646.5	12961402	35413.7	163314	446.213	3895107	10642.4	162231	443.254	366	5	4	Mock	129.614	0.897596
48017	1.07862	2.22904	7381502	15126	13013130	26666.2	189340	387.992	7377337	15117.5	187076	383.352	488	5	4	Mock	130.131	0.730357
48018	1.04818	1.87055	4160190	13463.4	8738803	28280.9	157960	511.197	4157349	13454.2	156726	507.204	309	5	4	Mock	87.388	0.609173
48020	1.0196	1.58369	3215097	13798.7	7957100	34150.6	119419	512.528	3212457	13787.4	118786	509.811	233	5	4	Mock	79.571	0.742774
48021	1.0442	1.78744	4081167	9857.89	14244265	34406.4	178998	432.362	4078874	9852.35	178091	430.172	414	5	4	Mock	142.443	0.333509
48022	1.071	2.16331	7251742	14650	13304991	26878.8	189768	383.37	7247044	14640.5	187345	378.475	495	5	4	Mock	133.05	0.176438
48023	1.04318	1.91646	5759426	14580.8	14163068	35855.9	169060	428	5757219	14575.2	167850	424.937	395	5	4	Mock	141.631	0.706667
48024	1.03376	1.92131	3829969	12557.3	8345738	27363.1	122536	401.757	3829284	12555	121926	399.757	305	5	4	Mock	83.4574	0.568923
48025	1.06682	2.15942	3528804	12785.5	8358667	30285	125603	455.083	3.52754e+06	12780.9	124876	452.449	276	5	4	Mock	83.5867	0.721055
48026	1.02076	1.80063	3085745	9765.02	8673299	27447.1	150707	476.921	3083614	9758.27	149264	472.354	316	5	4	Mock	86.733	0.155318
48027	1.0389	1.7283	4161849	15764.6	8333159	31565	135177	512.034	4159927	15757.3	134649	510.034	264	5	4	Mock	83.3316	0.480413
48028	1.02614	1.55363	2732814	9456.1	8554827	29601.5	136887	473.657	2731295	9450.85	135408	468.54	289	5	4	Mock	85.5483	0.021292
48029	1.01617	1.49495	6397151	12923.5	13943328	28168.3	264653	534.653	6393249	12915.7	262597	530.499	495	5	4	Mock	139.433	0.498417
48031	1.0241	1.58263	3.43293e+06	9616.05	11187412	31337.3	93678	262.403	3.42924e+06	9605.71	92675	259.594	357	5	4	Mock	111.874	0.564126
48032	1.05966	1.9701	2592333	8612.4	8584574	28520.2	90680	301.262	2589774	8603.9	89474	297.256	301	5	4	Mock	85.8457	0.309699
48034	1.01246	1.70633	7.02842e+06	17793.5	15648899	39617.5	222996	564.547	7026685	17789.1	221519	560.808	395	5	4	Mock	156.489	0.0378269
48035	1.0267	1.79715	2810014	10000	8595646	30589.5	142983	508.836	2808430	9994.41	141973	505.242	281	5	4	Mock	85.9565	0.243101
48038	1.45969	3.23676	11024105	14261.5	18144498	23472.8	255665	330.744	11020310	14256.5	254186	328.831	773	5	4	Mock	181.445	0.103792
48039	1.05995	2.11785	2.79736e+06	9418.71	8568095	28848.8	115520	388.956	2795705	9413.15	113941	383.64	297	5	4	Mock	85.6809	0.409245
48040	1.0425	2.01786	3027848	10813.7	8577685	30634.6	113524	405.443	3026114	10807.5	112058	400.207	280	5	4	Mock	85.7768	0.114469
48041	1.02681	1.79503	2870129	8913.44	9144324	28398.5	147042	456.652	2867444	8905.11	145922	453.174	322	5	4	Mock	91.4432	0.333891
48042	1.11232	2.46266	7031203	12901.3	16808600	30841.5	204774	375.732	7026741	12893.1	202214	371.035	545	5	4	Mock	168.086	0.11404
48044	1.03629	1.85112	3.83078e+06	9505.67	15106080	37484.1	161672	401.171	3827724	9498.07	160311	397.794	403	5	4	Mock	151.061	0.314199
48045	1.02546	1.67826	8676928	18862.9	16112628	35027.5	181817	395.254	8673339	18855.1	180534	392.465	460	5	4	Mock	161.126	0.498973
48051	1.24125	2.11869	4873680	7497.97	18255276	28085	231297	355.842	4869271	7491.19	228427	351.426	650	5	4	Mock	182.553	0.229557
48052	1.04963	1.85258	2826041	6960.69	9035672	22255.3	122203	300.993	2824699	6957.39	120669	297.214	406	5	4	Mock	90.3567	0.396303
48053	1.03299	1.80068	2964968	10016.8	8057656	27221.8	104114	351.736	2.96351e+06	10011.9	103277	348.909	296	5	4	Mock	80.5766	0.0483317
48054	1.09319	2.39377	5567273	15771.3	9252383	26210.7	122121	345.952	5565077	15765.1	121080	343.003	353	5	4	Mock	92.5238	0.757236
48055	1.02669	1.66667	6997462	12886.7	17578272	32372.5	250890	462.044	6994735	12881.6	248813	458.219	543	5	4	Mock	175.783	0.53974
48056	1.02102	1.55381	3690408	9686.11	11011136	28900.6	177261	465.252	3.68722e+06	9677.74	176179	462.412	381	5	4	Mock	110.111	0.618183
48057	1.0429	1.9094	4149932	13925.9	9234689	30988.9	131886	442.57	4147250	13916.9	130997	439.587	298	5	4	Mock	92.3469	0.699201
48058	1.02527	1.7418	3287393	13472.9	8322966	34110.5	125394	513.91	3285970	13467.1	124436	509.984	244	5	4	Mock	83.2297	0.0205679
48059	1.06373	2.1565	8259112	16786.8	16759669	34064.4	198934	404.337	8256011	16780.5	197477	401.376	492	5	4	Mock	167.597	0.0328283
48060	1.0255	1.76895	3649115	13173.7	8106617	29265.8	120059	433.426	3647933	13169.4	119129	430.069	277	5	4	Mock	81.0662	0.863229
48061	1.05641	1.96399	4766261	13202.9	9258604	25647.1	114577	317.388	4763221	13194.5	113702	314.964	361	5	4	Mock	92.586	0.0181482
48062	1.03504	1.79057	7237704	13656	18882748	35627.8	265109	500.206	7235069	13651.1	263519	497.206	530	5	4	Mock	188.827	0.192654
48063	1.03914	1.74627	3.60492e+06	10761	9078813	27100.9	129059	385.251	3603272	10756	127735	381.298	335	5	4	Mock	90.7881	0.868713
48064	1.11694	2.46547	4105408	12365.7	9100582	27411.4	137489	414.123	4103477	12359.9	135987	409.599	332	5	4	Mock	91.0058	0.159813
48065	1.03867	1.67742	2936745	9473.37	8909873	28741.5	159669	515.061	2934969	9467.64	158177	510.248	310	5	4	Mock	89.0987	0.0296718
48066	1.02735	1.87529	5642500	13276.5	11935502	28083.5	166009	390.609	5639255	13268.8	165077	388.416	425	5	4	Mock	119.355	0.213031
48067	1.03434	1.62268	7758486	14421	17608214	32729	232241	431.675	7754671	14413.9	230318	428.1	538	5	4	Mock	176.082	0.94166
48068	1.05222	2.00287	2738310	7868.71	9030060	25948.4	134155	385.503	2733860	7855.92	133111	382.503	348	5	4	Mock	90.3006	0.858747
48069	1.0212	1.6971	2813839	5837.84	9365966	19431.5	106099	220.122	2811689	5833.38	104509	216.824	482	5	4	Mock	93.6597	0.479816
48071	1.04269	2.06197	4192003	8957.27	16397649	35037.7	183037	391.105	4189383	8951.67	181813	388.489	468	5	4	Mock	163.976	0.597712
48072	1.25825	2.12564	6057303	8804.22	17857450	25955.6	366551	532.778	6053937	8799.33	363439	528.254	688	5	4	Mock	178.575	0.696899
48073	1.05726	2.04217	5277561	10597.5	17361320	34862.1	186766	375.032	5270248	10582.8	185521	372.532	498	5	4	Mock	173.613	0.256621
48074	1.42667	2.38068	8223206	11798	18660618	26772.8	317818	455.98	8216567	11788.5	314830	451.693	697	5	4	Mock	186.606	0.735174
48076	1.03148	1.69159	6374381	11914.7	16872568	31537.5	207540	387.925	6372241	11910.7	205935	384.925	535	5	4	Mock	168.726	0.644855
48077	1.06331	1.99299	5591180	13063.5	12736459	29758.1	156300	365.187	5589276	13059.1	154920	361.963	428	5	4	Mock	127.365	0.420679
48078	1.02494	1.82201	2131596	4992.03	9227884	21611	84102	196.96	2129869	4987.98	82665	193.595	427	5	4	Mock	92.2788	0.757968
48080	1.08168	2.40113	8325314	23517.8	14188790	40081.3	188020	531.13	8.32228e+06	23509.3	186495	526.822	354	5	4	Mock	141.888	0.329817
48081	1.05498	1.61204	3787026	12665.6	9156161	30622.6	92321	308.766	3784036	12655.6	90311	302.043	299	5	4	Mock	91.5616	0.427179
48082	1.03347	1.66304	4738376	10300.8	16838312	36605	209188	454.757	4734532	10292.5	207345	450.75	460	5	4	Mock	168.383	0.47861
48083	1.22575	2.14509	8819045	13758.3	18105684	28246	282002	439.941	8815952	13753.4	279192	435.557	641	5	4	Mock	181.057	0.748713
48084	1.19528	2.00702	8.02367e+06	12231.2	17255644	26304.3	301114	459.015	8016021	12219.5	298881	455.611	656	5	4	Mock	172.556	0.976576
48085	1.05062	2.05024	3.53754e+06	8463.02	9136555	21857.8	148679	355.691	3534043	8454.65	146636	350.804	418	5	4	Mock	91.3655	0.871416
48086	1.03909	1.84065	4.15532e+06	9596.59	16297846	37639.4	179570	414.711	4.1528e+06	9590.75	178379	411.961	433	5	4	Mock	162.978	0.931862
48087	1.09359	2.19701	5862717	14767.5	9106582	22938.5	164143	413.458	5859661	14759.9	162580	409.521	397	5	4	Mock	91.0658	0.153117
48088	1.05039	2.00842	6076606	12792.9	14040263	29558.4	176035	370.6	6072037	12783.2	174639	367.661	475	5	4	Mock	140.403	0.605559
48089	1.05063	1.93214	7336381	13100.7	18534502	33097.3	232982	416.039	7331999	13092.9	230901	412.323	560	5	4	Mock	185.345	0.507406
48090	1.02717	1.87936	3.79308e+06	10169.1	14841513	39789.6	184349	494.233	3790316	10161.7	182731	489.895	373	5	4	Mock	148.415	0.0722653
48091	1.12229	2.08287	8.01564e+06	11516.7	18322364	26325.2	306397	440.226	8006759	11504	303982	436.756	696	5	4	Mock	183.224	0.283473
48092	1.36044	2.05993	11077848	15322.1	18515846	25609.7	318391	440.375	11072110	15314.1	315815	436.812	723	5	4	Mock	185.158	0.387248
48093	1.01737	1.63613	4932728	12912.9	13963841	36554.6	168615	441.401	4929466	12904.4	166897	436.903	382	5	4	Mock	139.638	0.291068
48094	1.0314	1.84543	4338881	13687.3	9041446	28521.9	97583	307.833	4336119	13678.6	96216	303.521	317	5	4	Mock	90.4145	0.381016
48096	1.05089	1.90018	6901848	12757.6	18653140	34479	245019	452.9	6899402	12753.1	243496	450.085	541	5	4	Mock	186.531	0.698611
48097	1.05995	2.19543	4830099	12290.3	8972548	22830.9	159094	404.819	4826971	12282.4	157288	400.224	393	5	4	Mock	89.7255	0.495618
48099	1.04096	1.92458	4120517	11509.8	12357615	34518.5	156257	436.472	4116773	11499.4	154930	432.765	358	5	4	Mock	123.576	0.461539
48100	1.04093	1.73302	4495830	10528.9	11136851	26081.6	161099	377.281	4492715	10521.6	159501	373.539	427	5	4	Mock	111.369	0.931078
48101	1.03963	1.92963	6739535	12480.6	16576704	30697.6	235082	435.337	6734844	12471.9	233623	432.635	540	5	4	Mock	165.767	0.333541
48102	1.02551	1.66429	3544384	12658.5	8679188	30997.1	148557	530.561	3542486	12651.7	147430	526.536	280	5	4	Mock	86.7919	0.421955
48103	1.01829	1.58644	4425253	15000.9	10155015	34423.8	185281	628.071	4423218	14994	184691	626.071	295	5	4	Mock	101.55	0.297248
48105	1.04742	1.89924	4249895	10705	10712319	26983.2	145993	367.741	4246965	10697.6	144912	365.018	397	5	4	Mock	107.123	0.303994
48106	1.03925	1.8515	5148468	9677.57	16853234	31679	170253	320.024	5145171	9671.37	168390	316.523	532	5	4	Mock	168.532	0.411149
48107	1.25612	2.39182	7.61939e+06	11271.3	18051822	26703.9	222392	328.982	7614717	11264.4	220177	325.706	676	5	4	Mock	180.518	0.93375
48109	1.06662	2.22393	3358720	10302.8	8690473	26657.9	137042	420.374	3.35552e+06	10293	135715	416.304	326	5	4	Mock	86.9047	0.4954
48110	1.04543	1.57003	3470351	11341	8776270	28680.6	137837	450.448	3467581	11332	136671	446.637	306	5	4	Mock	87.7627	0.463931
48111	1.05896	2.0525	4792480	11981.2	14551191	36378	175678	439.195	4790803	11977	174478	436.195	400	5	4	Mock	145.512	0.395353
48112	1.02128	1.88281	3000445	11720.5	8365986	32679.6	153134	598.18	2998487	11712.8	152470	595.586	256	5	4	Mock	83.6599	0.0975718
48113	1.06373	2.20106	3.4298e+06	9073.53	8901390	23548.7	139046	367.847	3.42735e+06	9067.06	137609	364.045	378	5	4	Mock	89.0139	0.563425
48114	1.04974	1.85464	8842359	22272.9	15887476	40018.8	135650	341.688	8839318	22265.3	134785	339.509	397	5	4	Mock	158.875	0.0819868
48115	1.05338	2.00211	5728348	12085.1	17035566	35940	239594	505.473	5724439	12076.9	237698	501.473	474	5	4	Mock	170.356	0.585299
48116	1.18433	1.79603	10203939	15722.6	17680258	27242.3	249061	383.761	10198016	15713.4	247763	381.761	649	5	4	Mock	176.803	0.463034
48117	1.0846	2.29545	4353047	9938.46	12499400	28537.4	163183	372.564	4350299	9932.19	161306	368.279	438	5	4	Mock	124.994	0.378756
48119	1.29873	2.07677	9730374	10896.3	17931572	20080.1	318417	356.57	9724643	10889.9	314418	352.092	893	5	4	Mock	179.316	0.181281
48120	1.10727	2.0229	11037372	21727.1	17618756	34682.6	283055	557.195	11033763	21720	281561	554.254	508	5	4	Mock	176.188	0.80239
48121	1.15359	2.3981	6126344	8751.92	18501344	26430.5	241242	344.631	6.11807e+06	8740.09	238083	340.119	700	5	4	Mock	185.013	0.989766
48123	1.0355	1.82807	4389907	7701.59	16709115	29314.2	166540	292.175	4383990	7691.21	163346	286.572	570	5	4	Mock	167.091	0.568049
48125	1.04294	2.00696	6005554	13934	13117024	30433.9	162985	378.155	6001687	13925	161693	375.158	431	5	4	Mock	131.17	0.333396
48126	1.05352	2.03529	3.81965e+06	8987.4	16128921	37950.4	162660	382.729	3.81669e+06	8980.44	160535	377.729	425	5	4	Mock	161.289	0.609212
48128	1.04322	1.90789	3789838	9973.26	13446474	35385.5	173991	457.871	3786586	9964.7	172399	453.682	380	5	4	Mock	134.465	0.311776
48129	1.03755	1.9089	5597105	11858.3	12593576	26681.3	194449	411.968	5595439	11854.7	193033	408.968	472	5	4	Mock	125.936	0.680166
48130	1.02117	1.64501	6918336	16051.8	12368916	28698.2	194983	452.397	6915329	16044.8	193690	449.397	431	5	4	Mock	123.689	0.888862
48131	1.06118	2.01284	5721465	10498.1	17806440	32672.4	181699	333.393	5718399	10492.5	180079	330.42	545	5	4	Mock	178.064	0.377978
48132	1.20713	2.1332	7375020	8025.05	18822596	20481.6	219728	239.095	7365054	8014.2	216988	236.113	919	5	4	Mock	188.226	0.768102
48134	1.02385	1.81686	6112353	17768.5	13052016	37941.9	153370	445.843	6110540	17763.2	152517	443.363	344	5	4	Mock	130.52	0.891677
48135	1.0593	2.22772	3754415	9293.11	8732998	21616.3	148413	367.359	3751262	9285.3	147115	364.146	404	5	4	Mock	87.33	0.889014
48136	1.05441	1.73031	8.0916e+06	19497.8	15446016	37219.3	159015	383.169	8088632	19490.7	157407	379.294	415	5	4	Mock	154.46	0.898654
48137	1.10665	2.12304	6123237	14076.4	11888823	27330.6	162144	372.745	6118835	14066.3	160780	369.609	435	5	4	Mock	118.888	0.821759
48139	1.06471	2.03081	3467633	9713.26	8620867	24148.1	87570	245.294	3463604	9701.97	86503	242.305	357	5	4	Mock	86.2087	0.64865
48140	1.0246	1.70213	2648373	7043.55	8115048	21582.6	108398	288.293	2645879	7036.91	106987	284.54	376	5	4	Mock	81.1505	0.473544
48141	1.07516	2.26915	6147193	13451.2	11781720	25780.6	156115	341.608	6143838	13443.8	154820	338.775	457	5	4	Mock	117.817	0.924101
48142	1.0257	1.6913	3.77623e+06	8209.19	17158696	37301.5	226071	491.459	3.77327e+06	8202.75	224633	488.333	460	5	4	Mock	171.587	0.49743
48143	1.1158	2.10941	6343757	8413.47	18140596	24059.1	412654	547.287	6.33938e+06	8407.67	410401	544.298	754	5	4	Mock	181.406	0.830434
48144	1.04082	1.9437	3.12354e+06	8374.1	8839258	23697.7	158417	424.71	3119993	8364.59	156630	419.92	373	5	4	Mock	88.3926	0.993453
48147	1.03111	1.78664	5038170	10858.1	16431282	35412.2	202588	436.612	5035034	10851.4	200765	432.683	464	5	4	Mock	164.313	0.668233
48148	1.04509	1.70442	3525570	9739.14	8544055	23602.4	93379	257.953	3.52145e+06	9727.75	92335	255.069	362	5	4	Mock	85.4406	0.616137
48149	1.03834	1.75498	7917120	15834.2	15855824	31711.6	196077	392.154	7914961	15829.9	195143	390.286	500	5	4	Mock	158.558	0.645366
48150	1.03589	1.78009	5813675	13457.6	16157630	37401.9	200538	464.208	5808580	13445.8	199342	461.44	432	5	4	Mock	161.576	0.277276
48151	1.02716	1.52299	3266797	9387.35	8725321	25072.8	148133	425.67	3.26435e+06	9380.33	147089	422.67	348	5	4	Mock	87.2532	0.747294
48152	1.02562	1.63989	2696098	7468.42	8690327	24072.9	125281	347.039	2695172	7465.85	123477	342.042	361	5	4	Mock	86.9033	0.138069
48154	1.02673	1.86091	2233522	5356.17	8209764	19687.7	117137	280.904	2231377	5351.02	115783	277.657	417	5	4	Mock	82.0976	0.524093
48155	1.02492	1.81503	5128810	14823.1	8919558	25779.1	146125	422.327	5125587	14813.8	145404	420.243	346	5	4	Mock	89.1956	0.882627
48156	1.0438	1.90663	4741429	11649.7	11593983	28486.4	149442	367.179	4737124	11639.1	148079	363.83	407	5	4	Mock	115.94	0.549511
48157	1.01577	1.75053	5699108	12151.6	14971268	31921.7	160581	342.39	5695825	12144.6	159229	339.507	469	5	4	Mock	149.713	0.87367
48158	1.03756	1.94412	2835108	8338.55	8498507	24995.6	119528	351.553	2830418	8324.76	118675	349.044	340	5	4	Mock	84.9851	0.667397
48159	1.05993	2.06267	4597422	12527	8615597	23475.7	131442	358.153	4595418	12521.6	130708	356.153	367	5	4	Mock	86.156	0.900124
48160	1.04917	1.81902	4601175	14114	8657910	26558	126130	386.902	4599115	14107.7	125090	383.712	326	5	4	Mock	86.5791	0.732054
48161	1.02405	1.7321	4686641	12431.4	10350334	27454.5	144564	383.459	4684648	12426.1	143943	381.812	377	5	4	Mock	103.503	0.314535
48162	1.03282	1.90773	3.32807e+06	8299.44	9606423	23956.2	158436	395.102	3.32609e+06	8294.49	156487	390.242	401	5	4	Mock	96.0642	0.0902965
48163	1.0322	1.75668	2.88442e+06	8559.12	8073819	23957.9	99082	294.012	2.88365e+06	8556.81	98277	291.623	337	5	4	Mock	80.7382	0.790045
48164	1.10127	2.55014	3839202	10404.3	7911708	21440.9	133392	361.496	3837699	10400.3	132673	359.547	369	5	4	Mock	79.1171	0.0794091
48165	1.03276	1.6704	3217799	7214.8	14453094	32406	155341	348.298	3215677	7210.04	153566	344.318	446	5	4	Mock	144.531	0.450744
48167	1.08256	2.32955	4960663	14092.8	8633609	24527.3	124789	354.514	4957220	14083	123733	351.514	352	5	4	Mock	86.3361	0.233298
48168	1.17822	2.40684	6302828	7928.09	16569756	20842.5	248748	312.891	6293533	7916.39	245611	308.945	795	5	4	Mock	165.698	0.100401
48169	1.02776	1.55824	5949121	13075	14795121	32516.8	174438	383.38	5947204	13070.8	173188	380.633	455	5	4	Mock	147.951	0.977685
48170	1.03528	1.69466	5767871	14676.5	14316569	36428.9	189470	482.112	5766433	14672.9	188381	479.341	393	5	4	Mock	143.166	0.385815
48171	1.07195	1.6968	8718282	16511.9	19304448	36561.5	321715	609.309	8714798	16505.3	319279	604.695	528	5	4	Mock	193.044	0.372528
48172	1.36421	2.18825	9305224	13624	16708426	24463.3	340788	498.958	9296743	13611.6	338556	495.69	683	5	4	Mock	167.084	0.885298
48173	1.0686	2.03421	6511648	17181.1	14399424	37993.2	173445	457.639	6509681	17175.9	172436	454.976	379	5	4	Mock	143.994	0.518609
48174	1.02525	1.7601	2344149	5919.57	8249434	20831.9	108344	273.596	2343083	5916.88	107156	270.596	396	5	4	Mock	82.4943	0.79518
48175	1.01985	1.77273	3707490	11234.8	8553865	25920.8	112484	340.861	3705444	11228.6	111060	336.545	330	5	4	Mock	85.5387	0.892724
48178	1.2221	2.91425	8790066	10377.9	19471662	22989	334729	395.194	8783997	10370.7	330738	390.482	847	5	4	Mock	194.717	0.0874124
48179	1.04911	2.03349	3138079	15014.7	7256556	34720.4	110193	527.239	3137137	15010.2	109956	526.105	209	5	4	Mock	72.5656	0.474487
48181	1.0533	1.97541	6023935	12446.1	10516601	21728.5	175103	361.783	6022040	12442.2	173769	359.027	484	5	4	Mock	105.166	0.490663
48182	1.04052	1.56013	2785860	8816.01	11167305	35339.6	137157	434.041	2784871	8812.88	136525	432.041	316	5	4	Mock	111.673	0.823323
48183	1.03046	1.64811	4491787	10004	13068752	29106.4	161303	359.249	4488302	9996.22	159213	354.595	449	5	4	Mock	130.688	0.343255
48184	1.25088	1.9207	5.41327e+06	8239.38	17611542	26806	253789	386.285	5410159	8234.64	251841	383.32	657	5	4	Mock	176.115	0.778677
48185	1.02317	1.58065	3.59872e+06	8929.82	9608319	23842	119499	296.524	3596152	8923.45	117491	291.541	403	5	4	Mock	96.0832	0.545673
48187	1.05427	1.91684	6471065	13453.4	12961064	26946.1	195091	405.595	6467572	13446.1	192623	400.464	481	5	4	Mock	129.611	0.386034
48188	1.03473	1.83851	3.25236e+06	10100.5	8.36282e+06	25971.5	135154	419.733	3.25079e+06	10095.6	133567	414.804	322	5	4	Mock	83.6282	0.19237
48189	1.03311	1.93548	5458318	11738.3	16363601	35190.5	166373	357.791	5455691	11732.7	164566	353.905	465	5	4	Mock	163.636	0.434609
48191	1.10316	2.16763	4709614	9307.54	17392610	34372.7	184258	364.146	4706761	9301.9	181907	359.5	506	5	4	Mock	173.926	0.262295
48192	1.30271	2.44979	4226338	7139.08	9417161	15907.4	156874	264.99	4220573	7129.35	155316	262.358	592	5	4	Mock	94.1716	0.5945
48193	1.04693	1.87643	4235302	9691.77	13636628	31205.1	160451	367.165	4232077	9684.39	158785	363.352	437	5	4	Mock	136.366	0.65081
48194	1.03782	1.7896	4785945	11314.3	8734946	20650	155515	367.648	4784712	11311.4	154530	365.319	423	5	4	Mock	87.3495	0.554774
48195	1.04891	1.98309	5425062	13104	13661937	32999.8	166955	403.273	5422876	13098.7	165688	400.213	414	5	4	Mock	136.619	0.405783
48196	1.04121	1.78	2126841	5317.1	8197714	20494.3	98211	245.528	2125188	5312.97	96495	241.238	400	5	4	Mock	81.9771	0.542433
48197	1.0063	1.51792	3592463	11701.8	8563111	27892.9	118438	385.792	3590384	11695.1	117470	382.638	307	5	4	Mock	85.6311	0.0742007
48199	1.05699	2.24419	3659011	10636.7	9798428	28483.8	134914	392.192	3657655	10632.7	133452	387.942	344	5	4	Mock	97.9843	0.638086
48200	1.30242	2.67804	5774685	9854.41	17014412	29034.8	252187	430.353	5.77149e+06	9848.96	250525	427.517	586	5	4	Mock	170.144	0.235236
48201	1.03276	1.75355	5934412	14062.6	15577307	36913.1	205669	487.367	5931930	14056.7	204189	483.86	422	5	4	Mock	155.773	0.7804
48203	1.21274	2.35695	5.95172e+06	8817.36	16650154	24666.9	236426	350.261	5945913	8808.76	233903	346.523	675	5	4	Mock	166.502	0.85999
48204	1.02117	1.58381	3393887	9808.92	8526057	24641.8	133564	386.023	3391465	9801.92	132534	383.046	346	5	4	Mock	85.2606	0.42089
48205	1.05912	1.9306	4100686	12935.9	8475184	26735.6	128535	405.473	4099053	12930.8	127584	402.473	317	5	4	Mock	84.7518	0.896457
48207	1.02014	1.50515	4584118	9451.79	15814639	32607.5	187969	387.565	4581631	9446.66	186514	384.565	485	5	4	Mock	158.146	0.515277
48208	1.02628	1.75342	3.72493e+06	10205.3	9424659	25821	170219	466.353	3722605	10198.9	168946	462.866	365	5	4	Mock	94.2466	0.432812
48209	1.37013	2.80023	6937869	9490.93	19684662	26928.4	266294	364.287	6934448	9486.25	263802	360.878	731	5	4	Mock	196.847	0.927481
48211	1.03057	1.67656	2253852	6687.99	8428229	25009.6	90606	268.861	2251928	6682.28	89450	265.43	337	5	4	Mock	84.2823	0.47781
48212	1.02329	1.90031	2663379	8297.13	8528243	26567.7	147796	460.424	2661390	8290.93	146522	456.455	321	5	4	Mock	85.2824	0.931667
48213	1.42364	3.54367	5677344	9671.8	16415511	27965.1	228825	389.821	5673058	9664.49	227762	388.01	587	5	4	Mock	164.155	0.477617
48214	1.02636	1.85674	3106082	8724.95	8418453	23647.3	126033	354.025	3.10357e+06	8717.9	124917	350.89	356	5	4	Mock	84.1845	0.83224
48216	1.03897	1.67014	3419262	11872.4	8217671	28533.6	112624	391.056	3417293	11865.6	111779	388.122	288	5	4	Mock	82.1767	0.961245
48217	1.03057	1.73991	2683624	6017.09	8135953	18242	114682	257.135	2680195	6009.41	113027	253.424	446	5	4	Mock	81.3595	0.378491
48218	1.0268	1.80711	4938888	12535.2	13781865	34979.4	161987	411.135	4937686	12532.2	160805	408.135	394	5	4	Mock	137.819	0.58214
48220	1.00765	1.44133	3012934	7686.06	8183536	20876.4	127048	324.102	3010279	7679.28	125822	320.974	392	5	4	Mock	81.8354	0.753884
48222	1.15983	1.7511	5081739	8079.08	16066748	25543.3	222775	354.173	5078062	8073.23	220521	350.59	629	5	4	Mock	160.667	0.352745
48223	1.02016	1.61585	3837647	11700.1	8177459	24931.3	148296	452.122	3834445	11690.4	146904	447.878	328	5	4	Mock	81.7746	0.412978
48224	1.06638	2.23701	3027585	9829.82	8.04623e+06	26124.1	137409	446.133	3024403	9819.49	136372	442.766	308	5	4	Mock	80.4623	0.920337
48225	1.10658	2.22248	3119283	7409.22	8246080	19586.9	100611	238.981	3117938	7406.03	99430	236.176	421	5	4	Mock	82.4608	0.583917
48226	1.02694	1.49451	10728697	23631.5	16395547	36113.5	94177	207.438	10725082	23623.5	92816	204.441	454	5	4	Mock	163.955	0.0319821
48227	1.04085	1.77368	3109909	8183.97	8313928	21878.8	125990	331.553	3107252	8176.98	124496	327.621	380	5	4	Mock	83.1393	0.803891
48229	1.0394	1.65125	2938240	10456.4	8.13051e+06	28934.2	108644	386.633	2936233	10449.2	107822	383.708	281	5	4	Mock	81.3051	0.781778
48231	1.01353	1.58629	4243063	10769.2	14501101	36804.8	152467	386.972	4238908	10758.6	151255	383.896	394	5	4	Mock	145.011	0.0288001
48232	1.02093	1.68345	2755253	9910.98	7988391	28735.2	124359	447.335	2753411	9904.36	123505	444.263	278	5	4	Mock	79.8839	0.348093
48233	1.02752	1.5473	3011422	10173.7	8089398	27329	103846	350.831	3009384	10166.8	103203	348.659	296	5	4	Mock	80.894	0.476654
48234	1.02409	1.69761	5182392	13746.4	14791496	39234.7	128570	341.034	5180511	13741.4	127816	339.034	377	5	4	Mock	147.915	0.831936
48235	1.03996	1.98667	2988623	7969.66	13103039	34941.4	145620	388.32	2985739	7961.97	144716	385.909	375	5	4	Mock	131.03	0.550844
48236	1.06735	1.8802	2509970	6197.46	8.29586e+06	20483.6	130159	321.38	2507162	6190.52	128609	317.553	405	5	4	Mock	82.9586	0.00347629
48238	1.04832	1.74775	3826732	8618.77	16093732	36247.1	177906	400.689	3824201	8613.07	176362	397.212	444	5	4	Mock	160.937	0.806426
48239	1.04286	1.99506	4181118	10349.3	8761661	21687.3	146453	362.507	4.17933e+06	10344.9	145295	359.641	404	5	4	Mock	87.6166	0.290583
48240	1.38077	1.87824	7282238	11117.9	17192428	26248	271919	415.144	7276626	11109.4	268980	410.656	655	5	4	Mock	171.924	0.514352
48241	1.01366	1.69438	4285232	9629.73	14091014	31665.2	165313	371.49	4282526	9623.65	163676	367.811	445	5	4	Mock	140.91	0.131039
48242	1.04011	1.82857	3176214	6980.69	10711694	23542.2	156288	343.49	3172616	6972.78	154814	340.251	455	5	4	Mock	107.117	0.804358
48243	1.02791	1.76222	3922883	8717.52	12234569	27187.9	159438	354.307	3920778	8712.84	158092	351.316	450	5	4	Mock	122.346	0.450315
48244	1.06166	2.01194	3287026	9812.02	7998030	23874.7	157394	469.833	3284786	9805.33	156115	466.015	335	5	4	Mock	79.9803	0.871464
48246	1.03491	1.72931	4951942	11078.2	15986904	35764.9	188301	421.255	4946312	11065.6	186518	417.266	447	5	4	Mock	159.869	0.794502
48247	1.04126	1.94053	7635065	16817.3	17198630	37882.4	93059	204.976	7.63332e+06	16813.5	91852	202.317	454	5	4	Mock	171.986	0.209147
48250	1.03295	1.70423	3487867	9824.98	8196858	23089.7	147680	416	3485902	9819.44	146724	413.307	355	5	4	Mock	81.9686	0.467743
48251	1.34905	3.32702	5503898	10792	16565999	32482.4	248891	488.022	5499580	10783.5	247109	484.527	510	5	4	Mock	165.66	0.445436
48252	1.22433	1.96096	6924823	11697.3	20046924	33863	273605	462.171	6919223	11687.9	271624	458.824	592	5	4	Mock	200.469	0.587482
48253	1.05411	2.08126	3.75906e+06	8485.47	15544918	35090.1	162051	365.804	3.75424e+06	8474.59	159948	361.056	443	5	4	Mock	155.449	0.550066
48254	1.10095	2.32143	4222473	8530.25	9879738	19959.1	158790	320.788	4219222	8523.68	157367	317.913	495	5	4	Mock	98.7974	0.752733
48256	1.01722	1.60317	3320362	10540.8	12583380	39947.2	167883	532.962	3319111	10536.9	167334	531.219	315	5	4	Mock	125.834	0.848499
48257	1.02414	1.66259	3407613	8331.57	14800553	36187.2	145785	356.443	3404717	8324.49	144558	353.443	409	5	4	Mock	148.006	0.676276
48258	1.03667	1.67353	2417544	7110.42	7673956	22570.5	103331	303.915	2415131	7103.33	101724	299.188	340	5	4	Mock	76.7396	0.82951
48259	1.25666	3.18216	7194793	9788.83	19273116	26221.9	249924	340.033	7189340	9781.42	246450	335.306	735	5	4	Mock	192.731	0.283288
48260	1.03444	1.81087	4.19012e+06	9108.96	15615124	33945.9	181480	394.522	4187053	9102.29	180100	391.522	460	5	4	Mock	156.151	0.863684
48261	1.0343	1.75225	4395738	9900.31	11880089	26757	131477	296.119	4390765	9889.11	129701	292.119	444	5	4	Mock	118.801	0.0412174
48262	1.01597	1.54953	3208462	7567.13	15330381	36156.6	143480	338.396	3206790	7563.18	141864	334.585	424	5	4	Mock	153.304	0.920214
48264	1.04039	1.80279	3930938	7830.55	16583041	33033.9	187162	372.833	3926548	7821.81	185130	368.785	502	5	4	Mock	165.83	0.268675
[truncated: 7,202 more rows]
