# Supplementary material for: Propionate reinforces epithelial identity and reduces aggressiveness of lung carcinoma
Source: EMBO Mol Med. 2023 Sep 28;15(12):e17836. doi: 10.15252/emmm.202317836 (PMC10701619; doi:10.15252/emmm.202317836)
Supplement: Supplementary file 10 — Source Data for Figure 7 [file EMMM-15-e17836-s008.zip]

Archive with 5 entries (2 files):
- Figure_7/
- Figure_7/Fig_7F/
- Figure_7/Fig_7F/Fig_7F.xlsx
- Figure_7/Fig_7G/
- Figure_7/Fig_7G/Fig_7G.xlsx
