# Supplementary material for: Propionate reinforces epithelial identity and reduces aggressiveness of lung carcinoma
Source: EMBO Mol Med. 2023 Sep 28;15(12):e17836. doi: 10.15252/emmm.202317836 (PMC10701619; doi:10.15252/emmm.202317836)
Supplement: Supplementary file 10 — Source Data for Figure 7 [file EMMM-15-e17836-s008.zip › Figure_7/Fig_7F/Fig_7F.xlsx]

## Sheet: Fig 7F
Fig 7F. Normalized values of post-histone modifications detected by mass spectrometry in A549 cells treated with sodium propionate (SP) in time series for 24 hours.
Group	Timepoint	H1.0.K11un	H1.0.K13un	H1.0.K16un	H1.0.K19un	H1.0.K20un	H1.0.K26un	H1.0.K39un	H1.0.K81un	H1.0.K84un	H1.2.K16un	H1.2.K20un	H1.2.K21un	H1.2.K22un	H1.2.K25un	H1.2.K26un	H1.3.K16un	H1.3.K20un	H1.3.K21un	H1.3.K22un	H1.3.K24un	H1.3.K25un	H1.3.K32un	H1.4.S1un	H1.4.S1ph	H1.4.K16un	H1.4.T17un	H1.4.T17ph	H1.4.K20un	H1.4.K21un	H1.4.K22un	H1.4.K25un	H1.4.K31un	H1.5.K16un	H1.5.K16me3	H1.5.K20un	H1.5.K21un	H1.5.K22un	H1.5.K25un	H1.5.K26un	H1.5.K34un	H1.2/3/4.K33un	H1.2/3/4.K33me1	H1.2/3/4.K45un	H1.2/3/4.K51un	H1.5.K36un	H1.5.K48un	H1.5.K54un	H1x.K36un
Ctrl	3	1	1	1	1	1	1	1	1	1	1	1	1	1	1	1	1	1	1	1	1	1	1	0.993492	0.00650785	1	0.991871	0.0081287	1	1	1	1	1	0.690318	0.309682	1	1	1	1	1	1	0.994937	0.00506251	1	1	1	1	1	1
Ctrl	3	1	1	1	1	1	1	1	1	1	1	1	1	1	1	1	1	1	1	1	1	1	1	1	0	1	0.99247	0.00752991	1	1	1	1	1	0.778725	0.221275	1	1	1	1	1	1	0.99451	0.00548983	1	1	1	1	1	1
Ctrl	3	1	1	0	0	0	0	0	1	1	1	1	1	1	1	1	1	1	1	1	1	1	1	1	0	1	0.990225	0.0097745	1	1	1	1	1	0.809376	0.190624	1	1	1	1	1	1	0.993111	0.00688859	1	1	1	1	1	1
Ctrl	3	1	1	0	0	0	0	0	1	1	1	1	1	1	1	1	1	1	1	1	1	1	1	1	0	1	0.994551	0.00544892	1	1	1	1	1	0.780158	0.219842	1	1	1	1	1	1	0.998825	0.00117493	1	1	1	1	1	1
SP	3	1	1	1	1	1	1	1	1	1	1	1	1	1	1	1	1	1	1	1	1	1	1	0.993362	0.00663768	1	0.993567	0.00643329	1	1	1	1	1	0.734774	0.265226	1	1	1	1	1	1	0.995559	0.00444131	1	1	1	1	1	1
SP	3	1	1	1	1	1	1	1	1	1	1	1	1	1	1	1	1	1	1	1	1	1	1	1	0	1	0.993127	0.00687337	1	1	1	1	1	0.775244	0.224756	1	1	1	1	1	1	0.996211	0.00378923	1	1	1	1	1	1
SP	3	1	1	1	1	1	1	1	1	1	1	1	1	1	1	1	1	1	1	1	1	1	1	1	0	1	0.993618	0.00638216	1	1	1	1	1	0.750386	0.249614	1	1	1	1	1	1	0.997443	0.00255695	1	1	1	1	1	1
SP	3	ND	ND	ND	ND	ND	ND	ND	ND	ND	ND	ND	ND	ND	ND	ND	ND	ND	ND	ND	ND	ND	ND	ND	ND	ND	ND	ND	ND	ND	ND	ND	ND	ND	ND	ND	ND	ND	ND	ND	ND	ND	ND	ND	ND	ND	ND	ND	ND
Ctrl	6	1	1	0	0	0	0	0	1	1	1	1	1	1	1	1	1	1	1	1	1	1	1	0.994223	0.00577733	1	0.98959	0.0104101	1	1	1	1	1	0.693067	0.306933	1	1	1	1	1	1	0.991765	0.00823531	1	1	1	1	1	1
Ctrl	6	1	1	0	0	0	0	0	1	1	1	1	1	1	1	1	1	1	1	1	1	1	1	0.992721	0.0072787	1	0.988605	0.0113947	1	1	1	1	1	0.720416	0.279584	1	1	1	1	1	1	0.993331	0.00666871	1	1	1	1	1	1
Ctrl	6	1	1	1	1	1	1	1	1	1	1	1	1	1	1	1	1	1	1	1	1	1	1	1	0	1	0.991749	0.00825083	1	1	1	1	1	0.737005	0.262995	1	1	1	1	1	1	0.996347	0.0036527	1	1	1	1	1	1
Ctrl	6	1	1	0	0	0	0	0	1	1	1	1	1	1	1	1	1	1	1	1	1	1	1	1	0	1	1	0	1	1	1	1	1	0.763209	0.236791	1	1	1	1	1	1	0.995757	0.00424274	1	1	1	1	1	1
SP	6	1	1	1	1	1	1	1	1	1	1	1	1	1	1	1	1	1	1	1	1	1	1	1	0	1	0.995613	0.00438728	1	1	1	1	1	0.695245	0.304755	1	1	1	1	1	1	0.995208	0.00479151	1	1	1	1	1	1
SP	6	1	1	1	1	1	1	1	1	1	1	1	1	1	1	1	1	1	1	1	1	1	1	1	0	1	0.994548	0.00545211	1	1	1	1	1	0.77299	0.22701	1	1	1	1	1	1	0.995115	0.00488533	1	1	1	1	1	1
SP	6	1	1	1	1	1	1	1	1	1	1	1	1	1	1	1	1	1	1	1	1	1	1	1	0	1	0.992738	0.00726221	1	1	1	1	1	0.785749	0.214251	1	1	1	1	1	1	0.997322	0.00267817	1	1	1	1	1	1
SP	6	1	1	0	0	0	0	0	1	1	1	1	1	1	1	1	1	1	1	1	1	1	1	1	0	1	0.995001	0.00499879	1	1	1	1	1	0.810882	0.189118	1	1	1	1	1	1	0.995283	0.00471665	1	1	1	1	1	1
Ctrl	12	1	1	1	1	1	1	1	1	1	1	1	1	1	1	1	1	1	1	1	1	1	1	1	0	1	0.994532	0.00546767	1	1	1	1	1	0.703097	0.296903	1	1	1	1	1	1	0.997658	0.00234215	1	1	1	1	1	1
Ctrl	12	1	1	1	1	1	1	1	1	1	1	1	1	1	1	1	1	1	1	1	1	1	1	0.995007	0.00499274	1	0.991003	0.00899652	1	1	1	1	1	0.776604	0.223396	1	1	1	1	1	1	0.997413	0.00258728	1	1	1	1	1	1
Ctrl	12	1	1	1	1	1	1	1	1	1	1	1	1	1	1	1	1	1	1	1	1	1	1	1	0	1	0.991948	0.0080525	1	1	1	1	1	0.76332	0.23668	1	1	1	1	1	1	0.99612	0.00387993	1	1	1	1	1	1
Ctrl	12	1	1	1	1	1	1	1	1	1	1	1	1	1	1	1	1	1	1	1	1	1	1	1	0	1	0.991036	0.0089639	1	1	1	1	1	0.7008	0.2992	1	1	1	1	1	1	0.998347	0.00165278	1	1	1	1	1	1
SP	12	1	1	1	1	1	1	1	1	1	1	1	1	1	1	1	1	1	1	1	1	1	1	1	0	1	1	0	1	1	1	1	1	0.742253	0.257747	1	1	1	1	1	1	0.997824	0.00217646	1	1	1	1	1	1
SP	12	1	1	1	1	1	1	1	1	1	1	1	1	1	1	1	1	1	1	1	1	1	1	0.995495	0.00450497	1	0.995301	0.00469945	1	1	1	1	1	0.745801	0.254199	1	1	1	1	1	1	0.997625	0.00237461	1	1	1	1	1	1
SP	12	1	1	1	1	1	1	1	1	1	1	1	1	1	1	1	1	1	1	1	1	1	1	1	0	1	0.995733	0.00426719	1	1	1	1	1	0.72418	0.27582	1	1	1	1	1	1	0.99841	0.00159016	1	1	1	1	1	1
SP	12	1	1	1	1	1	1	1	1	1	1	1	1	1	1	1	1	1	1	1	1	1	1	1	0	1	0.996299	0.00370114	1	1	1	1	1	0.709677	0.290323	1	1	1	1	1	1	0.997211	0.00278906	1	1	1	1	1	1
Ctrl	24	1	1	1	1	1	1	1	1	1	1	1	1	1	1	1	1	1	1	1	1	1	1	0.99469	0.00531044	1	0.993548	0.00645244	1	1	1	1	1	0.749803	0.250197	1	1	1	1	1	1	0.995661	0.00433922	1	1	1	1	1	1
Ctrl	24	1	1	1	1	1	1	1	1	1	1	1	1	1	1	1	1	1	1	1	1	1	1	0.994211	0.00578866	1	0.990874	0.00912601	1	1	1	1	1	0.764946	0.235054	1	1	1	1	1	1	1	0	1	1	1	1	1	1
Ctrl	24	1	1	1	1	1	1	1	1	1	1	1	1	1	1	1	1	1	1	1	1	1	1	1	0	1	0.995413	0.0045866	1	1	1	1	1	0.733637	0.266363	1	1	1	1	1	1	0.993545	0.0064552	1	1	1	1	1	1
Ctrl	24	1	1	1	1	1	1	1	1	1	1	1	1	1	1	1	1	1	1	1	1	1	1	1	0	1	0.993571	0.00642868	1	1	1	1	1	0.759535	0.240465	1	1	1	1	1	1	0.9966	0.0033996	1	1	1	1	1	1
SP	24	1	1	1	1	1	1	1	1	1	1	1	1	1	1	1	1	1	1	1	1	1	1	0.995027	0.0049734	1	1	0	1	1	1	1	1	0.716131	0.283869	1	1	1	1	1	1	0.992726	0.00727444	1	1	1	1	1	1
SP	24	1	1	1	1	1	1	1	1	1	1	1	1	1	1	1	1	1	1	1	1	1	1	1	0	1	1	0	1	1	1	1	1	0.748883	0.251117	1	1	1	1	1	1	0.995582	0.00441763	1	1	1	1	1	1
SP	24	1	1	1	1	1	1	1	1	1	1	1	1	1	1	1	1	1	1	1	1	1	1	1	0	1	1	0	1	1	1	1	1	0.732995	0.267005	1	1	1	1	1	1	0.998993	0.00100698	1	1	1	1	1	1
SP	24	1	1	1	1	1	1	1	1	1	1	1	1	1	1	1	1	1	1	1	1	1	1	1	0	1	1	0	1	1	1	1	1	0.805945	0.194055	1	1	1	1	1	1	0.994124	0.00587575	1	1	1	1	1	1
Log2 (SP/Ctrl)
	Timepoint	H1.0.K11un	H1.0.K13un	H1.0.K16un	H1.0.K19un	H1.0.K20un	H1.0.K26un	H1.0.K39un	H1.0.K81un	H1.0.K84un	H1.2.K16un	H1.2.K20un	H1.2.K21un	H1.2.K22un	H1.2.K25un	H1.2.K26un	H1.3.K16un	H1.3.K20un	H1.3.K21un	H1.3.K22un	H1.3.K24un	H1.3.K25un	H1.3.K32un	H1.4.S1un	H1.4.S1ph	H1.4.K16un	H1.4.T17un	H1.4.T17ph	H1.4.K20un	H1.4.K21un	H1.4.K22un	H1.4.K25un	H1.4.K31un	H1.5.K16un	H1.5.K16me3	H1.5.K20un	H1.5.K21un	H1.5.K22un	H1.5.K25un	H1.5.K26un	H1.5.K34un	H1.2/3/4.K33un	H1.2/3/4.K33me1	H1.2/3/4.K45un	H1.2/3/4.K51un	H1.5.K36un	H1.5.K48un	H1.5.K54un	H1x.K36un
	3 hours	0	0	1	1	1	1	1	0	0	0	0	0	0	0	0	0	0	0	0	0	0	0	-0.000846465	0.443536	0	0.00168203	-0.234353	0	0	0	0	0	-0.0212423	0.0669312	0	0	0	0	0	0	0.0015329	-0.372137	0	0	0	0	0	0
	6 hours	0	0	1.58496	1.58496	1.58496	1.58496	1.58496	0	0	0	0	0	0	0	0	0	0	0	0	0	0	0	0.00471667	-5	0	0.00288809	-0.443565	0	0	0	0	0	0.0729732	-0.216182	0	0	0	0	0	0	0.00207622	-0.417397	0	0	0	0	0	0
	12 hours	0	0	0	0	0	0	0	0	0	0	0	0	0	0	0	0	0	0	0	0	0	0	0.000176134	-0.148314	0	0.00682295	-1.3133	0	0	0	0	0	-0.0107781	0.0296231	0	0	0	0	0	0	0.000553841	-0.228399	0	0	0	0	0	0
	24 hours	0	0	0	0	0	0	0	0	0	0	0	0	0	0	0	0	0	0	0	0	0	0	0.00221383	-1.15814	0	0.00962368	-5	0	0	0	0	0	-0.00190373	0.00575669	0	0	0	0	0	0	-0.00158653	0.388062	0	0	0	0	0	0
[truncated: 94 more columns]
