# Supplementary material for: Propionate reinforces epithelial identity and reduces aggressiveness of lung carcinoma
Source: EMBO Mol Med. 2023 Sep 28;15(12):e17836. doi: 10.15252/emmm.202317836 (PMC10701619; doi:10.15252/emmm.202317836)
Supplement: Supplementary file 10 — Source Data for Figure 7 [file EMMM-15-e17836-s008.zip › Figure_7/Fig_7G/Fig_7G.xlsx]

## Sheet: Fig 7G
Fig 7G. QIBC analysis of mean intensity levels of H3K4me3 mark in A549 cells treated with SP (5 mM) for 24 hours.
Object ID	Total Intensity A647 PCNA	Mean Intensity A647 PCNA	Total Intensity A405 DAPI	Mean Intensity A405 DAPI	Total Intensity A568 H3K4	Mean Intensity A568 H3K4	Total Intensity A488 pH3	Mean Intensity A488 pH3	Circularity Factor	Elongation Factor	Total Intensity PCNA_BC	Mean Intensity PCNA_BC	Total Intensity H3K4_BC	Mean Intensity H3K4_BC	Total Intensity pH3_BC	Mean Intensity pH3_BC	Position	Well	Area	Parent Object ID (Well)	Treatement	[Total Intensity A405 DAPI] / 100000	Cell Cycle	Rand(0)
0	34551	97.3268	15931999	44878.9	7547006	21259.2	154782	436.006	1.04021	1.91549	31740	89.4084	7539087	21236.9	152709	430.166	1	1	355	0	Mock	159.32	G2	0.548814
2	132999	446.305	11997465	40259.9	5281804	17724.2	83611	280.574	1.02669	1.77852	130829	439.024	5255893	17637.2	80206	269.148	1	1	298	0	Mock	119.975	S	0.602763
3	23270	57.0343	15343787	37607.3	6450591	15810.3	100131	245.419	1.05889	2.1201	19199	47.0564	6413965	15720.5	96432	236.353	1	1	408	0	Mock	153.438	G2	0.544883
4	10921	50.3272	6904593	31818.4	2984969	13755.6	44637	205.7	1.05652	2.05069	9124	42.0461	2965068	13663.9	42299	194.926	1	1	217	0	Mock	69.0459	G1	0.423655
5	25153	69.6759	15619214	43266.5	6938620	19220.6	119437	330.85	1.01684	1.57618	20936	57.9945	6926239	19186.3	116553	322.861	1	1	361	0	Mock	156.192	G2	0.645894
6	23449	65.5	8581707	23971.2	4315907	12055.6	65710	183.547	1.01598	1.55587	20738	57.9274	4313758	12049.6	63582	177.603	1	1	358	0	Mock	85.8171	G1	0.437587
7	10874	49.8807	6977352	32006.2	2898432	13295.6	47274	216.853	1.02881	1.7844	9017	41.3624	2878376	13203.6	44658	204.853	1	1	218	0	Mock	69.7735	G1	0.891773
8	16756	78.2991	8433839	39410.5	4395555	20540	70371	328.836	1.08965	2.42991	15138	70.7383	4393172	20528.8	69230	323.505	1	1	214	0	Mock	84.3384	G1	0.963663
10	196086	596.006	10672902	32440.4	5293365	16089.3	69927	212.544	1.06145	2.18845	193454	588.006	5282618	16056.6	67045	203.784	1	1	329	0	Mock	106.729	S	0.791725
11	129071	371.963	11140964	32106.5	5283413	15226	84763	244.274	1.01338	1.75793	127477	367.369	5271280	15191	82917	238.954	1	1	347	0	Mock	111.41	S	0.528895
12	109902	291.517	14856417	39406.9	5549163	14719.3	64971	172.337	1.03141	1.7321	106369	282.146	5513926	14625.8	60137	159.515	1	1	377	0	Mock	148.564	S	0.568045
13	203183	602.917	14509187	43054	8465825	25121.1	120458	357.442	1.09091	2.30861	200011	593.504	8462755	25112	118099	350.442	1	1	337	0	Mock	145.092	S	0.925597
14	25999	88.432	13064285	44436.3	6.63541e+06	22569.4	131853	448.48	1.01881	1.41497	22851	77.7245	6609475	22481.2	128227	436.146	1	1	294	0	Mock	130.643	G2	0.0710361
15	164969	576.815	12373379	43263.6	6989514	24438.9	134477	470.199	1.0396	2.08392	162482	568.119	6.97945e+06	24403.7	131927	461.283	1	1	286	0	Mock	123.734	S	0.0871293
16	15355	71.7523	7.65808e+06	35785.4	3036244	14188.1	38077	177.93	1.05418	1.91589	13326	62.271	3016650	14096.5	34472	161.084	1	1	214	0	Mock	76.5808	G1	0.0202184
17	132734	252.827	15156402	28869.3	6358149	12110.8	99524	189.57	1.29216	2.43697	128818	245.368	6303356	12006.4	92882	176.918	1	1	525	0	Mock	151.564	S	0.83262
18	164853	672.869	10017900	40889.4	5609494	22895.9	88762	362.294	1.03621	2.09796	163347	666.722	5600855	22860.6	87116	355.575	1	1	245	0	Mock	100.179	S	0.778157
19	162883	673.07	9628385	39786.7	5156318	21307.1	91924	379.851	1.05797	2.25207	161305	666.55	5151291	21286.3	89184	368.529	1	1	242	0	Mock	96.2839	S	0.870012
20	51539	93.0307	18791952	33920.5	10284823	18564.7	156510	282.509	1.34361	2.1885	46140	83.2852	10270752	18539.3	148234	267.57	1	1	554	0	Mock	187.92	G2	0.978618
21	23650	76.2903	13696766	44183.1	6.0158e+06	19405.8	312597	1008.38	1.04129	2.10645	21326	68.7935	5984633	19305.3	307017	990.377	1	1	310	0	Mock	136.968	G2	0.799159
22	33919	52.3441	17395782	26845.3	7620896	11760.6	148800	229.63	1.6302	2.26792	29894	46.1327	7607717	11740.3	144986	223.744	1	1	648	0	Mock	173.958	G2	0.461479
23	13579	57.2954	7840935	33084.1	3162479	13343.8	47038	198.473	1.08861	2.55274	11766	49.6456	3136189	13232.9	43466	183.401	1	1	237	0	Mock	78.4094	G1	0.780529
24	22749	47.6918	16782492	35183.4	5279581	11068.3	93473	195.96	1.46753	2.38954	20657	43.3061	5229765	10963.9	85381	178.996	1	1	477	0	Mock	167.825	G2	0.118274
25	167689	519.161	12750817	39476.2	5754124	17814.6	85341	264.214	1.05942	1.97231	165342	511.895	5.72705e+06	17730.8	81816	253.3	1	1	323	0	Mock	127.508	S	0.639921
26	191259	496.777	12077889	31371.1	5954335	15465.8	85395	221.805	1.03979	1.8961	188344	489.205	5945625	15443.2	83290	216.338	1	1	385	0	Mock	120.779	S	0.143353
27	143563	491.654	11008340	37699.8	5430770	18598.5	68807	235.64	1.03989	1.78082	141472	484.493	5413875	18540.7	66688	228.384	1	1	292	0	Mock	110.083	S	0.944669
29	19422	70.1155	9478593	34218.7	4.74336e+06	17124	70583	254.812	1.02246	1.7509	16541	59.7148	4734963	17093.7	66262	239.213	1	1	277	0	Mock	94.7859	G1	0.414662
30	29692	92.4984	13813746	43033.5	5.29751e+06	16503.1	121523	378.576	1.01955	1.53583	28599	89.0935	5262773	16394.9	116810	363.894	1	1	321	0	Mock	138.137	G2	0.264556
31	99158	360.575	9481639	34478.7	4647761	16900.9	65835	239.4	1.05194	1.86071	97294	353.796	4643079	16883.9	64084	233.033	1	1	275	0	Mock	94.8164	S	0.774234
32	44913	127.594	9379404	26646	4189062	11900.7	79441	225.685	1.02976	1.68182	40831	115.997	4173265	11855.9	72952	207.25	1	1	352	0	Mock	93.794	G1	0.45615
34	33228	117	12641270	44511.5	8.15324e+06	28708.6	203020	714.859	1.04326	1.98944	31539	111.053	8123997	28605.6	201499	709.504	1	1	284	0	Mock	126.413	G2	0.0187898
35	60543	102.096	19396980	32709.9	6732922	11354	128556	216.789	1.31537	3.21029	56105	94.6121	6675352	11256.9	122163	206.008	1	1	593	0	Mock	193.97	G2	0.617635
36	18373	64.4667	9513431	33380.5	4711949	16533.2	55944	196.295	1.05082	1.82807	16745	58.7544	4680330	16422.2	52056	182.653	1	1	285	0	Mock	95.1343	G1	0.612096
37	14338	55.7899	8494339	33051.9	2986241	11619.6	44212	172.031	1.03234	1.91829	12388	48.2023	2963861	11532.5	41072	159.813	1	1	257	0	Mock	84.9434	G1	0.616934
38	17693	57.6319	9523162	31020.1	4362931	14211.5	61721	201.046	1.04807	1.62379	15781	51.4039	4307695	14031.6	57577	187.547	1	1	307	0	Mock	95.2316	G1	0.943748
39	133260	431.262	13469310	43590	5.89965e+06	19092.7	105562	341.625	1.07795	2.23948	130766	423.191	5878442	19024.1	102437	331.511	1	1	309	0	Mock	134.693	S	0.68182
40	19911	80.6113	9387600	38006.5	4447571	18006.4	61024	247.061	1.04704	1.57085	18005	72.8947	4429689	17934	57913	234.466	1	1	247	0	Mock	93.876	G1	0.359508
41	23705	89.1165	9546982	35890.9	4570017	17180.5	75464	283.699	1.05242	2.12406	21555	81.0338	4.52707e+06	17019.1	73532	276.436	1	1	266	0	Mock	95.4698	G1	0.437032
42	12655	62.6485	8274320	40962	4.05228e+06	20060.8	55487	274.688	1.06069	2.05941	10557	52.2624	4.00335e+06	19818.6	53319	263.955	1	1	202	0	Mock	82.7432	G1	0.697631
43	41275	86.8947	9461536	19919	4247999	8943.16	71014	149.503	1.02355	1.61053	36482	76.8042	4224410	8893.5	62702	132.004	1	1	475	0	Mock	94.6154	G1	0.0602255
44	35259	96.3361	15874271	43372.3	5311421	14512.1	111442	304.486	1.06881	2.4153	32223	88.041	5282434	14432.9	106712	291.563	1	1	366	0	Mock	158.743	G2	0.666767
46	18502	90.2537	8386908	40911.7	3900537	19027	70609	344.434	1.03127	1.92195	16825	82.0732	3.87737e+06	18914	69313	338.112	1	1	205	0	Mock	83.8691	G1	0.210383
47	96724	339.382	9870224	34632.4	4484090	15733.6	54496	191.214	1.03208	1.85965	93927	329.568	4412536	15482.6	49496	173.67	1	1	285	0	Mock	98.7022	S	0.128926
48	168996	505.976	14537482	43525.4	6843535	20489.6	94913	284.171	1.05185	2.08683	166158	497.479	6756283	20228.4	88901	266.171	1	1	334	0	Mock	145.375	S	0.315428
50	23698	75.9551	13856386	44411.5	3.9552e+06	12676.9	171015	548.125	1.0221	1.5	21593	69.2083	3931936	12602.4	166828	534.705	1	1	312	0	Mock	138.564	G2	0.570197
51	35783	78.2998	17815848	38984.4	7360297	16105.7	131143	286.965	1.25729	2.80962	31242	68.3632	7320847	16019.4	129214	282.744	1	1	457	0	Mock	178.158	G2	0.438602
52	145600	471.197	10088750	32649.7	4524756	14643.2	67342	217.935	1.08559	2.15287	143371	463.984	4480549	14500.2	61967	200.54	1	1	309	0	Mock	100.888	S	0.988374
53	35007	90.9273	15260335	39637.2	6262612	16266.5	118003	306.501	1.18796	2.34321	31294	81.2831	6206220	16120.1	115222	299.278	1	1	385	0	Mock	152.603	G2	0.102045
54	151269	509.323	13354263	44963.8	6.30996e+06	21245.6	86069	289.795	1.03935	1.75084	147821	497.714	6231744	20982.3	81273	273.646	1	1	297	0	Mock	133.543	S	0.208877
55	36760	105.33	15798036	45266.6	6.90358e+06	19781	140468	402.487	1.0129	1.63037	32223	92.3295	6.81351e+06	19523	134823	386.312	1	1	349	0	Mock	157.98	G2	0.16131
56	170533	504.535	14743351	43619.4	7229340	21388.6	115212	340.864	1.0586	2.07396	167042	494.207	7.18021e+06	21243.2	110193	326.015	1	1	338	0	Mock	147.434	S	0.653108
57	18016	70.375	9492970	37081.9	3685621	14397	53379	208.512	1.10777	1.98473	15315	59.8242	3623582	14154.6	48901	191.02	1	1	256	0	Mock	94.9297	G1	0.253292
58	18546	68.1838	9646577	35465.4	4317916	15874.7	71736	263.735	1.04339	1.85662	17078	62.7868	4279244	15732.5	67296	247.412	1	1	272	0	Mock	96.4658	G1	0.466311
61	16257	60.4349	9832415	36551.7	4007995	14899.6	58337	216.866	1.0862	2.40959	13375	49.7212	3938855	14642.6	53365	198.383	1	1	269	0	Mock	98.3242	G1	0.110375
62	176543	502.971	14860105	42336.5	5391965	15361.7	139610	397.749	1.06646	2.21652	173328	493.812	5299707	15098.9	133502	380.348	1	1	351	0	Mock	148.601	S	0.65633
63	149014	480.69	13563859	43754.4	5894365	19014.1	111806	360.665	1.0199	1.7871	146162	471.49	5864888	18919	110664	356.981	1	1	310	0	Mock	135.639	S	0.138183
64	170233	558.141	10317926	33829.3	5397925	17698.1	80844	265.062	1.03522	1.84262	166718	546.616	5327893	17468.5	76551	250.987	1	1	305	0	Mock	103.179	S	0.196582
65	200515	672.869	13031944	43731.4	5.77191e+06	19368.8	91843	308.198	1.01598	1.61745	197915	664.144	5703681	19139.9	87178	292.544	1	1	298	0	Mock	130.319	S	0.368725
66	90898	324.636	8602720	30724	3321302	11861.8	53339	190.496	1.02422	1.72143	89998	321.421	3310253	11822.3	51002	182.15	1	1	280	0	Mock	86.0272	S	0.820993
67	20682	71.0722	9815864	33731.5	4152044	14268.2	91504	314.447	1.11079	2.14047	18403	63.2406	4108797	14119.6	86266	296.447	1	1	291	0	Mock	98.1586	G1	0.0971013
68	32093	135.987	9205134	39004.8	1419809	6016.14	47818	202.619	1.02536	1.50847	30894	130.907	1376952	5834.54	43914	186.076	1	1	236	0	Mock	92.0513	G1	0.837945
69	22154	70.1076	9256947	29294.1	4334346	13716.3	69154	218.842	1.15316	2.47706	20127	63.693	4306314	13627.6	65642	207.728	1	1	316	0	Mock	92.5695	G1	0.0960984
70	27231	96.2226	8970109	31696.5	3400124	12014.6	53945	190.618	1.04539	1.87676	25112	88.735	3392535	11987.8	51473	181.883	1	1	283	0	Mock	89.7011	G1	0.976459
71	138472	393.386	14541277	41310.4	7571723	21510.6	111904	317.909	1.04733	1.84659	136699	388.349	7544508	21433.3	110852	314.92	1	1	352	0	Mock	145.413	S	0.468651
74	26230	60.4378	16384166	37751.5	5699835	13133.3	85838	197.783	1.09206	2.17661	25173	58.0023	5695664	13123.6	84126	193.839	1	1	434	0	Mock	163.842	G2	0.739264
75	21669	78.7964	9666188	35149.8	4.10548e+06	14929	80348	292.175	1.11998	2.73188	20268	73.7018	4.06951e+06	14798.2	76195	277.073	1	1	275	0	Mock	96.6619	G1	0.0391878
76	56462	128.909	16889378	38560.2	7.97372e+06	18204.8	150299	343.148	1.27331	2.54582	54244	123.845	7917668	18076.9	145302	331.74	1	1	438	0	Mock	168.894	G2	0.282807
81	18074	77.2393	8799479	37604.6	2859855	12221.6	67170	287.051	1.03919	1.90171	16154	69.0342	2850336	12180.9	64911	277.397	1	1	234	0	Mock	87.9948	G1	0.414263
82	23594	68.5872	10574064	30738.6	5007225	14555.9	75143	218.439	1.29324	2.51531	20279	58.9506	4956672	14408.9	69800	202.907	1	1	344	0	Mock	105.741	G1	0.0641475
83	189948	608.808	11625170	37260.2	3982020	12762.9	79471	254.715	1.04861	2.16667	187448	600.795	3969164	12721.7	76611	245.548	1	1	312	0	Mock	116.252	S	0.692472
84	225864	714.76	11384828	36027.9	4880006	15443.1	68386	216.411	1.06565	2.1519	223339	706.769	4837275	15307.8	63947	202.364	1	1	316	0	Mock	113.848	S	0.566601
85	31070	79.0585	16923646	43062.7	9259382	23560.8	183105	465.916	1.04556	1.96692	28782	73.2366	9226553	23477.2	181030	460.636	1	1	393	0	Mock	169.236	G2	0.265389
86	43930	98.4978	17537238	39321.2	8803509	19738.8	147538	330.803	1.34632	2.35619	40840	91.5695	8744706	19607	140142	314.22	1	1	446	0	Mock	175.372	G2	0.523248
88	124797	336.38	15948647	42988.3	6.89819e+06	18593.5	89958	242.474	1.08242	2.29111	121317	327	6824453	18394.8	82100	221.294	1	1	371	0	Mock	159.486	S	0.575946
89	23830	104.061	8854038	38663.9	2793155	12197.2	58357	254.834	1.02709	1.62882	21922	95.7293	2781150	12144.8	56333	245.996	1	1	229	0	Mock	88.5404	G1	0.929296
90	20711	72.6702	9875069	34649.4	3897878	13676.8	60987	213.989	1.07881	1.98625	18820	66.0351	3860330	13545	56046	196.653	1	1	285	0	Mock	98.7507	G1	0.318569
91	14770	70.3333	8.06744e+06	38416.4	2804717	13355.8	45422	216.295	1.0933	2.44762	13870	66.0476	2797018	13319.1	44522	212.01	1	1	210	0	Mock	80.6744	G1	0.66741
92	215126	439.033	17141784	34983.2	5358276	10935.3	132892	271.208	1.1699	2.23251	210829	430.263	5336489	10890.8	128086	261.4	1	1	490	0	Mock	171.418	S	0.131798
93	32402	113.294	12835720	44880.1	4708455	16463.1	132779	464.262	1.03419	1.48601	30963	108.262	4697210	16423.8	131166	458.622	1	1	286	0	Mock	128.357	G2	0.716327
94	168434	601.55	11655257	41625.9	4291178	15325.6	101800	363.571	1.02275	1.71786	166682	595.293	4255469	15198.1	98244	350.871	1	1	280	0	Mock	116.553	S	0.289406
95	113501	402.486	9076206	32185.1	3423881	12141.4	65467	232.152	1.03481	1.80496	111636	395.872	3403518	12069.2	62950	223.227	1	1	282	0	Mock	90.7621	S	0.183191
98	26183	151.347	7132017	41225.5	3893829	22507.7	73851	426.884	1.02827	1.71098	25017	144.607	3885597	22460.1	72387	418.422	1	1	173	0	Mock	71.3202	S	0.82894
99	66283	193.245	15252842	44468.9	7028516	20491.3	1871674	5456.78	1.04563	1.65889	64211	187.204	6988246	20373.9	1867367	5444.22	1	1	343	0	Mock	152.528	S	0.00469548
100	50448	126.12	16898370	42245.9	8537476	21343.7	141186	352.965	1.10199	1.84048	47735	119.338	8492588	21231.5	136270	340.675	1	1	400	0	Mock	168.984	G2	0.677817
101	21675	89.1975	9340783	38439.4	4435568	18253.4	76343	314.169	1.08286	1.96787	19854	81.7037	4389070	18062	72617	298.835	1	1	243	0	Mock	93.4078	G1	0.270008
102	31436	86.8398	15445412	42666.9	8693994	24016.6	182522	504.204	1.10169	2.42507	28914	79.8729	8663932	23933.5	179741	496.522	1	1	362	0	Mock	154.454	G2	0.735194
103	29311	83.5071	15215265	43348.3	4234170	12063.2	452295	1288.59	1.03365	1.82621	27773	79.1254	4213701	12004.8	450358	1283.07	1	1	351	0	Mock	152.153	G2	0.962189
104	187788	625.96	10625261	35417.5	3534404	11781.3	86331	287.77	1.04778	1.82667	185630	618.767	3.50476e+06	11682.5	84618	282.06	1	1	300	0	Mock	106.253	S	0.248753
106	16700	58.8028	8728896	30735.5	2837921	9992.68	51634	181.81	1.06282	2.04196	14699	51.757	2.80079e+06	9861.95	49749	175.173	1	1	284	0	Mock	87.289	G1	0.592042
107	37336	86.2263	17408268	40203.9	5971882	13791.9	129843	299.868	1.1092	1.88889	34048	78.6328	5953306	13749	126570	292.309	1	1	433	0	Mock	174.083	G2	0.572252
109	32567	80.6114	17269564	42746.4	4714300	11669.1	150984	373.723	1.06637	1.83455	29373	72.7054	4662238	11540.2	148887	368.532	1	1	404	0	Mock	172.696	G2	0.952749
110	18333	72.4624	8982200	35502.8	3205656	12670.6	57320	226.561	1.08642	2.31225	16484	65.1542	3184550	12587.2	54588	215.763	1	1	253	0	Mock	89.822	G1	0.447125
111	21992	96.0349	8757532	38242.5	3050302	13320.1	63431	276.991	1.0382	1.69432	19707	86.0568	3031848	13239.5	60481	264.109	1	1	229	0	Mock	87.5753	G1	0.846409
113	232852	632.75	10939370	29726.5	4771473	12966	98686	268.168	1.07363	2.11413	229763	624.356	4756979	12926.6	96174	261.342	1	1	368	0	Mock	109.394	S	0.297437
114	26635	104.451	9281260	36397.1	4626664	18143.8	77782	305.027	1.08351	2.14902	24633	96.6	4605870	18062.2	75309	295.329	1	1	255	0	Mock	92.8126	G1	0.813798
115	180078	471.408	13564754	35509.8	3764038	9853.5	106836	279.675	1.01394	1.51309	177014	463.387	3714924	9724.93	103875	271.924	1	1	382	0	Mock	135.648	S	0.396506
116	31743	109.082	9369888	32198.9	5410818	18593.9	84712	291.107	1.03896	1.93493	29997	103.082	5387998	18515.5	82810	284.57	1	1	291	0	Mock	93.6989	G1	0.881103
117	15375	67.1397	8511422	37167.8	2339133	10214.6	64657	282.345	1.05532	2.1048	13365	58.3624	2309215	10083.9	62916	274.742	1	1	229	0	Mock	85.1142	G1	0.581273
118	15477	56.4854	8618880	31455.8	2154807	7864.26	46528	169.81	1.02556	1.70073	13133	47.9307	2120487	7739	44892	163.839	1	1	274	0	Mock	86.1888	G1	0.881735
120	20056	82.535	8780283	36132.9	3666565	15088.7	48037	197.683	1.05545	1.79424	17791	73.214	3630316	14939.6	46043	189.477	1	1	243	0	Mock	87.8028	G1	0.725254
121	14527	63.4367	8280003	36157.2	2032415	8875.17	58152	253.939	1.12314	2.44915	12324	53.8166	2.0023e+06	8743.67	55022	240.271	1	1	229	0	Mock	82.8	G1	0.501324
123	40175	93.8668	9187009	21465	3565263	8330.05	70916	165.692	1.10854	2.41299	32494	75.9206	3498138	8173.22	63926	149.36	1	1	428	0	Mock	91.8701	G1	0.64399
124	179877	416.382	16701631	38661.2	5923329	13711.4	121317	280.826	1.05838	1.72936	173597	401.845	5855824	13555.1	116252	269.102	1	1	432	0	Mock	167.016	S	0.423855
125	158067	587.61	11906930	44263.7	7140157	26543.3	131148	487.539	1.0518	2.15613	154691	575.06	7108674	26426.3	128759	478.658	1	1	269	0	Mock	119.069	S	0.606393
126	19503	65.8885	8196483	27690.8	2127215	7186.54	48833	164.976	1.11763	2.41667	16803	56.7669	2088682	7056.36	45358	153.236	1	1	296	0	Mock	81.9648	G1	0.0191932
127	17152	56.9834	8506545	28260.9	2232410	7416.64	42885	142.475	1.02448	1.63787	14898	49.495	2201149	7312.79	40682	135.156	1	1	301	0	Mock	85.0654	G1	0.301575
128	34950	89.1582	16775586	42794.9	4683351	11947.3	226888	578.796	1.01611	1.45153	31443	80.2117	4647504	11855.9	223479	570.099	1	1	392	0	Mock	167.756	G2	0.660174
129	118425	267.93	17598320	39815.2	5629774	12737	86312	195.276	1.02527	1.65158	111942	253.262	5576079	12615.6	80704	182.588	1	1	442	0	Mock	175.983	S	0.290078
130	21253	45.9028	9172962	19812	2443737	5278.05	31186	67.3564	1.05743	1.97408	13338	28.8078	2372266	5123.68	24199	52.2657	1	1	463	0	Mock	91.7296	G1	0.618015
131	169889	411.354	15897010	38491.6	6427336	15562.6	95366	230.91	1.03847	1.98063	162456	393.356	6367164	15416.9	88220	213.608	1	1	413	0	Mock	158.97	S	0.428769
132	18460	54.6154	8306605	24575.8	2.08408e+06	6165.92	46583	137.82	1.21408	2.77384	15404	45.574	2049702	6064.21	43735	129.393	1	1	338	0	Mock	83.0661	G1	0.135474
133	192512	513.365	15156729	40417.9	7082437	18886.5	117251	312.669	1.06802	2.12766	186700	497.867	7036839	18764.9	112338	299.568	1	1	375	0	Mock	151.567	S	0.298282
134	77836	226.267	14976797	43537.2	3.81442e+06	11088.4	96196	279.64	1.03283	1.82849	74397	216.27	3779489	10986.9	93154	270.797	1	1	344	0	Mock	149.768	S	0.569965
135	201971	578.713	12981892	37197.4	7286002	20876.8	95131	272.582	1.12721	2.97135	198001	567.338	7257130	20794.1	92537	265.149	1	1	349	0	Mock	129.819	S	0.590873
136	168318	559.196	13282539	44128	7696639	25570.2	120942	401.801	1.03533	1.9402	166074	551.741	7694835	25564.2	119782	397.947	1	1	301	0	Mock	132.825	S	0.574325
137	186437	571.893	12244750	37560.6	5.449e+06	16714.7	88973	272.923	1.04666	1.96626	183696	563.485	5429959	16656.3	87858	269.503	1	1	326	0	Mock	122.448	S	0.653201
138	16152	50.0062	9064158	28062.4	3560970	11024.7	43869	135.817	1.02711	1.88854	14272	44.1858	3.54261e+06	10967.8	41402	128.18	1	1	323	0	Mock	90.6416	G1	0.652103
139	15818	53.8027	8425062	28656.7	2332312	7933.03	44593	151.677	1.07099	2.16667	13030	44.3197	2330534	7926.99	42839	145.711	1	1	294	0	Mock	84.2506	G1	0.431418
140	185003	542.531	14704481	43121.6	6116377	17936.6	117600	344.868	1.11617	2.41595	182295	534.589	6108246	17912.7	114848	336.798	1	1	341	0	Mock	147.045	S	0.896547
141	179969	785.891	9112481	39792.5	4558278	19905.1	69619	304.013	1.03486	1.93013	177724	776.087	4553088	19882.5	67241	293.629	1	1	229	0	Mock	91.1248	S	0.367562
142	210448	1002.13	8843195	42110.5	5343527	25445.4	77722	370.105	1.02891	1.64762	208470	992.714	5340402	25430.5	76282	363.248	1	1	210	0	Mock	88.432	S	0.435865
143	192424	704.85	9400753	34435	5076199	18594.1	82742	303.084	1.05578	1.98168	190789	698.861	5075246	18590.6	81732	299.385	1	1	273	0	Mock	94.0075	S	0.891923
144	129387	521.722	8814311	35541.6	3442978	13883	53008	213.742	1.04958	2.04418	126910	511.734	3437646	13861.5	51189	206.407	1	1	248	0	Mock	88.1431	S	0.806194
145	100791	427.081	8.04726e+06	34098.6	2.09538e+06	8878.74	72130	305.636	1.04551	1.94068	98477	417.275	2.08898e+06	8851.59	70852	300.22	1	1	236	0	Mock	80.4726	S	0.703889
146	18415	72.2157	8432062	33066.9	2173501	8523.53	55214	216.525	1.03065	1.82745	15196	59.5922	2166206	8494.93	51940	203.686	1	1	255	0	Mock	84.3206	G1	0.100227
147	33983	113.277	13253188	44177.3	5460265	18200.9	126543	421.81	1.03942	2.05667	30987	103.29	5.4532e+06	18177.3	124306	414.353	1	1	300	0	Mock	132.532	G2	0.919483
148	36351	114.311	13858859	43581.3	6.84063e+06	21511.4	149366	469.704	1.03608	2.05346	33279	104.651	6833294	21488.3	145849	458.645	1	1	318	0	Mock	138.589	G2	0.714241
149	208656	714.575	11592551	39700.5	4512388	15453.4	103197	353.414	1.09633	1.95652	205403	703.435	4504792	15427.4	100335	343.613	1	1	292	0	Mock	115.926	S	0.998847
150	20962	104.289	7.69685e+06	38292.8	1.88106e+06	9358.5	51198	254.716	1.04001	1.9204	19604	97.5323	1856331	9235.48	50250	250	1	1	201	0	Mock	76.9685	G1	0.149448
151	35856	69.0867	16954210	32667.1	4319960	8323.62	96338	185.622	1.34393	2.34876	29175	56.2139	4293248	8272.15	89369	172.195	1	1	519	0	Mock	169.542	G2	0.868126
152	21338	82.0692	8567166	32950.6	4518477	17378.8	61858	237.915	1.04968	1.95769	19251	74.0423	4514441	17363.2	59942	230.546	1	1	260	0	Mock	85.6717	G1	0.162493
153	17406	79.1182	8222652	37375.7	2105381	9569.91	62956	286.164	1.04929	1.95928	14880	67.6364	2097815	9535.52	60508	275.036	1	1	220	0	Mock	82.2265	G1	0.61556
154	20978	70.8716	8523355	28795.1	2748688	9286.11	56050	189.358	1.13122	2.45033	17229	58.2061	2738565	9251.91	52616	177.757	1	1	296	0	Mock	85.2335	G1	0.12382
155	39566	67.061	17076546	28943.3	4991506	8460.18	94618	160.369	1.24277	2.2855	31994	54.2271	4961969	8410.12	86945	147.364	1	1	590	0	Mock	170.765	G2	0.848008
156	34335	86.2688	15832263	39779.6	6102780	15333.6	118116	296.774	1.27771	2.09052	30354	76.2663	6094374	15312.5	114556	287.829	1	1	398	0	Mock	158.323	G2	0.807319
157	13551	72.4652	7482108	40011.3	1.87827e+06	10044.2	53676	287.037	1.05712	1.99465	12575	67.246	1870414	10002.2	52801	282.358	1	1	187	0	Mock	74.8211	G1	0.569101
158	22627	68.7751	8911938	27088	4319272	13128.5	67546	205.307	1.14274	2.27536	21974	66.7903	4300900	13072.6	66216	201.264	1	1	329	0	Mock	89.1194	G1	0.407183
159	18109	73.0202	8319493	33546.3	2381770	9603.91	65093	262.472	1.04476	1.9879	15060	60.7258	2368370	9549.88	62261	251.052	1	1	248	0	Mock	83.1949	G1	0.069167
160	42460	83.7475	16845370	33225.6	5792860	11425.8	112416	221.728	1.40544	3.17931	35996	70.998	5771409	11383.4	106602	210.26	1	1	507	0	Mock	168.454	G2	0.697429
161	33721	122.622	12412408	45136	5710529	20765.6	168628	613.193	1.01791	1.61818	30799	111.996	5701855	20734	166203	604.375	1	1	275	0	Mock	124.124	G2	0.453543
162	171750	746.739	9029874	39260.3	3144693	13672.6	68207	296.552	1.05602	2.19565	168760	733.739	3132687	13620.4	65804	286.104	1	1	230	0	Mock	90.2987	S	0.722056
163	177440	504.091	13406339	38086.2	7678528	21814	123006	349.449	1.09734	2.66572	174293	495.151	7.67692e+06	21809.4	121572	345.375	1	1	352	0	Mock	134.063	S	0.866382
164	182924	624.314	10226913	34904.1	4895907	16709.6	71334	243.461	1.00811	1.58362	180415	615.751	4874567	16636.7	68071	232.324	1	1	293	0	Mock	102.269	S	0.975522
165	154851	523.145	9593484	32410.4	2888390	9758.07	50328	170.027	1.01536	1.76351	150498	508.439	2865202	9679.74	47861	161.693	1	1	296	0	Mock	95.9348	S	0.855803
166	22777	84.9888	8180182	30523.1	3104308	11583.2	49137	183.347	1.02111	1.79851	19000	70.8955	3098754	11562.5	47336	176.627	1	1	268	0	Mock	81.8018	G1	0.0117141
167	25011	87.7579	8591525	30145.7	4.81806e+06	16905.5	66355	232.825	1.08058	2.3193	23082	80.9895	4813939	16891	65215	228.825	1	1	285	0	Mock	85.9153	G1	0.359978
169	17764	74.3264	7917997	33129.7	2118538	8864.18	42288	176.937	1.09049	2.49372	14066	58.8536	2104225	8804.29	40480	169.372	1	1	239	0	Mock	79.18	G1	0.17163
170	24146	100.191	8735855	36248.4	3099347	12860.4	52877	219.407	1.02248	1.72614	21178	87.8755	3064589	12716.1	48720	202.158	1	1	241	0	Mock	87.3585	G1	0.521037
171	31294	144.212	8.02616e+06	36986.9	3468851	15985.5	83665	385.553	1.01822	1.4977	28576	131.687	3439384	15849.7	79886	368.138	1	1	217	0	Mock	80.2616	G1	0.054338
172	18453	53.1787	9071717	26143.3	3160417	9107.83	40827	117.657	1.05213	1.95965	15956	45.9827	3157846	9100.42	39062	112.571	1	1	347	0	Mock	90.7172	G1	0.199997
173	20970	82.2353	8723332	34209.1	3022374	11852.4	43337	169.949	1.03224	1.96078	17800	69.8039	2985693	11708.6	38508	151.012	1	1	255	0	Mock	87.2333	G1	0.0185218
174	187138	444.508	12949873	30759.8	6173039	14662.8	86896	206.404	1.05278	1.97862	182717	434.007	6167111	14648.7	81184	192.836	1	1	421	0	Mock	129.499	S	0.793698
176	22160	102.12	8.20793e+06	37824.6	4126770	19017.4	73744	339.834	1.02787	1.7788	20794	95.8249	4121573	18993.4	72807	335.516	1	1	217	0	Mock	82.0793	G1	0.345352
177	156758	424.818	13058586	35389.1	6260834	16967	74953	203.125	1.03749	1.80488	153252	415.317	6256279	16954.7	71126	192.753	1	1	369	0	Mock	130.586	S	0.928081
178	19969	88.3584	8.25608e+06	36531.3	3582217	15850.5	64659	286.102	1.16665	3.12389	18401	81.4204	3576430	15824.9	63530	281.106	1	1	226	0	Mock	82.5608	G1	0.704414
179	120118	389.993	8850136	28734.2	4268188	13857.8	73033	237.12	1.03563	1.83442	117061	380.068	4260678	13833.4	70311	228.282	1	1	308	0	Mock	88.5014	S	0.0318389
180	24366	100.272	8.36158e+06	34409.8	4488420	18470.9	61155	251.667	1.09495	2.44033	21738	89.4568	4453085	18325.5	57103	234.992	1	1	243	0	Mock	83.6158	G1	0.164694
181	223537	675.338	12572811	37984.3	6522969	19706.9	94923	286.776	1.03341	1.64653	219901	664.353	6521362	19702	92939	280.782	1	1	331	0	Mock	125.728	S	0.621478
182	122896	348.147	10854596	30749.6	3693190	10462.3	68114	192.958	1.03318	1.73803	120936	342.595	3634989	10297.4	65526	185.626	1	1	353	0	Mock	108.546	S	0.577229
184	44096	91.6757	16678942	34675.6	7181318	14930	110410	229.543	1.53722	4.12084	40107	83.3825	7113589	14789.2	103664	215.518	1	1	481	0	Mock	166.789	G2	0.934214
186	20552	87.4553	8704826	37041.8	4.15183e+06	17667.3	66705	283.851	1.16565	3.14894	18572	79.0298	4.1258e+06	17556.6	64933	276.311	1	1	235	0	Mock	87.0483	G1	0.535633
188	27676	69.0175	13129061	32740.8	4.11686e+06	10266.5	112442	280.404	1.07035	2.20449	25543	63.6983	4054876	10111.9	109470	272.993	1	1	401	0	Mock	131.291	G2	0.730122
189	198833	500.839	11539920	29067.8	5999477	15112	80255	202.154	1.06737	2.08816	195896	493.441	5970905	15040.1	76115	191.725	1	1	397	0	Mock	115.399	S	0.311945
190	16603	70.6511	8746070	37217.3	3422126	14562.2	65360	278.128	1.03681	1.97447	14266	60.7064	3385061	14404.5	63387	269.732	1	1	235	0	Mock	87.4607	G1	0.398221
192	210517	809.681	10860318	41770.5	6050109	23269.7	95561	367.542	1.04871	2.00769	207914	799.669	6048849	23264.8	94279	362.612	1	1	260	0	Mock	108.603	S	0.186193
193	185892	519.251	10268914	28684.1	5025488	14037.7	67838	189.492	1.05843	2.08101	181862	507.994	5016465	14012.5	63101	176.26	1	1	358	0	Mock	102.689	S	0.944372
194	146308	524.401	9678549	34690.1	3990022	14301.2	73490	263.405	1.07235	2.21631	143518	514.401	3952421	14166.4	70546	252.853	1	1	279	0	Mock	96.7855	S	0.739551
195	135277	491.916	11944604	43434.9	4445509	16165.5	99973	363.538	1.0461	1.93818	132802	482.916	4399013	15996.4	97614	354.96	1	1	275	0	Mock	119.446	S	0.490459
196	35157	93.2546	12616421	33465.3	5493678	14572.1	87647	232.485	1.06752	2.2069	30636	81.2626	5487647	14556.1	85564	226.96	1	1	377	0	Mock	126.164	G2	0.227415
197	196542	528.339	10151483	27288.9	4.04275e+06	10867.6	70982	190.812	1.06255	1.84225	193631	520.513	3996486	10743.2	66518	178.812	1	1	372	0	Mock	101.515	S	0.254356
199	118693	350.127	9757189	28782.3	2760248	8142.32	50355	148.54	1.06363	2.20059	115036	339.339	2702785	7972.82	46471	137.083	1	1	339	0	Mock	97.5719	S	0.434417
200	30843	75.968	15328915	37755.9	5826024	14349.8	117611	289.682	1.20474	2.28918	28705	70.702	5795660	14275	113544	279.665	1	1	406	0	Mock	153.289	G2	0.311796
201	127225	415.768	12525799	40934	5800381	18955.5	96856	316.523	1.02395	1.55882	125099	408.82	5793110	18931.7	94309	308.199	1	1	306	0	Mock	125.258	S	0.696343
202	172462	600.913	8263887	28794	4772240	16628	65209	227.209	1.05607	1.96864	170992	595.791	4.77103e+06	16623.8	62968	219.401	1	1	287	0	Mock	82.6389	S	0.377752
203	211170	560.133	9970751	26447.6	5005450	13277.1	80748	214.186	1.1114	2.23747	208929	554.188	4991060	13238.9	78020	206.95	1	1	377	0	Mock	99.7075	S	0.179604
204	147663	392.721	14712796	39129.8	4183708	11126.9	109582	291.442	1.02672	1.77128	144830	385.186	4.12037e+06	10958.4	105677	281.056	1	1	376	0	Mock	147.128	S	0.0246787
205	19258	62.9346	6856485	22406.8	2855915	9333.06	41871	136.833	1.08292	1.92013	16174	52.8562	2.84978e+06	9313.02	39532	129.19	1	1	306	0	Mock	68.5649	G1	0.0672496
206	35921	79.1211	16167399	35611	4574183	10075.3	106751	235.134	1.39358	2.56546	32376	71.3128	4517613	9950.69	102547	225.874	1	1	454	0	Mock	161.674	G2	0.679393
208	46141	152.281	13040473	43037.9	4555933	15036.1	105205	347.211	1.0261	1.79868	44016	145.267	4511841	14890.6	101651	335.482	1	1	303	0	Mock	130.405	S	0.536579
209	123656	400.181	9076546	29373.9	4.06061e+06	13141.1	47011	152.139	1.03226	1.84142	122421	396.184	4052724	13115.6	45066	145.845	1	1	309	0	Mock	90.7655	S	0.896671
210	152512	548.604	9083869	32675.8	3140009	11295	65419	235.32	1.04332	1.90647	150820	542.518	3106057	11172.9	62627	225.277	1	1	278	0	Mock	90.8387	S	0.990339
212	70003	262.184	8285634	31032.3	2757760	10328.7	52468	196.509	1.03583	1.84644	66955	250.768	2751664	10305.9	50764	190.127	1	1	267	0	Mock	82.8563	S	0.663078
213	138118	461.933	9254138	30950.3	3949453	13208.9	51986	173.866	1.01968	1.74247	137306	459.217	3.9379e+06	13170.2	50476	168.816	1	1	299	0	Mock	92.5414	S	0.263322
214	125308	350.022	12783307	35707.6	5638649	15750.4	81057	226.416	1.04096	1.8324	124044	346.492	5637646	15747.6	79530	222.151	1	1	358	0	Mock	127.833	S	0.020651
215	20906	84.6397	8.24433e+06	33377.8	2585547	10467.8	54820	221.943	1.03972	2.10526	19431	78.668	2549860	10323.3	52882	214.097	1	1	247	0	Mock	82.4433	G1	0.758379
216	139234	420.647	7580673	22902.3	3846134	11619.7	61226	184.973	1.06471	2.08157	137448	415.251	3841355	11605.3	59289	179.121	1	1	331	0	Mock	75.8067	S	0.320017
217	19760	73.7313	8012126	29896	2851089	10638.4	55773	208.108	1.03671	1.79851	15767	58.8321	2839158	10593.9	53240	198.657	1	1	268	0	Mock	80.1213	G1	0.383464
218	25149	71.0424	12551743	35456.9	4547262	12845.4	611400	1727.12	1.04937	1.79943	24795	70.0424	4545144	12839.4	609782	1722.55	2	1	354	0	Mock	125.517	G2	0.588317
220	25814	57.8789	16419244	36814.4	6330724	14194.4	210682	472.381	1.06522	1.8058	24018	53.852	6281781	14084.7	207905	466.155	2	1	446	0	Mock	164.192	G2	0.628982
221	14841	71.0096	7.69777e+06	36831.4	2080035	9952.32	70741	338.474	1.03438	1.91388	14155	67.7273	2.07942e+06	9949.4	70323	336.474	2	1	209	0	Mock	76.9777	G1	0.872651
222	12416	59.9807	7714273	37267	1847306	8924.18	48907	236.266	1.02628	1.78261	10836	52.3478	1821013	8797.16	46722	225.71	2	1	207	0	Mock	77.1427	G1	0.273542
223	24047	46.5126	15131647	29268.2	5207408	10072.4	82721	160.002	1.19255	2.51792	21495	41.5764	5202051	10062	78985	152.776	2	1	517	0	Mock	151.316	G2	0.798047
224	26815	68.2316	16440546	41833.4	3.51788e+06	8951.36	236457	601.672	1.01965	1.7201	23722	60.3613	3468628	8826.03	232410	591.374	2	1	393	0	Mock	164.405	G2	0.185636
225	176281	565.003	10591592	33947.4	2.97754e+06	9543.4	81789	262.144	1.03963	1.76433	175206	561.558	2.97692e+06	9541.4	80543	258.151	2	1	312	0	Mock	105.916	S	0.952792
226	16475	45.6371	8762400	24272.6	2630837	7287.64	39654	109.845	1.04654	1.9169	14543	40.2853	2590659	7176.34	37740	104.543	2	1	361	0	Mock	87.624	G1	0.687488
227	17104	49.1494	8684476	24955.4	2457204	7060.93	49499	142.239	1.00813	1.52299	15291	43.9397	2419261	6951.9	47832	137.448	2	1	348	0	Mock	86.8448	G1	0.215508
229	128134	379.095	10341556	30596.3	3.85616e+06	11408.8	54221	160.417	1.04338	1.6716	126331	373.76	3853969	11402.3	51994	153.828	2	1	338	0	Mock	103.416	S	0.730856
230	146433	346.998	14785202	35036	2780167	6588.07	79723	188.917	1.06838	1.61201	142341	337.301	2727342	6462.9	74222	175.882	2	1	422	0	Mock	147.852	S	0.253942
231	137163	388.564	13378914	37900.6	3537198	10020.4	81586	231.122	1.07588	2.17746	134075	379.816	3.52351e+06	9981.61	79186	224.323	2	1	353	0	Mock	133.789	S	0.213312
232	47201	91.8307	19148806	37254.5	3725786	7248.61	1466436	2852.99	1.03844	1.77821	45558	88.6342	3721342	7239.96	1463005	2846.31	2	1	514	0	Mock	191.488	G2	0.518201
233	157976	413.55	11920473	31205.4	4571830	11968.1	71707	187.715	1.03918	1.7644	155757	407.741	4539058	11882.4	69387	181.641	2	1	382	0	Mock	119.205	S	0.0256627
234	14657	42.6076	6887158	20020.8	3561016	10351.8	37797	109.875	1.05685	1.76369	12673	36.8401	3555837	10336.7	35137	102.142	2	1	344	0	Mock	68.8716	G1	0.20747
235	187073	393.838	12732679	26805.6	3235748	6812.1	73420	154.568	1.02662	1.49263	182636	384.497	3210467	6758.88	70962	149.394	2	1	475	0	Mock	127.327	S	0.424685
237	151992	425.748	9988383	27978.7	4388877	12293.8	63022	176.532	1.02276	1.7591	149498	418.762	4383490	12278.7	60011	168.098	2	1	357	0	Mock	99.8838	S	0.463575
238	13456	48.5776	6449813	23284.5	2785242	10055	40234	145.249	1.04231	1.8231	12467	45.0072	2.76965e+06	9998.74	38438	138.765	2	1	277	0	Mock	64.4981	G1	0.277629
239	19139	52.7245	8864176	24419.2	2867225	7898.69	54153	149.182	1.02896	1.59229	17712	48.7934	2853364	7860.51	52040	143.361	2	1	363	0	Mock	88.6418	G1	0.586784
240	28371	51.027	18511058	33293.3	4053511	7290.49	120593	216.894	1.28439	2.61342	26457	47.5845	4044641	7274.53	118030	212.284	2	1	556	0	Mock	185.111	G2	0.863856
241	45036	107.742	9319023	22294.3	2458129	5880.69	72538	173.536	1.03143	1.70335	42514	101.708	2419379	5787.99	69082	165.268	2	1	418	0	Mock	93.1902	G1	0.117532
242	16131	50.4094	8592313	26851	2256776	7052.42	64132	200.413	1.05897	2.10312	13207	41.2719	2222471	6945.22	60682	189.631	2	1	320	0	Mock	85.9231	G1	0.517379
243	14585	44.3313	9236350	28074	1783447	5420.81	54398	165.343	1.07299	1.87463	11987	36.4346	1756989	5340.39	52946	160.93	2	1	329	0	Mock	92.3635	G1	0.132068
244	129592	332.287	9714560	24909.1	2546189	6528.69	47489	121.767	1.06552	1.81026	127888	327.918	2541842	6517.54	44958	115.277	2	1	390	0	Mock	97.1456	S	0.71686
245	15019	59.3636	9054237	35787.5	1821225	7198.52	70557	278.881	1.03471	1.83399	13550	53.5573	1797625	7105.24	68805	271.957	2	1	253	0	Mock	90.5424	G1	0.39606
246	80452	243.057	9107889	27516.3	2765024	8353.55	51610	155.921	1.04286	2.01208	79087	238.934	2763505	8348.96	49669	150.057	2	1	331	0	Mock	91.0789	S	0.565421
249	47950	68.0142	16585581	23525.6	6775609	9610.79	88090	124.95	1.27886	2.47789	42273	59.9617	6.71364e+06	9522.9	78876	111.881	2	1	705	0	Mock	165.856	G2	0.488056
250	16343	49.6748	9657425	29353.9	2207155	6708.68	59326	180.322	1.11419	2.62121	14964	45.4833	2201718	6692.15	57820	175.745	2	1	329	0	Mock	96.5743	G1	0.355613
251	15912	47.4985	9311470	27795.4	1847752	5515.68	49463	147.651	1.05333	1.90149	13662	40.7821	1.8131e+06	5412.25	47156	140.764	2	1	335	0	Mock	93.1147	G1	0.940432
252	25222	75.0655	9426830	28056	4286747	12758.2	68758	204.637	1.01294	1.63095	22535	67.0685	4275073	12723.4	65796	195.821	2	1	336	0	Mock	94.2683	G1	0.765325
253	33045	71.3715	17338850	37448.9	6228187	13451.8	138686	299.538	1.02023	1.74946	28483	61.5184	6183372	13355	131320	283.629	2	1	463	0	Mock	173.388	G2	0.748664
254	164326	636.922	9623314	37299.7	2569853	9960.67	70199	272.089	1.06231	2.27132	162657	630.453	2569338	9958.67	69428	269.101	2	1	258	0	Mock	96.2331	S	0.90372
255	20654	71.4671	8944077	30948.4	2227470	7707.51	58235	201.505	1.07277	2.2699	17707	61.2699	2204723	7628.8	54926	190.055	2	1	289	0	Mock	89.4408	G1	0.0834224
256	167730	464.626	12453517	34497.3	4818676	13348.1	66869	185.233	1.04654	1.75482	164917	456.834	4806914	13315.6	63593	176.158	2	1	361	0	Mock	124.535	S	0.552192
258	19429	56.8099	9373964	27409.3	3834213	11211.1	63220	184.854	1.04744	1.87135	16636	48.6433	3804385	11123.9	58291	170.442	2	1	342	0	Mock	93.7396	G1	0.961936
259	17717	48.0136	9519722	25798.7	1.98383e+06	5376.24	41168	111.566	1.05229	1.91328	15498	42	1943632	5267.3	38393	104.046	2	1	369	0	Mock	95.1972	G1	0.292148
260	161717	454.261	13102992	36806.2	2979840	8370.34	73969	207.778	1.00155	1.51966	159639	448.424	2942138	8264.43	71166	199.905	2	1	356	0	Mock	131.03	S	0.240829
261	131207	390.497	10021404	29825.6	4031366	11998.1	63326	188.47	1.05162	2.10119	127229	378.658	4005181	11920.2	58543	174.235	2	1	336	0	Mock	100.214	S	0.100294
262	32032	52.1694	19545954	31833.8	4437070	7226.5	137771	224.383	1.35382	1.66766	28160	45.8632	4376883	7128.47	133478	217.391	2	1	614	0	Mock	195.46	G2	0.0164296
263	129391	342.304	14257927	37719.4	3083451	8157.28	76243	201.701	1.03476	1.71958	125093	330.934	3039814	8041.84	70782	187.254	2	1	378	0	Mock	142.579	S	0.929529
264	149943	462.787	13195389	40726.5	3.11739e+06	9621.59	92765	286.312	1.03691	1.80556	146076	450.852	3082337	9513.39	88440	272.963	2	1	324	0	Mock	131.954	S	0.669917
266	19512	52.311	9578186	25678.8	2085150	5590.21	48729	130.641	1.04167	1.98391	16402	43.9732	2044547	5481.36	45004	120.654	2	1	373	0	Mock	95.7819	G1	0.28173
267	31910	46.7889	19455332	28526.9	4719887	6920.66	140640	206.217	1.13722	1.66061	27348	40.0997	4712019	6909.12	137412	201.484	2	1	682	0	Mock	194.553	G2	0.58641
268	74679	254.01	9232019	31401.4	2268616	7716.38	53317	181.35	1.04907	2.16667	72621	247.01	2262805	7696.62	51623	175.588	2	1	294	0	Mock	92.3202	S	0.0639553
269	191352	571.2	10338003	30859.7	4831971	14423.8	75190	224.448	1.02222	1.74627	188690	563.254	4809280	14356.1	70259	209.728	2	1	335	0	Mock	103.38	S	0.485628
271	21773	85.7205	8829266	34760.9	2145664	8447.5	55767	219.555	1.07382	2.24138	19990	78.7008	2123004	8358.28	54322	213.866	2	1	254	0	Mock	88.2927	G1	0.876505
272	116184	530.521	8418062	38438.6	2524862	11529	59193	270.288	1.01215	1.77626	115035	525.274	2512027	11470.4	58317	266.288	2	1	219	0	Mock	84.1806	S	0.338159
273	154439	418.534	11268312	30537.4	4280686	11600.8	67192	182.092	1.04489	2.00542	150519	407.911	4248846	11514.5	61356	166.276	2	1	369	0	Mock	112.683	S	0.96157
274	190771	503.354	13537465	35718.9	5647727	14901.7	88963	234.731	1.00203	1.54354	186874	493.071	5623584	14838	83155	219.406	2	1	379	0	Mock	135.375	S	0.231702
276	27763	88.6997	9225037	29473	2050724	6551.83	47831	152.815	1.06557	2.20128	25803	82.4377	2043750	6529.55	45953	146.815	2	1	313	0	Mock	92.2504	G1	0.941378
277	153320	610.837	9105814	36278.1	2118734	8441.17	64171	255.661	1.04461	1.82072	150854	601.012	2090250	8327.69	61386	244.566	2	1	251	0	Mock	91.0581	S	0.799203
279	61958	224.486	9570123	34674.4	2382542	8632.4	69178	250.645	1.00751	1.65942	60265	218.351	2355858	8535.72	67830	245.761	2	1	276	0	Mock	95.7012	S	0.874288
280	145179	442.619	10459054	31887.4	3029967	9237.7	59037	179.991	1.04988	1.86585	142890	435.64	3007672	9169.73	56846	173.311	2	1	328	0	Mock	104.591	S	0.29302
281	47773	74.4128	18432322	28710.8	3816971	5945.44	112197	174.762	1.39024	2.65104	42653	66.4377	3780631	5888.83	105668	164.592	2	1	642	0	Mock	184.323	G2	0.848944
283	22650	65.6522	9541306	27656	4124422	11954.8	62303	180.588	1.03274	1.84638	18846	54.6261	4098939	11881	57025	165.29	2	1	345	0	Mock	95.4131	G1	0.0132369
284	192134	683.751	9958381	35439.1	2373799	8447.68	68070	242.242	1.0267	1.58363	190551	678.117	2367232	8424.31	66502	236.662	2	1	281	0	Mock	99.5838	S	0.347234
285	163698	503.686	12219957	37599.9	2642728	8131.47	67204	206.782	1.03923	1.71385	160932	495.175	2606752	8020.78	64557	198.637	2	1	325	0	Mock	122.2	S	0.148141
286	26932	77.8381	13457984	38895.9	3110512	8989.92	95398	275.717	1.26841	2.06378	24250	70.0867	3079028	8898.92	92674	267.844	2	1	346	0	Mock	134.58	G2	0.981829
287	19841	61.4272	9815767	30389.4	3871503	11986.1	61030	188.947	1.02803	1.88854	16895	52.3065	3.85171e+06	11924.8	55935	173.173	2	1	323	0	Mock	98.1577	G1	0.47837
288	172445	571.01	11709575	38773.4	2851636	9442.5	75538	250.126	1.02514	1.63245	170085	563.195	2820114	9338.13	74044	245.179	2	1	302	0	Mock	117.096	S	0.497391
289	80624	208.87	15518935	40204.5	3340023	8652.91	109689	284.168	1.06716	2.15803	78324	202.912	3324333	8612.26	106776	276.622	2	1	386	0	Mock	155.189	S	0.639473
291	18655	66.625	8096542	28916.2	1.74234e+06	6222.65	39455	140.911	1.03943	1.65248	15869	56.675	1713012	6117.9	36426	130.093	2	1	280	0	Mock	80.9654	G1	0.1369
292	121109	402.355	9842272	32698.6	3400063	11295.9	68641	228.043	1.02594	1.60133	118354	393.203	3378536	11224.4	65782	218.545	2	1	301	0	Mock	98.4227	S	0.822118
293	29878	77.4041	15580184	40363.2	7530612	19509.4	160426	415.611	1.03121	1.71244	26199	67.8731	7503985	19440.4	154994	401.539	2	1	386	0	Mock	155.802	G2	0.189848
294	101026	290.305	9164781	26335.6	1848905	5312.95	51114	146.879	1.02309	1.97989	98590	283.305	1833314	5268.14	48817	140.279	2	1	348	0	Mock	91.6478	S	0.511319
295	210635	580.262	13578796	37407.2	5414085	14914.8	106327	292.912	1.0388	1.75482	207666	572.083	5396425	14866.2	101617	279.937	2	1	363	0	Mock	135.788	S	0.224317
296	18411	60.5625	9500823	31252.7	2301602	7571.06	68436	225.118	1.05271	1.98058	16892	55.5658	2293231	7543.52	66537	218.872	2	1	304	0	Mock	95.0082	G1	0.0978445
297	155293	474.902	13625447	41668	4587581	14029.3	107592	329.028	1.06614	2.02141	153515	469.465	4564962	13960.1	105080	321.346	2	1	327	0	Mock	136.254	S	0.862192
298	23315	69.8054	9449742	28292.6	2056999	6158.68	64319	192.572	1.08549	2.34328	19955	59.7455	2.01991e+06	6047.62	60958	182.509	2	1	334	0	Mock	94.4974	G1	0.972919
300	14450	41.2857	8776028	25074.4	3170275	9057.93	50926	145.503	1.06528	1.74722	12798	36.5657	3146000	8988.57	49205	140.586	2	1	350	0	Mock	87.7603	G1	0.906555
301	178265	373.721	13766795	28861.2	3066257	6428.21	75237	157.73	1.07725	1.93388	174947	366.765	3016612	6324.13	73538	154.168	2	1	477	0	Mock	137.668	S	0.774047
302	171744	606.869	11381223	40216.3	3145506	11114.9	84312	297.922	1.00887	1.61837	169221	597.954	3115928	11010.3	81938	289.534	2	1	283	0	Mock	113.812	S	0.333145
303	141355	537.471	9261814	35216	2293831	8721.79	73629	279.958	1.05217	1.87452	140124	532.791	2283462	8682.37	71490	271.825	2	1	263	0	Mock	92.6181	S	0.0811014
304	205779	695.199	11834712	39982.1	5.83523e+06	19713.6	100668	340.095	1.0411	1.79054	202573	684.368	5817208	19652.7	96720	326.757	2	1	296	0	Mock	118.347	S	0.407241
305	45748	93.3633	17797432	36321.3	3544366	7233.4	127909	261.039	1.32053	2.52406	41303	84.2918	3493582	7129.76	122499	249.998	2	1	490	0	Mock	177.974	G2	0.232234
306	32184	69.2129	17209734	37010.2	3591317	7723.26	97451	209.572	1.04181	1.92719	30798	66.2323	3588848	7717.95	96150	206.774	2	1	465	0	Mock	172.097	G2	0.132488
307	17472	55.6433	9233042	29404.6	1.82867e+06	5823.8	52030	165.701	1.03464	1.62102	15649	49.8376	1815224	5780.97	50574	161.064	2	1	314	0	Mock	92.3304	G1	0.0534272
308	173140	479.612	13104015	36299.2	2920917	8091.18	69954	193.778	1.02914	1.80055	170030	470.997	2880130	7978.2	67068	185.784	2	1	361	0	Mock	131.04	S	0.725594
309	195647	549.57	14252817	40036	2809751	7892.56	100492	282.281	1.04143	1.96067	193162	542.59	2793391	7846.6	97983	275.233	2	1	356	0	Mock	142.528	S	0.0114275
310	45775	100.164	8.38765e+06	18353.7	3763511	8235.25	78702	172.214	1.0597	2.03939	43018	94.1313	3707004	8111.61	74320	162.626	2	1	457	0	Mock	83.8765	G1	0.770581
311	28799	78.4714	14886479	40562.6	3048086	8305.41	127570	347.602	1.03317	1.66757	25650	69.891	3017226	8221.32	125035	340.695	2	1	367	0	Mock	148.865	G2	0.146947
312	35431	117.321	13198466	43703.5	3784944	12532.9	157010	519.901	1.03071	1.54305	33400	110.596	3748533	12412.4	154813	512.626	2	1	302	0	Mock	131.985	G2	0.0795221
314	30953	121.862	8823617	34738.6	2250721	8861.11	61966	243.961	1.03842	1.76772	29352	115.559	2239272	8816.03	60010	236.26	2	1	254	0	Mock	88.2362	G1	0.672048
315	66493	154.995	16794588	39148.2	6623222	15438.7	110612	257.837	1.04978	1.98135	61478	143.305	6594220	15371.1	104740	244.149	2	1	429	0	Mock	167.946	G2	0.245367
317	165561	667.585	9773068	39407.5	4780458	19276	72240	291.29	1.04665	1.94355	163457	659.101	4767510	19223.8	69642	280.815	2	1	248	0	Mock	97.7307	S	0.557369
318	19013	62.3377	9815200	32181	2082360	6827.41	56846	186.38	1.01749	1.79672	16925	55.4918	2047353	6712.63	54151	177.544	2	1	305	0	Mock	98.152	G1	0.860551
319	188830	726.269	10232754	39356.7	2629349	10112.9	76415	293.904	1.06136	2.14231	187270	720.269	2618061	10069.5	75151	289.042	2	1	260	0	Mock	102.328	S	0.727044
320	14745	59.939	8839256	35931.9	1689063	6866.11	58655	238.435	1.04743	1.84677	12934	52.5772	1665962	6772.2	55728	226.537	2	1	246	0	Mock	88.3926	G1	0.270328
321	34350	77.191	17125350	38483.9	3.96855e+06	8918.09	128783	289.4	1.19414	2.25971	32233	72.4337	3949056	8874.28	125144	281.222	2	1	445	0	Mock	171.254	G2	0.131483
322	33496	82.2998	16510135	40565.4	3.57826e+06	8791.79	175741	431.796	1.00425	1.63636	30797	75.6683	3.52322e+06	8656.55	172390	423.563	2	1	407	0	Mock	165.101	G2	0.0553743
323	160740	650.769	9675394	39171.6	2584654	10464.2	76333	309.041	1.04853	1.93574	159415	645.405	2571022	10409	75091	304.012	2	1	247	0	Mock	96.7539	S	0.301599
324	36684	82.0671	17164772	38399.9	5467132	12230.7	228139	510.378	1.02171	1.63311	33950	75.9508	5446146	12183.8	222609	498.007	2	1	447	0	Mock	171.648	G2	0.262118
325	24795	55.4698	16647914	37243.7	3065981	6859.02	108563	242.87	1.2424	2.6721	22234	49.7405	3028233	6774.57	103457	231.447	2	1	447	0	Mock	166.479	G2	0.456141
328	140843	379.631	15449307	41642.3	3413517	9200.85	94194	253.892	1.02016	1.71698	138143	372.353	3363981	9067.33	91509	246.655	2	1	371	0	Mock	154.493	S	0.283519
329	10553	41.5472	8970609	35317.4	1471083	5791.67	47058	185.268	1.02376	1.60784	8633	33.9882	1447603	5699.22	43877	172.744	2	1	254	0	Mock	89.7061	G1	0.379927
330	29317	101.093	8971116	30934.9	2061696	7109.3	53538	184.614	1.03097	1.74138	27174	93.7034	2055859	7089.17	52059	179.514	2	1	290	0	Mock	89.7112	G1	0.181151
332	45180	114.962	16090811	40943.5	2953088	7514.22	107494	273.522	1.0266	1.88295	42688	108.621	2942541	7487.38	104328	265.466	2	1	393	0	Mock	160.908	G2	0.0568481
334	169543	419.661	13567267	33582.3	2473592	6122.75	65687	162.592	1.05474	2.02475	166427	411.948	2469910	6113.64	63643	157.532	2	1	404	0	Mock	135.673	S	0.778695
335	31382	59.6616	18345764	34877.9	3426091	6513.48	128906	245.068	1.18056	1.99295	27912	53.0646	3389537	6443.99	124728	237.125	2	1	526	0	Mock	183.458	G2	0.777408
336	15905	53.0167	9549528	31831.8	1759158	5863.86	46171	153.903	1.02498	1.74	13660	45.5333	1756312	5854.37	44454	148.18	2	1	300	0	Mock	95.4953	G1	0.259423
337	121133	331.871	14707455	40294.4	2842073	7786.5	62842	172.17	1.06046	2.12603	119527	327.471	2816469	7716.35	60093	164.638	2	1	365	0	Mock	147.075	S	0.373813
338	38388	95.4925	16227284	40366.4	3121245	7764.29	100174	249.189	1.06219	2.19901	34887	86.7836	3084525	7672.95	95770	238.234	2	1	402	0	Mock	162.273	G2	0.5876
339	55817	133.533	16865378	40347.8	4262169	10196.6	161803	387.089	1.2025	2.14444	52514	125.632	4212752	10078.4	158095	378.218	2	1	418	0	Mock	168.654	G2	0.272822
342	21683	83.3962	8904694	34248.8	3467895	13338.1	67587	259.95	1.04968	1.97692	19669	75.65	3452310	13278.1	63981	246.081	2	1	260	0	Mock	89.0469	G1	0.459856
344	144716	546.098	9595266	36208.6	2094859	7905.13	67552	254.913	1.03973	2.13208	143656	542.098	2084970	7867.81	66766	251.947	2	1	265	0	Mock	95.9527	S	0.799796
345	115651	351.523	13982434	42499.8	3038298	9234.95	101915	309.772	1.05222	1.99392	114156	346.979	3013942	9160.92	98903	300.617	2	1	329	0	Mock	139.824	S	0.0769564
346	27061	97.6931	9227804	33313.4	2183668	7883.28	59537	214.935	1.02555	1.87726	24873	89.7942	2175200	7852.71	56406	203.632	2	1	277	0	Mock	92.278	G1	0.518835
348	123128	326.599	15120663	40107.9	3054597	8102.38	90567	240.231	1.05288	2.0504	120829	320.501	3027229	8029.79	86696	229.963	2	1	377	0	Mock	151.207	S	0.577543
350	18098	63.2797	9335871	32642.9	1881009	6576.95	45351	158.57	1.03569	2.04196	15623	54.6259	1873467	6550.58	43054	150.538	2	1	286	0	Mock	93.3587	G1	0.64557
351	151749	413.485	13433163	36602.6	2523343	6875.59	79408	216.371	1.03204	1.6376	150525	410.15	2516268	6856.32	78889	214.956	2	1	367	0	Mock	134.332	S	0.0353624
353	170760	492.104	13516295	38951.9	2800842	8071.59	70475	203.098	1.05325	2.2853	169133	487.415	2785672	8027.87	68808	198.294	2	1	347	0	Mock	135.163	S	0.510017
355	105506	220.263	16840100	35156.8	2298674	4798.9	56953	118.9	1.06735	2.10856	103362	215.787	2276906	4753.46	55064	114.956	2	1	479	0	Mock	168.401	S	0.681393
356	143709	407.108	11040812	31277.1	4766830	13503.8	76397	216.422	1.01071	1.6119	140798	398.861	4750323	13457	71113	201.453	2	1	353	0	Mock	110.408	S	0.277596
357	20424	68.3077	9700210	32442.2	2520306	8429.12	53672	179.505	1.01675	1.70234	17768	59.4247	2473717	8273.3	50084	167.505	2	1	299	0	Mock	97.0021	G1	0.128861
359	15461	62.3427	8772753	35374	1880554	7582.88	54391	219.319	1.04509	1.92339	14034	56.5887	1873179	7553.14	52606	212.121	2	1	248	0	Mock	87.7275	G1	0.956406
360	22637	68.1837	10026333	30199.8	3463898	10433.4	61362	184.825	1.05248	2.18373	20120	60.6024	3439232	10359.1	57205	172.304	2	1	332	0	Mock	100.263	G1	0.187131
361	31639	95.012	9700007	29129.2	1259218	3781.44	46246	138.877	1.0509	2	29939	89.9069	1253909	3765.49	44312	133.069	2	1	333	0	Mock	97.0001	G1	0.903984
362	150282	372.908	15645667	38823	2860449	7097.89	86903	215.64	1.03855	1.79901	148432	368.318	2849790	7071.44	85290	211.638	2	1	403	0	Mock	156.457	S	0.543806
363	13983	49.5851	9239805	32765.3	1698597	6023.39	49693	176.216	1.06362	1.96886	13342	47.3121	1692275	6000.98	49032	173.872	2	1	282	0	Mock	92.398	G1	0.456911
364	32170	128.68	9236594	36946.4	2238347	8953.39	68673	274.692	1.04669	1.732	31211	124.844	2230352	8921.41	66644	266.576	2	1	250	0	Mock	92.3659	G1	0.882041
366	11947	43.6022	8966150	32723.2	1517532	5538.44	54335	198.303	1.03668	1.85766	11403	41.6168	1513337	5523.13	53783	196.288	2	1	274	0	Mock	89.6615	G1	0.724168
367	17935	60.3872	9401820	31656	1301726	4382.92	30340	102.155	1.06115	2.15488	16757	56.4209	1285368	4327.84	28790	96.936	2	1	297	0	Mock	94.0182	G1	0.399025
368	186728	508.796	14323280	39028	6.06651e+06	16530	89336	243.422	1.05279	2.11444	183425	499.796	6026581	16421.2	85935	234.155	2	1	367	0	Mock	143.233	S	0.904044
370	31209	107.247	9638502	33122	2011125	6911.08	57411	197.289	1.07649	2.25773	30113	103.481	1994405	6853.63	56529	194.258	2	1	291	0	Mock	96.385	G1	0.699622
372	16870	57.5768	9041218	30857.4	2150314	7338.96	55131	188.16	1.04091	1.91809	15703	53.5939	2138416	7298.35	53794	183.597	2	1	293	0	Mock	90.4122	G1	0.756779
374	53278	76.3295	18763570	26881.9	8910571	12765.9	161885	231.927	1.13662	2.44383	48365	69.2908	8883664	12727.3	157233	225.262	2	1	698	0	Mock	187.636	G2	0.24002
375	163940	498.298	10142173	30827.3	4846942	14732.3	70339	213.796	1.03654	1.54711	161568	491.088	4839906	14711	67552	205.325	2	1	329	0	Mock	101.422	S	0.160539
376	148137	365.77	15020922	37088.7	3006284	7422.92	71553	176.674	1.03854	1.66914	145477	359.202	2988615	7379.3	68633	169.464	2	1	405	0	Mock	150.209	S	0.796391
377	10417	37.88	8817654	32064.2	1457857	5301.3	52580	191.2	1.08901	1.8968	9524	34.6327	1.45411e+06	5287.65	52030	189.2	2	1	275	0	Mock	88.1765	G1	0.959167
381	189856	730.215	9791681	37660.3	2736378	10524.5	82145	315.942	1.05254	1.89615	188853	726.358	2718356	10455.2	81088	311.877	2	1	260	0	Mock	97.9168	S	0.457223
382	53567	139.135	16389468	42570	7522358	19538.6	873260	2268.21	1.03873	1.84156	50762	131.849	7502968	19488.2	870575	2261.23	2	1	385	0	Mock	163.895	G2	0.951874
383	26466	91.2621	9416833	32471.8	2073276	7149.23	67557	232.955	1.01899	1.74138	25016	86.2621	2046515	7056.95	66209	228.307	2	1	290	0	Mock	94.1683	G1	0.575751
384	203342	623.748	11938081	36619.9	6253823	19183.5	103722	318.166	1.02329	1.67178	200890	616.227	6244022	19153.4	101435	311.15	2	1	326	0	Mock	119.381	S	0.820767
385	16269	50.8406	9422249	29444.5	1819229	5685.09	43812	136.913	1.09217	2.40313	14174	44.2938	1806551	5645.47	41257	128.928	2	1	320	0	Mock	94.2225	G1	0.908844
387	146102	422.26	9822110	28387.6	2197512	6351.19	63903	184.691	1.10663	2.43714	143771	415.523	2181290	6304.31	61093	176.569	2	1	346	0	Mock	98.2211	S	0.159414
388	40627	76.9451	18171138	34415	3996501	7569.13	97910	185.436	1.29668	2.67572	36738	69.5795	3927909	7439.22	94581	179.131	2	1	528	0	Mock	181.711	G2	0.628898
389	19726	72.5221	9008496	33119.5	2015655	7410.5	56060	206.103	1.02807	1.72059	18261	67.136	1968901	7238.61	55205	202.96	2	1	272	0	Mock	90.085	G1	0.398434
390	158274	426.615	10181634	27443.8	2233574	6020.41	58241	156.984	1.16888	2.98652	155701	419.679	2215639	5972.07	55783	150.358	2	1	371	0	Mock	101.816	S	0.062713
391	59934	110.579	19352644	35706	4846511	8941.9	113582	209.561	1.16278	1.94301	53701	99.0793	4780741	8820.56	105608	194.849	2	1	542	0	Mock	193.526	G2	0.424032
392	141544	403.259	9604274	27362.6	2192033	6245.11	62946	179.333	1.05371	2.06553	139487	397.399	2182852	6218.95	60218	171.561	2	1	351	0	Mock	96.0427	S	0.258684
393	13811	56.3714	8735941	35656.9	1663741	6790.78	44476	181.535	1.04106	1.66939	12309	50.2408	1641603	6700.42	43496	177.535	2	1	245	0	Mock	87.3594	G1	0.849038
394	135369	432.489	9356308	29892.4	1.97948e+06	6324.23	52096	166.441	1.07504	2.30892	133359	426.067	1967767	6286.8	50891	162.591	2	1	313	0	Mock	93.5631	S	0.0333046
395	174577	507.491	10601726	30819	5065734	14726	69474	201.959	1.01148	1.49419	171854	499.576	5058318	14704.4	66759	194.067	2	1	344	0	Mock	106.017	S	0.958983
397	18989	60.4745	9578338	30504.3	1985259	6322.48	48629	154.869	1.04148	1.74522	16538	52.6688	1923244	6124.98	45319	144.328	2	1	314	0	Mock	95.7834	G1	0.356707
398	95444	279.894	9679926	28386.9	2050802	6014.08	41090	120.499	1.0275	1.71554	93688	274.745	2027971	5947.13	40018	117.355	2	1	341	0	Mock	96.7993	S	0.0163285
399	123145	354.885	10625003	30619.6	2790758	8042.53	58037	167.254	1.03467	1.71758	119985	345.778	2753649	7935.59	54003	155.628	2	1	347	0	Mock	106.25	S	0.185232
401	95157	226.564	16510763	39311.3	3532905	8411.68	109776	261.371	1.03199	1.90714	92188	219.495	3517429	8374.83	106918	254.567	2	1	420	0	Mock	165.108	S	0.929291
402	16627	53.463	9434834	30337.1	1876875	6034.97	47907	154.042	1.12922	2.63666	13750	44.2122	1864455	5995.03	45127	145.103	2	1	311	0	Mock	94.3483	G1	0.0996149
403	132690	391.416	9604141	28330.8	4958700	14627.4	79303	233.932	1.10289	2.49263	129655	382.463	4952425	14608.9	75874	223.817	2	1	339	0	Mock	96.0414	S	0.945302
404	52053	77.3447	19830078	29465.2	4292836	6378.66	103997	154.528	1.15283	1.97629	45389	67.4428	4.15794e+06	6178.22	94503	140.421	2	1	673	0	Mock	198.301	G2	0.869489
406	46955	97.417	18472584	38324.9	7407190	15367.6	130866	271.506	1.03531	1.8112	41090	85.249	7404898	15362.9	125364	260.091	2	1	482	0	Mock	184.726	G2	0.326701
407	174734	563.658	11034253	35594.4	3408120	10993.9	61364	197.948	1.0147	1.58065	171865	554.403	3373452	10882.1	57835	186.565	2	1	310	0	Mock	110.343	S	0.232744
408	162202	440.766	12677222	34449	2464724	6697.62	63851	173.508	1.0879	2.24865	159266	432.788	2392132	6500.36	60496	164.391	2	1	368	0	Mock	126.772	S	0.614465
409	20952	69.3775	8917639	29528.6	2042312	6762.62	45165	149.553	1.0579	2.06954	18639	61.7185	2027490	6713.54	42623	141.136	2	1	302	0	Mock	89.1764	G1	0.0330746
411	41861	95.7918	9330199	21350.6	4653194	10648	91734	209.918	1.06323	2.09153	38150	87.2998	4631059	10597.4	88195	201.819	2	1	437	0	Mock	93.302	G1	0.428796
412	19014	78.8963	8451244	35067.4	2035651	8446.68	57465	238.444	1.02056	1.76349	17056	70.7718	2010310	8341.54	56392	233.992	2	1	241	0	Mock	84.5124	G1	0.0680741
413	179560	566.435	11255069	35504.9	4797232	15133.2	84911	267.858	1.06142	2.33438	176580	557.035	4776547	15068	82111	259.025	2	1	317	0	Mock	112.551	S	0.251941
414	142012	378.699	10479423	27945.1	2444281	6518.08	52507	140.019	1.0551	1.86133	138075	368.2	2380125	6347	47788	127.435	2	1	375	0	Mock	104.794	S	0.221161
415	71799	238.535	8628745	28666.9	1917417	6370.16	65939	219.066	1.11359	2.40066	70059	232.754	1909719	6344.58	64554	214.465	2	1	301	0	Mock	86.2875	S	0.253191
416	17564	68.8784	8787007	34458.9	2016521	7907.93	50282	197.184	1.06752	2.03922	15252	59.8118	2007578	7872.85	47947	188.027	2	1	255	0	Mock	87.8701	G1	0.131055
419	172733	370.672	11094666	23808.3	4003548	8591.3	59660	128.026	1.07345	1.92964	168610	361.824	3978935	8538.49	55346	118.768	2	1	466	0	Mock	110.947	S	0.61848
420	16583	50.2515	9406623	28504.9	2415510	7319.73	46253	140.161	1.05431	1.8429	14932	45.2485	2391206	7246.08	45279	137.209	2	1	330	0	Mock	94.0662	G1	0.974256
421	13159	43.2862	8809047	28977.1	1755478	5774.6	44849	147.53	1.03286	1.80263	11533	37.9375	1741540	5728.75	42667	140.352	2	1	304	0	Mock	88.0905	G1	0.990345
423	175168	545.695	11741478	36577.8	2325844	7245.62	74136	230.953	1.02612	1.76012	173242	539.695	2316908	7217.78	72091	224.583	2	1	321	0	Mock	117.415	S	0.162954
426	37494	96.1385	16003536	41034.7	4093683	10496.6	686558	1760.41	1.01381	1.5641	33095	84.859	4.08581e+06	10476.4	683250	1751.92	2	1	390	0	Mock	160.035	G2	0.98941
428	45368	175.845	9087333	35222.2	3485739	13510.6	86326	334.597	1.04359	2.18992	43745	169.554	3473061	13461.5	84604	327.922	2	1	258	0	Mock	90.8733	S	0.783234
429	34650	99	14582189	41663.4	3340775	9545.07	100924	288.354	1.01503	1.52286	32083	91.6657	3272085	9348.81	97583	278.809	2	1	350	0	Mock	145.822	G2	0.288398
430	49358	96.4023	19215762	37530.8	6947346	13569	166881	325.939	1.0634	1.99416	43241	84.4551	6939351	13553.4	160290	313.066	2	1	512	0	Mock	192.158	G2	0.241419
432	171154	470.203	11522875	31656.2	2135215	5865.98	55166	151.555	1.05204	1.8	169160	464.725	2.07174e+06	5691.59	53025	145.673	2	1	364	0	Mock	115.229	S	0.246063
433	14826	53.9127	8578311	31193.9	1711089	6222.14	53827	195.735	1.0715	2.02545	13266	48.24	1706826	6206.64	52177	189.735	2	1	275	0	Mock	85.7831	G1	0.665859
434	200310	544.321	11203110	30443.2	5361562	14569.5	92087	250.236	1.03177	1.63315	195586	531.484	5329769	14483.1	89955	244.443	2	1	368	0	Mock	112.031	S	0.517309
436	137361	472.031	10354168	35581.3	1998902	6869.08	63369	217.763	1.03094	1.68385	135462	465.505	1990580	6840.48	61134	210.082	2	1	291	0	Mock	103.542	S	0.554688
438	40992	94.8889	16143994	37370.4	7070189	16366.2	127880	296.019	1.02905	1.68981	34857	80.6875	7018883	16247.4	122226	282.931	2	1	432	0	Mock	161.44	G2	0.706575
439	16537	52.0031	9875675	31055.6	2051046	6449.83	50128	157.635	1.02552	1.64151	13527	42.5377	2047641	6439.12	48630	152.925	2	1	318	0	Mock	98.7567	G1	0.414857
440	172849	469.698	11743609	31912	4579372	12443.9	69171	187.965	1.05108	2.04891	167234	454.44	4571916	12423.7	64804	176.098	2	1	368	0	Mock	117.436	S	0.360546
442	191084	456.048	14551454	34729	4670874	11147.7	74113	176.881	1.03871	1.95227	185512	442.749	4663190	11129.3	70071	167.234	2	1	419	0	Mock	145.515	S	0.924967
443	36524	90.8557	16029090	39873.4	3757162	9346.17	243646	606.085	1.02444	1.52239	31810	79.1294	3.70188e+06	9208.66	240251	597.639	2	1	402	0	Mock	160.291	G2	0.0460073
444	31756	72.3371	16380344	37312.9	5440251	12392.4	135860	309.476	1.02199	1.66287	27346	62.2916	5371559	12235.9	129795	295.661	2	1	439	0	Mock	163.803	G2	0.232627
445	193124	396.559	12439265	25542.6	4523119	9287.72	75352	154.727	1.01804	1.51951	187341	384.684	4497587	9235.29	69338	142.378	2	1	487	0	Mock	124.393	S	0.348519
446	50666	90.3137	19434812	34643.2	4443093	7919.95	123767	220.619	1.21633	2.19904	45782	81.6078	4367546	7785.29	120142	214.157	2	1	561	0	Mock	194.348	G2	0.814966
447	22511	74.7874	9066567	30121.5	3783948	12571.3	66198	219.927	1.01367	1.55482	19273	64.0299	3764210	12505.7	62671	208.209	2	1	301	0	Mock	90.6657	G1	0.985491
450	138327	345.817	14896697	37241.7	3771562	9428.91	69804	174.51	1.03664	1.7425	133934	334.835	3765287	9413.22	68323	170.808	2	1	400	0	Mock	148.967	S	0.296556
452	143856	413.379	11269190	32382.7	3.05891e+06	8789.97	60690	174.397	1.03562	2.00287	138788	398.816	3.05146e+06	8768.57	57767	165.997	2	1	348	0	Mock	112.692	S	0.24942
453	165746	516.343	11493999	35806.9	2727412	8496.61	59390	185.016	1.03123	1.77259	162759	507.037	2723937	8485.79	58131	181.093	2	1	321	0	Mock	114.94	S	0.105906
454	186103	420.097	15020207	33905.7	6525775	14730.9	94504	213.327	1.05312	2.00903	178986	404.032	6470163	14605.3	87891	198.4	2	1	443	0	Mock	150.202	S	0.950953
456	42765	109.654	15700849	40258.6	5752864	14750.9	146024	374.421	1.02696	1.66667	36789	94.3308	5700834	14617.5	139672	358.133	2	1	390	0	Mock	157.008	G2	0.689768
457	121084	319.483	15421476	40689.9	3081183	8129.77	99974	263.784	1.01901	1.65699	118434	312.491	3053747	8057.38	96844	255.525	2	1	379	0	Mock	154.215	S	0.0583564
458	15111	68.6864	8.16608e+06	37118.5	1343428	6106.49	96840	440.182	1.00819	1.54545	13572	61.6909	1319818	5999.17	94882	431.282	2	1	220	0	Mock	81.6608	G1	0.730709
459	24062	68.9456	9124509	26144.7	4256498	12196.3	73524	210.67	1.06928	2.16102	20909	59.9112	4245196	12163.9	69999	200.57	2	1	349	0	Mock	91.2451	G1	0.88172
460	155821	357.388	10242958	23493	2243644	5145.97	55320	126.881	1.03113	1.72936	151986	348.592	2224783	5102.71	52640	120.734	2	1	436	0	Mock	102.43	S	0.272437
461	179948	483.731	11671392	31374.7	2891145	7771.9	66387	178.46	1.03484	1.63978	176152	473.527	2843262	7643.18	62220	167.258	2	1	372	0	Mock	116.714	S	0.379057
463	219948	440.778	14908551	29876.9	6390787	12807.2	112622	225.695	1.04671	1.67659	212809	426.471	6325454	12676.3	105789	212.002	2	1	499	0	Mock	149.086	S	0.748788
464	68335	215.568	9548318	30120.9	2384027	7520.59	63218	199.426	1.00602	1.5205	64821	204.483	2338926	7378.32	59236	186.864	2	1	317	0	Mock	95.4832	S	0.237807
465	162005	352.185	16702986	36310.8	4604272	10009.3	77399	168.259	1.08466	2.36957	157218	341.778	4594032	9987.03	75153	163.376	2	1	460	0	Mock	167.03	S	0.171853
466	25646	88.7405	9375088	32439.8	4086908	14141.5	73521	254.398	1.02439	1.86159	22900	79.2388	4081236	14121.9	72377	250.439	2	1	289	0	Mock	93.7509	G1	0.449292
468	164076	398.243	10687799	25941.3	2665140	6468.79	55274	134.16	1.01889	1.65049	160577	389.75	2608039	6330.19	52420	127.233	2	1	412	0	Mock	106.878	S	0.839189
469	46853	123.623	9533506	25154.4	2122305	5599.75	59923	158.108	1.02134	1.72296	40623	107.185	2067012	5453.86	52417	138.303	2	1	379	0	Mock	95.3351	G1	0.237742
470	33682	64.0342	18179420	34561.6	6075355	11550.1	125985	239.515	1.02254	1.43916	27523	52.3251	6021108	11447	122089	232.108	2	1	526	0	Mock	181.794	G2	0.502389
471	23892	80.1745	9453439	31722.9	3.60886e+06	12110.3	63847	214.252	1.0323	1.78859	19894	66.7584	3.59948e+06	12078.8	61195	205.352	2	1	298	0	Mock	94.5344	G1	0.942584
472	16016	77	7804793	37523	1411772	6787.37	76295	366.803	1.02236	1.5625	14432	69.3846	1382014	6644.3	73964	355.596	2	1	208	0	Mock	78.0479	G1	0.633998
473	32713	78.637	15930684	38294.9	5929678	14254	154843	372.219	1.0372	1.74279	30089	72.3293	5911264	14209.8	153149	368.147	2	1	416	0	Mock	159.307	G2	0.867289
474	156884	435.789	10307293	28631.4	4654716	12929.8	70860	196.833	1.07529	2.18056	154366	428.794	4647626	12910.1	68007	188.908	2	1	360	0	Mock	103.073	S	0.94021
477	15099	59.9167	8787946	34872.8	1507843	5983.5	38187	151.536	1.01611	1.76587	12201	48.4167	1469412	5831	34855	138.313	2	1	252	0	Mock	87.8795	G1	0.967966
478	18682	73.2627	8998098	35286.7	4011510	15731.4	74596	292.533	1.03365	1.60784	15273	59.8941	4003623	15700.5	72235	283.275	2	1	255	0	Mock	89.981	G1	0.994401
480	15447	51.149	8518748	28207.8	1785435	5912.04	36668	121.417	1.05775	1.96358	13470	44.6026	1747154	5785.28	33457	110.785	2	1	302	0	Mock	85.1875	G1	0.0708698
482	17200	51.3433	9693007	28934.3	3004798	8969.55	44332	132.334	1.03527	1.9403	13640	40.7164	2.98285e+06	8904.03	40745	121.627	2	1	335	0	Mock	96.9301	G1	0.152355
483	187330	410.811	13715698	30078.3	5637629	12363.2	91650	200.987	1.08728	2.26957	180860	396.623	5588457	12255.4	86174	188.978	2	1	456	0	Mock	137.157	S	0.417486
484	200074	425.689	13469244	28658	4427395	9419.99	56891	121.045	1.05476	2.04671	195190	415.298	4365201	9287.66	51772	110.153	2	1	470	0	Mock	134.692	S	0.131289
485	167228	310.833	15267943	28379.1	4992451	9279.65	79627	148.006	1.08315	2.08487	159096	295.717	4920973	9146.79	71236	132.409	2	1	538	0	Mock	152.679	S	0.604118
488	128129	337.182	9711611	25556.9	3008104	7916.06	53020	139.526	1.03203	1.86579	124400	327.368	2959453	7788.03	49345	129.855	2	1	380	0	Mock	97.1161	S	0.967795
490	28369	80.3654	9236924	26166.9	4035255	11431.3	67583	191.453	1.03963	1.80453	25573	72.4448	4015152	11374.4	64286	182.113	2	1	353	0	Mock	92.3692	G1	0.274824
491	31751	78.3975	10845922	26780.1	4388228	10835.1	92318	227.946	1.20503	2.36512	28132	69.4617	4371063	10792.7	88078	217.477	2	1	405	0	Mock	108.459	G1	0.59223
492	17751	53.7909	9139053	27694.1	1298259	3934.12	33031	100.094	1.09219	2.35152	12687	38.4455	1261743	3823.46	28227	85.5364	2	1	330	0	Mock	91.3905	G1	0.896761
494	21318	62.3333	9503486	27788	2457417	7185.43	39742	116.205	1.03202	1.97661	18522	54.1579	2422407	7083.06	36987	108.149	2	1	342	0	Mock	95.0349	G1	0.552078
495	55851	131.414	17117184	40275.7	3536627	8321.48	1521081	3579.01	1.05696	1.92941	52827	124.299	3.51249e+06	8264.68	1518330	3572.54	2	1	425	0	Mock	171.172	G2	0.271653
496	166280	411.584	10210812	25274.3	4588858	11358.6	70513	174.537	1.06637	1.99015	163900	405.693	4581904	11341.3	66598	164.847	2	1	404	0	Mock	102.108	S	0.455444
498	140009	277.246	12553417	24858.3	2534154	5018.13	50032	99.0733	1.03524	1.8099	134323	265.986	2461909	4875.07	45168	89.4416	2	1	505	0	Mock	125.534	S	0.248413
501	19556	58.9036	9639689	29035.2	3937571	11860.2	89328	269.06	1.0575	2.0753	15855	47.756	3898561	11742.7	85975	258.961	2	1	332	0	Mock	96.3969	G1	0.373035
502	179684	544.497	10098975	30603	3899037	11815.3	76093	230.585	1.05859	1.99091	177248	537.115	3880120	11757.9	72125	218.561	2	1	330	0	Mock	100.99	S	0.52497
503	192464	322.926	14693380	24653.3	5426645	9105.11	92753	155.626	1.04534	1.94128	189187	317.428	5.38315e+06	9032.13	85543	143.529	2	1	596	0	Mock	146.934	S	0.750595
505	26750	75.1405	14797684	41566.5	2902250	8152.39	154247	433.278	1.00913	1.46067	24693	69.3624	2857263	8026.02	150788	423.562	2	1	356	0	Mock	147.977	G2	0.924159
507	23951	72.1416	9800864	29520.7	3880200	11687.4	95702	288.259	1.15734	2.68986	21705	65.3765	3.84342e+06	11576.6	94221	283.798	2	1	332	0	Mock	98.0086	G1	0.0486903
508	16026	56.2316	9088350	31888.9	1594068	5593.22	40622	142.533	1.05166	2.04912	11812	41.4456	1563078	5484.48	36274	127.277	2	1	285	0	Mock	90.8835	G1	0.253643
511	19248	50.9206	8873441	23474.7	1832036	4846.66	36421	96.3519	1.03131	1.7619	14521	38.4153	1790368	4736.42	33348	88.2222	2	1	378	0	Mock	88.7344	G1	0.348476
514	26787	115.461	8.3592e+06	36031	4014726	17304.9	86516	372.914	1.01246	1.72414	24203	104.323	3993030	17211.3	84668	364.948	2	1	232	0	Mock	83.592	G1	0.622384
515	17593	53.9663	9009696	27637.1	1830692	5615.62	38508	118.123	1.04666	2.01227	14192	43.5337	1795581	5507.92	36377	111.586	2	1	326	0	Mock	90.097	G1	0.710528
516	99510	271.885	15001394	40987.4	2866904	7833.07	80974	221.24	1.03458	1.62842	98159	268.194	2822281	7711.15	79105	216.134	2	1	366	0	Mock	150.014	S	0.204924
518	46442	95.7567	15574239	32111.8	6879253	14184	96260	198.474	1.03626	1.75876	42769	88.1835	6869169	14163.2	91982	189.654	2	1	485	0	Mock	155.742	G2	0.676242
522	196275	412.342	14393573	30238.6	5613821	11793.7	77370	162.542	1.05041	1.92887	191576	402.471	5571864	11705.6	70543	148.2	2	1	476	0	Mock	143.936	S	0.0302353
523	31345	101.44	9318621	30157.3	1473046	4767.14	45842	148.356	1.00567	1.58576	27544	89.1392	1449108	4689.67	41755	135.129	2	1	309	0	Mock	93.1862	G1	0.710337
525	155422	549.194	10838981	38300.3	3093305	10930.4	66400	234.629	1.05899	2.0106	154319	545.297	3060260	10813.6	65570	231.696	2	1	283	0	Mock	108.39	S	0.372679
526	42438	73.4221	18268544	31606.5	7160385	12388.2	114261	197.683	1.11604	1.71382	40656	70.3391	7141355	12355.3	107054	185.215	2	1	578	0	Mock	182.685	G2	0.530537
527	21889	67.1442	9450228	28988.4	3985203	12224.5	55416	169.988	1.02836	1.84356	21050	64.5705	3.97309e+06	12187.4	51667	158.488	2	1	326	0	Mock	94.5023	G1	0.922111
528	31817	77.6024	15832646	38616.2	5764381	14059.5	120120	292.976	1.03774	1.8	30195	73.6463	5732781	13982.4	116014	282.961	2	1	410	0	Mock	158.326	G2	0.0894945
530	204298	547.716	10905077	29236.1	4927486	13210.4	73885	198.083	1.01639	1.4933	200005	536.206	4895579	13124.9	67006	179.641	2	1	373	0	Mock	109.051	S	0.0243132
532	25242	82.4902	9121850	29810	4133115	13506.9	94018	307.248	1.00795	1.57516	24252	79.2549	4096599	13387.6	91135	297.827	2	1	306	0	Mock	91.2185	G1	0.622231
533	154651	433.196	11746637	32903.7	3607781	10105.8	52258	146.381	1.05636	1.98599	149725	419.398	3578598	10024.1	47330	132.577	2	1	357	0	Mock	117.466	S	0.279068
536	99261	298.081	9114335	27370.4	3170183	9520.07	55157	165.637	1.11025	2.39349	95742	287.514	3.14335e+06	9439.5	51401	154.357	2	1	333	0	Mock	91.1433	S	0.57714
537	29612	94.0063	9355699	29700.6	1876447	5956.97	43371	137.686	1.01983	1.48571	25736	81.7016	1.85e+06	5873.01	38646	122.686	2	1	315	0	Mock	93.557	G1	0.69527
538	39027	82.5095	17262148	36495	7106977	15025.3	178224	376.795	1.01568	1.53277	35699	75.4736	7070023	14947.2	171686	362.973	2	1	473	0	Mock	172.621	G2	0.671957
539	181762	422.702	11174873	25988.1	5453686	12683	76997	179.063	1.03363	1.93488	177984	413.916	5452293	12679.8	73456	170.828	2	1	430	0	Mock	111.749	S	0.948861
540	46882	110.311	8871787	20874.8	2134788	5023.03	47439	111.621	1.0251	1.66824	41789	98.3271	2104075	4950.76	40397	95.0518	2	1	425	0	Mock	88.7179	G1	0.00270321
541	158025	473.129	9518007	28497	4070091	12185.9	66720	199.76	1.03405	1.83234	155583	465.817	4042692	12103.9	62181	186.171	2	1	334	0	Mock	95.1801	S	0.647197
542	25830	69.2493	9154352	24542.5	3841225	10298.2	57878	155.169	1.06862	2.02145	22626	60.6595	3840252	10295.6	54908	147.206	2	1	373	0	Mock	91.5435	G1	0.600392
544	91680	228.06	9161536	22789.9	4632915	11524.7	81243	202.097	1.01879	1.64428	89019	221.44	4590973	11420.3	76198	189.547	2	1	402	0	Mock	91.6154	S	0.96277
545	16186	40.6683	8797427	22104.1	2503787	6290.92	34125	85.7412	1.04842	1.78141	15081	37.892	2501890	6286.16	30010	75.402	2	1	398	0	Mock	87.9743	G1	0.0168717
546	31382	81.3005	8916207	23099	2683426	6951.88	47442	122.907	1.15824	2.87855	27015	69.987	2651381	6868.86	41938	108.648	2	1	386	0	Mock	89.1621	G1	0.696482
547	35002	137.263	8789130	34467.2	4389376	17213.2	68676	269.318	1.03349	2.03922	32263	126.522	4367788	17128.6	64872	254.4	2	1	255	0	Mock	87.8913	G1	0.813679
548	16147	38.0825	8766298	20675.2	2715151	6403.66	41684	98.3113	1.05451	2.0566	14329	33.7948	2713592	6399.98	35377	83.4363	2	1	424	0	Mock	87.663	G1	0.509807
549	114035	331.497	13224456	38443.2	3165481	9201.98	68773	199.922	1.01642	1.51744	112113	325.91	3135808	9115.72	66152	192.302	2	1	344	0	Mock	132.245	S	0.333965
550	30540	90.0885	9056589	26715.6	3526696	10403.2	55186	162.791	1.06609	2.0059	27440	80.944	3.4988e+06	10320.9	50169	147.991	2	1	339	0	Mock	90.5659	G1	0.79084
551	25732	69.5459	9244186	24984.3	3760013	10162.2	55322	149.519	1.02893	1.76486	24023	64.927	3732830	10088.7	51442	139.032	2	1	370	0	Mock	92.4419	G1	0.0972429
552	117780	313.245	12019921	31967.9	3258095	8665.15	54341	144.524	1.06291	2.08777	114725	305.12	3228792	8587.21	48881	130.003	2	1	376	0	Mock	120.199	S	0.442036
553	148220	443.772	11514770	34475.4	4136351	12384.3	66379	198.74	1.05963	2.15569	145453	435.488	4116742	12325.6	61128	183.018	2	1	334	0	Mock	115.148	S	0.519952
555	32510	59.8711	18170170	33462.6	7576307	13952.7	498066	917.249	1.0387	1.93923	30699	56.5359	7574810	13949.9	493423	908.698	2	1	543	0	Mock	181.702	G2	0.0908857
559	118316	322.387	12377507	33726.2	3200203	8719.9	70817	192.962	1.03317	1.66757	116114	316.387	3170771	8639.7	65588	178.714	2	1	367	0	Mock	123.775	S	0.886961
561	111517	294.24	13098578	34560.9	3344860	8825.49	58683	154.836	1.04799	1.78364	107167	282.763	3315318	8747.54	51527	135.955	2	1	379	0	Mock	130.986	S	0.133461
562	174384	551.848	12995489	41125	5.60198e+06	17727.8	83624	264.633	1.0342	1.78797	173118	547.842	5.58723e+06	17681.1	80140	253.608	2	1	316	0	Mock	129.955	S	0.98058
563	69278	101.73	18550466	27240	3090243	4537.8	110360	162.056	1.20469	2.10568	58489	85.8869	3.04959e+06	4478.11	98751	145.009	2	1	681	0	Mock	185.505	G2	0.871786
564	97810	216.874	9423356	20894.4	3492663	7744.26	59338	131.57	1.01815	1.71175	94090	208.625	3489970	7738.29	56747	125.825	2	1	451	0	Mock	94.2336	S	0.502721
566	130266	275.987	13166743	27895.6	4.08531e+06	8655.31	61154	129.564	1.02121	1.69703	126678	268.386	4084247	8653.07	57866	122.597	2	1	472	0	Mock	131.667	S	0.541381
567	32996	82.2843	9302156	23197.4	2216747	5528.05	47845	119.314	1.01884	1.6384	28538	71.1671	2194032	5471.4	41468	103.411	2	1	401	0	Mock	93.0216	G1	0.923306
568	159164	472.297	11872561	35230.2	3834417	11378.1	63270	187.745	1.04878	2.07122	156466	464.291	3.80816e+06	11300.2	58224	172.772	2	1	337	0	Mock	118.726	S	0.829897
569	180302	688.176	9215789	35174.8	4555259	17386.5	67042	255.886	1.03721	1.69847	178852	682.641	4542200	17336.6	64485	246.126	2	1	262	0	Mock	92.1579	S	0.968286
570	197540	510.439	13766453	35572.2	6111775	15792.7	94074	243.085	1.02417	1.62274	196168	506.894	6111007	15790.7	90903	234.891	2	1	387	0	Mock	137.665	S	0.919783
572	188128	591.597	9407067	29582	4.13639e+06	13007.5	65508	206	1.04405	1.78931	185061	581.953	4.11565e+06	12942.3	59609	187.45	2	1	318	0	Mock	94.0707	S	0.174772
573	39956	77.7354	18314920	35632.1	7110388	13833.4	212395	413.22	1.0241	1.65631	37553	73.0603	7108987	13830.7	208083	404.831	2	1	514	0	Mock	183.149	G2	0.389135
575	40823	89.3282	16482685	36067.1	4744411	10381.6	131816	288.438	1.19402	2.16768	36195	79.2013	4696683	10277.2	123216	269.619	2	1	457	0	Mock	164.827	G2	0.300029
576	24886	71.3066	9051919	25936.7	2802457	8029.96	53626	153.656	1.01513	1.61891	21455	61.4756	2771252	7940.55	48956	140.275	2	1	349	0	Mock	90.5192	G1	0.160468
577	160043	430.223	10932389	29388.1	4989307	13412.1	76348	205.237	1.03832	1.94892	156006	419.371	4984624	13399.5	74308	199.753	2	1	372	0	Mock	109.324	S	0.886305
578	73814	151.569	16386036	33646.9	3947224	8105.18	167905	344.774	1.03737	1.59426	64542	132.53	3888655	7984.92	156578	321.515	2	1	487	0	Mock	163.86	G2	0.446394
579	40241	157.191	8743189	34153.1	1364286	5329.24	62368	243.625	1.04896	1.82812	39076	152.641	1353197	5285.93	60354	235.758	2	1	256	0	Mock	87.4319	S	0.907876
580	80958	149.922	9004942	16675.8	3275512	6065.76	47667	88.2722	1.03742	1.82407	76966	142.53	3.2598e+06	6036.67	42945	79.5278	2	1	540	0	Mock	90.0494	S	0.16023
581	19924	70.9039	8480409	30179.4	2830765	10073.9	44654	158.911	1.01271	1.45907	16753	59.6192	2794559	9945.05	39603	140.936	2	1	281	0	Mock	84.8041	G1	0.661118
583	24709	61.1609	8843935	21890.9	3.65929e+06	9057.64	58988	146.01	1.04286	1.91337	22795	56.4233	3652272	9040.28	56334	139.441	2	1	404	0	Mock	88.4394	G1	0.0764868
584	42522	79.0372	17800102	33085.7	5434464	10101.2	101811	189.24	1.13141	1.66028	38887	72.2807	5409219	10054.3	95771	178.013	2	1	538	0	Mock	178.001	G2	0.696463
586	71032	210.154	9376609	27741.4	3825936	11319.3	81017	239.695	1.04751	1.77811	67353	199.269	3816366	11291	79213	234.358	2	1	338	0	Mock	93.7661	S	0.0396155
587	109305	333.247	9882138	30128.5	3463293	10558.8	49430	150.701	1.01766	1.67073	106397	324.381	3422730	10435.2	44151	134.607	2	1	328	0	Mock	98.8214	S	0.0599443
588	34495	92.7285	8989735	24166	4333207	11648.4	62227	167.277	1.05993	2.07527	29684	79.7957	4318259	11608.2	59372	159.602	2	1	372	0	Mock	89.8974	G1	0.0610785
589	17112	50.6272	8968949	26535.4	3448711	10203.3	67525	199.778	1.06634	2.09763	15579	46.0917	3438009	10171.6	63519	187.926	2	1	338	0	Mock	89.6895	G1	0.907733
590	27171	83.3466	8958279	27479.4	3684805	11303.1	66282	203.319	1.05033	1.85583	25201	77.3037	3.64716e+06	11187.6	61921	189.942	2	1	326	0	Mock	89.5828	G1	0.739884
591	30946	149.498	7738949	37386.2	2431547	11746.6	86682	418.754	1.01973	1.47826	27273	131.754	2406823	11627.2	81990	396.087	2	1	207	0	Mock	77.3895	G1	0.898062
592	18756	53.7421	8916468	25548.6	3415650	9786.96	72401	207.453	1.09211	2.27714	17498	50.1375	3.40584e+06	9758.85	70640	202.407	2	1	349	0	Mock	89.1647	G1	0.672582
593	12989	55.0381	8.37176e+06	35473.6	3093230	13106.9	46418	196.686	1.04386	2.07627	10608	44.9492	3062255	12975.7	42170	178.686	2	1	236	0	Mock	83.7176	G1	0.52894
596	22348	82.4649	8792498	32444.6	3722369	13735.7	73864	272.561	1.01676	1.86347	20995	77.4723	3715776	13711.4	71689	264.535	2	1	271	0	Mock	87.925	G1	0.362189
598	18586	54.0291	8839672	25696.7	2596756	7548.71	44154	128.355	1.06847	1.95965	15080	43.8372	2551348	7416.71	38617	112.259	2	1	344	0	Mock	88.3967	G1	0.378245
599	58771	92.2622	18820598	29545.7	3.15951e+06	4959.99	106604	167.353	1.06331	1.6916	51315	80.5573	3082391	4838.92	92976	145.959	2	1	637	0	Mock	188.206	G2	0.979527
602	128739	241.537	17638696	33093.2	7158589	13430.7	107037	200.82	1.35751	2.97351	123612	231.917	7089799	13301.7	99752	187.152	2	1	533	0	Mock	176.387	S	0.680349
603	22565	92.8601	8364396	34421.4	1374322	5655.65	42627	175.42	1.03325	1.78189	21503	88.4897	1364924	5616.97	41555	171.008	2	1	243	0	Mock	83.644	G1	0.0632076
604	21451	72.7153	9038257	30638.2	3252222	11024.5	64170	217.525	1.0088	1.79661	16538	56.061	3216396	10903	57549	195.081	2	1	295	0	Mock	90.3826	G1	0.607249
605	24444	79.6221	9048405	29473.6	2162120	7042.74	50459	164.362	1.01153	1.62866	23370	76.1238	2154149	7016.77	48386	157.609	2	1	307	0	Mock	90.484	G1	0.477647
606	78971	251.5	8749674	27865.2	3366602	10721.7	57121	181.914	1.03464	1.69745	77013	245.264	3328165	10599.3	52491	167.169	2	1	314	0	Mock	87.4967	S	0.284
608	40233	82.4447	16925222	34682.8	6325158	12961.4	118425	242.674	1.05103	1.85772	36792	75.3934	6269749	12847.8	112739	231.023	2	1	488	0	Mock	169.252	G2	0.514513
609	140811	263.198	13370481	24991.6	5025990	9394.37	73785	137.916	1.02333	1.48224	135234	252.774	4980524	9309.39	68401	127.852	2	1	535	0	Mock	133.705	S	0.367928
611	20594	55.0642	9559107	25559.1	5272870	14098.6	75143	200.917	1.05863	1.98404	19302	51.6096	5260876	14066.5	71815	192.019	2	1	374	0	Mock	95.5911	G1	0.337477
614	27692	79.804	8808321	25384.2	2744283	7908.6	48572	139.977	1.02213	1.60519	24229	69.8242	2698896	7777.8	43046	124.052	2	1	347	0	Mock	88.0832	G1	0.096804
615	22476	58.228	9149174	23702.5	2864355	7420.61	46578	120.668	1.08141	2.15245	17819	46.1632	2818420	7301.61	38782	100.472	2	1	386	0	Mock	91.4917	G1	0.343392
619	52785	86.25	18922136	30918.5	6443311	10528.3	100137	163.623	1.10452	2.0768	44439	72.6127	6368021	10405.3	86285	140.989	2	1	612	0	Mock	189.221	G2	0.999278
620	24736	90.9412	8736330	32118.9	588819	2164.78	29490	108.419	1.02626	1.60294	22542	82.875	571529	2101.21	26472	97.3235	2	1	272	0	Mock	87.3633	G1	0.351893
622	24636	77.2288	8598186	26953.6	3188214	9994.4	50116	157.103	1.0242	1.70533	21884	68.6019	3146959	9865.08	44693	140.103	2	1	319	0	Mock	85.9819	G1	0.637583
623	47969	116.713	16208638	39437.1	6201865	15089.7	596253	1450.74	1.02138	1.54988	45662	111.1	6176492	15028	591084	1438.16	2	1	411	0	Mock	162.086	G2	0.813054
625	113161	222.32	17273064	33935.3	6100113	11984.5	117493	230.831	1.02282	1.77014	110586	217.261	6084711	11954.2	113984	223.937	2	1	509	0	Mock	172.731	S	0.889794
626	35278	117.593	9322068	31073.6	2.55722e+06	8524.06	67380	224.6	1.04501	2.03333	32875	109.583	2533923	8446.41	63501	211.67	2	1	300	0	Mock	93.2207	G1	0.764562
627	15178	42.1611	9403699	26121.4	4751022	13197.3	58855	163.486	1.04799	1.87222	12268	34.0778	4741611	13171.1	54918	152.55	2	1	360	0	Mock	94.037	G1	0.698248
628	28846	63.1204	14335547	31368.8	5390590	11795.6	72405	158.435	1.07178	2.29913	26844	58.7396	5354687	11717	68189	149.21	2	1	457	0	Mock	143.355	G2	0.335498
629	153032	434.75	10857099	30844	4802876	13644.5	75997	215.901	1.03488	1.55682	151093	429.241	4764315	13535	72945	207.23	2	1	352	0	Mock	108.571	S	0.147686
632	164180	540.066	10251609	33722.4	3915316	12879.3	56766	186.73	1.03137	1.53289	161244	530.408	3890451	12797.5	52514	172.743	2	1	304	0	Mock	102.516	S	0.432281
634	37764	72.2065	17645194	33738.4	7127789	13628.7	764418	1461.6	1.0297	1.88337	35904	68.6501	7118979	13611.8	760875	1454.83	2	1	523	0	Mock	176.452	G2	0.773084
636	32644	87.2834	14939335	39944.7	6.15215e+06	16449.6	129055	345.067	1.03446	1.84225	29882	79.8984	6121360	16367.3	123669	330.666	2	1	374	0	Mock	149.393	G2	0.11732
639	13682	46.3797	7.46154e+06	25293.4	2715081	9203.66	39641	134.376	1.05911	2.22373	11816	40.0542	2691467	9123.62	36458	123.586	2	1	295	0	Mock	74.6154	G1	0.745398
641	22314	69.514	8.1014e+06	25238	2.89601e+06	9021.84	45865	142.882	1.02329	1.80062	20388	63.514	2869752	8940.04	42078	131.084	2	1	321	0	Mock	81.014	G1	0.935832
645	183324	464.111	13203205	33425.8	6457504	16348.1	97389	246.554	1.05033	2.00759	180147	456.068	6414927	16240.3	92298	233.666	2	1	395	0	Mock	132.032	S	0.147809
646	65792	248.272	11647518	43952.9	6227012	23498.2	1410878	5324.07	1.02821	1.8	64279	242.562	6208045	23426.6	1407463	5311.18	2	1	265	0	Mock	116.475	S	0.684934
648	190337	460.864	12101812	29302.2	5051513	12231.3	69549	168.4	1.03619	1.79177	188387	456.143	5020502	12156.2	66288	160.504	2	1	413	0	Mock	121.018	S	0.862063
649	196959	448.654	9845462	22427	3983362	9073.72	64172	146.178	1.02735	1.69932	194407	442.841	3949013	8995.47	59513	135.565	2	1	439	0	Mock	98.4546	S	0.097258
650	20122	69.8681	8604746	29877.6	3542417	12300.1	51899	180.205	1.0252	1.50347	18869	65.5174	3518887	12218.4	48144	167.167	2	1	288	0	Mock	86.0475	G1	0.497777
651	97862	234.681	9100001	21822.5	3331801	7989.93	55577	133.278	1.03121	1.55875	92872	222.715	3321028	7964.1	50990	122.278	2	1	417	0	Mock	91	S	0.581082
652	25177	89.2801	8750264	31029.3	2277363	8075.76	40961	145.252	1.01366	1.50709	23214	82.3191	2253781	7992.13	38385	136.117	2	1	282	0	Mock	87.5026	G1	0.241557
653	16144	38.622	8619125	20619.9	2444020	5846.94	34891	83.4713	1.03693	1.77033	12546	30.0144	2441524	5840.97	31526	75.4211	2	1	418	0	Mock	86.1912	G1	0.169025
654	13405	62.6402	6941065	32434.9	2546248	11898.4	30121	140.752	1.05454	1.76168	11693	54.6402	2529141	11818.4	28623	133.752	2	1	214	0	Mock	69.4107	G1	0.859581
655	27800	53.4615	14902922	28659.5	6225953	11973	113158	217.612	1.14165	2.24214	26166	50.3192	6187806	11899.6	109553	210.679	2	1	520	0	Mock	149.029	G2	0.0585349
656	13883	46.4314	8237268	27549.4	3221168	10773.1	44498	148.823	1.02115	1.62207	12409	41.5017	3196751	10691.5	41432	138.569	2	1	299	0	Mock	82.3727	G1	0.470621
660	142954	298.443	14277099	29806.1	5618021	11728.6	100341	209.48	1.0481	1.8309	139137	290.474	5568559	11625.4	95051	198.436	2	1	479	0	Mock	142.771	S	0.423706
661	35971	60.9678	17623012	29869.5	6047257	10249.6	142183	240.988	1.37227	2.53802	31731	53.7814	6.03797e+06	10233.9	140181	237.595	2	1	590	0	Mock	176.23	G2	0.857125
663	38635	116.722	13174243	39801.3	3909560	11811.4	719350	2173.26	1.02588	1.57704	36441	110.094	3884517	11735.7	717328	2167.15	2	1	331	0	Mock	131.742	G2	0.271252
664	17164	39.4575	8555473	19667.8	2504316	5757.05	44782	102.947	1.02989	1.66667	13124	30.1701	2498321	5743.27	40681	93.5195	2	1	435	0	Mock	85.5547	G1	0.403793
666	144007	458.621	11106423	35370.8	3898961	12417.1	64632	205.834	1.02686	1.84076	142054	452.401	3872263	12332	61153	194.755	2	1	314	0	Mock	111.064	S	0.671383
667	19145	59.4565	9061560	28141.5	3656759	11356.4	62515	194.146	1.04431	1.95342	16184	50.2609	3608436	11206.3	58660	182.174	2	1	322	0	Mock	90.6156	G1	0.344718
668	47852	152.882	6883795	21993	2636433	8423.11	40307	128.776	1.04053	1.86901	46737	149.319	2606284	8326.79	38172	121.955	2	1	313	0	Mock	68.838	S	0.713767
669	22977	73.881	8933971	28726.6	4219198	13566.6	93135	299.469	1.02087	1.8109	20566	66.1286	4191784	13478.4	90149	289.868	2	1	311	0	Mock	89.3397	G1	0.639187
671	111129	257.243	11427495	26452.5	2547448	5896.87	53366	123.532	1.01899	1.57407	107015	247.72	2490851	5765.86	47831	110.72	2	1	432	0	Mock	114.275	S	0.43176
672	147807	399.478	11337955	30643.1	3.91559e+06	10582.7	55524	150.065	1.03133	1.75676	146378	395.616	3898879	10537.5	53261	143.949	2	1	370	0	Mock	113.38	S	0.614528
674	177607	395.561	13949370	31067.6	5163487	11500	71932	160.205	1.05593	2.14254	175566	391.016	5135211	11437	69884	155.644	2	1	449	0	Mock	139.494	S	0.822407
675	129593	216.711	17833628	29822.1	7261185	12142.5	125903	210.54	1.21261	2.25653	125947	210.614	7231884	12093.5	123920	207.224	2	1	598	0	Mock	178.336	S	0.653421
676	152990	432.175	9893083	27946.6	4127500	11659.6	75350	212.853	1.05693	2.10734	149844	423.288	4076526	11515.6	71873	203.031	2	1	354	0	Mock	98.9308	S	0.726342
677	153509	361.198	15504735	36481.7	4972093	11699	116780	274.776	1.05002	2.00706	149633	352.078	4960723	11672.3	115378	271.478	2	1	425	0	Mock	155.047	S	0.536923
678	157880	288.102	12853214	23454.8	5771939	10532.7	79404	144.898	1.02199	1.51277	153924	280.883	5726865	10450.5	75456	137.693	2	1	548	0	Mock	128.532	S	0.110477
679	104869	288.102	8101850	22257.8	2506104	6884.9	32536	89.3846	1.02247	1.67582	103419	284.118	2486554	6831.19	30354	83.3901	2	1	364	0	Mock	81.0185	S	0.405036
680	76612	151.108	17016366	33562.9	5559133	10964.8	83610	164.911	1.02708	1.75542	71953	141.919	5542799	10932.5	79558	156.919	2	1	507	0	Mock	170.164	G2	0.405374
681	11701	39.2651	6701163	22487.1	2405131	8070.91	35542	119.268	1.10827	2.45847	10662	35.7785	2394387	8034.86	34259	114.963	2	1	298	0	Mock	67.0116	G1	0.321043
682	154462	355.903	13286401	30613.8	4939757	11381.9	78402	180.65	1.04229	1.95392	149704	344.94	4924781	11347.4	76489	176.242	2	1	434	0	Mock	132.864	S	0.0299503
683	14328	46.2194	8269475	26675.7	2491330	8036.55	33473	107.977	1.05744	2.01613	13255	42.7581	2468141	7961.75	31163	100.526	2	1	310	0	Mock	82.6947	G1	0.737254
684	19264	63.7881	8649424	28640.5	3.23478e+06	10711.2	48622	161	1.02951	1.7649	17041	56.4272	3226462	10683.6	47207	156.315	2	1	302	0	Mock	86.4942	G1	0.109784
686	32472	70.7451	16694056	36370.5	6050941	13182.9	183021	398.739	1.01938	1.43137	30127	65.6362	5994792	13060.5	180140	392.462	2	1	459	0	Mock	166.941	G2	0.703217
688	176335	472.748	9842301	26386.9	4298358	11523.7	75278	201.818	1.02243	1.56568	174237	467.123	4244224	11378.6	72306	193.85	2	1	373	0	Mock	98.423	S	0.959142
689	180869	400.153	11701873	25889.1	4670285	10332.5	74873	165.648	1.02346	1.83407	178014	393.836	4616758	10214.1	71558	158.314	2	1	452	0	Mock	117.019	S	0.103298
690	25234	73.3547	8427563	24498.7	3089190	8980.2	50816	147.721	1.02296	1.51744	24280	70.5814	3037488	8829.91	49396	143.593	2	1	344	0	Mock	84.2756	G1	0.867167
691	57306	173.13	8582262	25928.3	4263607	12881	71302	215.414	1.03873	1.71903	54872	165.776	4255290	12855.9	69981	211.423	2	1	331	0	Mock	85.8226	S	0.0291902
692	14347	49.9895	8451378	29447.3	2491105	8679.81	40725	141.899	1.05745	1.81882	13325	46.4286	2461513	8576.7	38736	134.969	2	1	287	0	Mock	84.5138	G1	0.534917
693	161295	323.236	13768186	27591.6	6116815	12258.1	97520	195.431	1.18865	2.33952	159977	320.595	6079354	12183.1	96188	192.762	2	1	499	0	Mock	137.682	S	0.404244
694	53028	188.712	6.45289e+06	22964	1985507	7065.86	29383	104.566	1.09055	2.21908	52467	186.715	1979810	7045.59	28675	102.046	2	1	281	0	Mock	64.5289	S	0.524184
695	173600	490.395	10981311	31020.7	4961272	14014.9	85169	240.59	1.04196	1.59605	170215	480.833	4949802	13982.5	84295	238.121	2	1	354	0	Mock	109.813	S	0.3651
696	14514	51.8357	8189525	29248.3	2865694	10234.6	45449	162.318	1.06101	1.80357	13405	47.875	2837274	10133.1	43386	154.95	2	1	280	0	Mock	81.8953	G1	0.190567
697	110663	190.47	17291018	29760.8	5745722	9889.37	110590	190.344	1.09569	2.39728	108397	186.57	5677826	9772.51	107710	185.387	2	1	581	0	Mock	172.91	S	0.0191229
698	18303	46.2197	8410675	21239.1	3610274	9116.85	53081	134.043	1.02271	1.61869	15592	39.3737	3.59855e+06	9087.24	51494	130.035	2	1	396	0	Mock	84.1068	G1	0.51815
699	13370	48.7956	7870913	28726	2666654	9732.31	34033	124.208	1.05385	1.90511	12725	46.4416	2.66616e+06	9730.49	33516	122.321	2	1	274	0	Mock	78.7091	G1	0.842777
700	20929	63.614	8953339	27213.8	3.55321e+06	10800	63568	193.216	1.03933	1.80243	19012	57.7872	3481799	10583	61317	186.374	2	1	329	0	Mock	89.5334	G1	0.373216
701	30001	95.8498	8708439	27822.5	3200338	10224.7	48483	154.898	1.04832	2.04473	27893	89.115	3127938	9993.41	45583	145.633	2	1	313	0	Mock	87.0844	G1	0.222864
702	135391	280.894	16120371	33444.8	4861770	10086.7	81864	169.842	1.01703	1.72822	133036	276.008	4744046	9842.42	77528	160.846	2	1	482	0	Mock	161.204	S	0.080532
703	151900	391.495	10545185	27178.3	4385177	11302	71254	183.644	1.02284	1.46649	150553	388.023	4341948	11190.6	69333	178.693	2	1	388	0	Mock	105.452	S	0.0853109
704	13810	46.8136	7049363	23896.1	1135377	3848.74	21762	73.7695	1.05144	1.92027	12537	42.4983	1127246	3821.17	20376	69.0712	2	1	295	0	Mock	70.4936	G1	0.221396
705	172258	328.737	11549108	22040.3	7933249	15139.8	126061	240.574	1.06338	2.13168	165671	316.166	7906856	15089.4	118372	225.901	3	1	524	0	Mock	115.491	S	0.100014
706	159740	348.777	15936230	34795.3	5280350	11529.1	105814	231.035	1.04098	1.81659	156844	342.454	5234374	11428.8	101901	222.491	3	1	458	0	Mock	159.362	S	0.26504
707	34114	82.401	7779602	18791.3	2312151	5584.91	59005	142.524	1.08488	1.86215	30804	74.4058	2263308	5466.93	53775	129.891	3	1	414	0	Mock	77.796	G1	0.0661495
709	102478	304.089	9653789	28646.3	4492856	13331.9	63793	189.297	1.04991	1.85251	100856	299.276	4465730	13251.4	61498	182.487	3	1	337	0	Mock	96.5379	S	0.856276
710	47332	126.556	14286661	38199.6	3539585	9464.13	113129	302.484	1.12387	2.39791	45779	122.404	3494989	9344.89	110266	294.829	3	1	374	0	Mock	142.867	G2	0.16212
711	23513	69.9792	8521135	25360.5	5125176	15253.5	74584	221.976	1.24347	2.77836	20898	62.1964	5112062	15214.5	72646	216.208	3	1	336	0	Mock	85.2113	G1	0.559682
712	155585	569.908	11732315	42975.5	3545384	12986.8	89112	326.418	1.03578	1.90842	153943	563.894	3523803	12907.7	87153	319.242	3	1	273	0	Mock	117.323	S	0.773456
714	20690	68.2838	7528508	24846.6	5.2693e+06	17390.4	69527	229.462	1.02349	1.75908	17468	57.6502	5.2627e+06	17368.6	66599	219.799	3	1	303	0	Mock	75.2851	G1	0.153369
715	29262	124.519	8.27186e+06	35199.4	4604684	19594.4	81771	347.962	1.13465	2.72083	26647	113.391	4593016	19544.7	79315	337.511	3	1	235	0	Mock	82.7186	G1	0.199596
716	46057	88.4012	16673262	32002.4	3986057	7650.78	175112	336.107	1.27438	2.21248	43476	83.4472	3983072	7645.05	173553	333.115	3	1	521	0	Mock	166.733	G2	0.432984
717	39271	143.325	8050012	29379.6	4.94497e+06	18047.3	61904	225.927	1.01392	1.51825	36526	133.307	4935582	18013.1	59808	218.277	3	1	274	0	Mock	80.5001	S	0.528234
718	163264	537.053	11910910	39180.6	3784331	12448.5	80349	264.306	1.01916	1.75329	161557	531.438	3748701	12331.3	78139	257.036	3	1	304	0	Mock	119.109	S	0.34944
719	20911	60.7878	9164246	26640.2	2352021	6837.27	57860	168.198	1.04411	1.58671	18971	55.1483	2350132	6831.78	56197	163.363	3	1	344	0	Mock	91.6425	G1	0.78148
721	63046	158.01	8808711	22077	2671629	6695.81	64598	161.9	1.05182	2.08521	61206	153.399	2669022	6689.28	62457	156.534	3	1	399	0	Mock	88.0871	S	0.927212
722	168247	614.04	11681966	42634.9	7444628	27170.2	124860	455.693	1.0264	1.93431	165330	603.394	7443428	27165.8	123607	451.12	3	1	274	0	Mock	116.82	S	0.0289525
723	125507	382.643	13979411	42620.2	4578539	13959	115146	351.055	1.04852	1.91185	122645	373.918	4555159	13887.7	112757	343.771	3	1	328	0	Mock	139.794	S	0.895691
724	161280	455.593	13525166	38206.7	7338880	20731.3	82157	232.082	1.04168	1.9209	157600	445.198	7337111	20726.3	80461	227.291	3	1	354	0	Mock	135.252	S	0.392569
725	153346	354.148	9433272	21785.8	2401049	5545.15	55851	128.986	1.02786	1.67436	151325	349.48	2378146	5492.25	53261	123.005	3	1	433	0	Mock	94.3327	S	0.878372
726	37120	133.047	12424245	44531.3	9003078	32269.1	354256	1269.73	1.02458	1.7276	35282	126.459	9002227	32266	352892	1264.85	3	1	279	0	Mock	124.242	G2	0.690785
727	186382	405.178	15215666	33077.5	3699441	8042.26	133599	290.433	1.1735	2.80544	182879	397.563	3654432	7944.42	129176	280.817	3	1	460	0	Mock	152.157	S	0.987349
728	154116	431.697	13201587	36979.2	3.75821e+06	10527.2	75790	212.297	1.09485	2.42297	150477	421.504	3.71952e+06	10418.8	71077	199.095	3	1	357	0	Mock	132.016	S	0.759282
729	19332	68.5532	9793690	34729.4	2453978	8702.05	58296	206.723	1.02187	1.70318	16520	58.5816	2422936	8591.97	54126	191.936	3	1	282	0	Mock	97.9369	G1	0.364545
730	50923	126.36	16074248	39886.5	4114317	10209.2	146302	363.032	1.05379	1.85112	47799	118.608	4.10162e+06	10177.7	142875	354.529	3	1	403	0	Mock	160.742	G2	0.501063
732	112452	349.23	10010382	31088.1	2673929	8304.13	68511	212.767	1.04775	1.89441	109328	339.528	2638086	8192.81	63114	196.006	3	1	322	0	Mock	100.104	S	0.364912
735	22172	81.8155	9683222	35731.4	4081362	15060.4	74371	274.432	1.09919	2.50923	19061	70.3358	4055522	14965	70441	259.93	3	1	271	0	Mock	96.8322	G1	0.68174
736	42164	78.2263	18854114	34979.8	4624484	8579.75	131283	243.568	1.27854	2.79097	37103	68.8367	4564781	8468.98	123008	228.215	3	1	539	0	Mock	188.541	G2	0.27734
737	42452	107.473	15593855	39478.1	7965942	20166.9	152835	386.924	1.07486	2.31392	39128	99.0582	7.95012e+06	20126.9	147715	373.962	3	1	395	0	Mock	155.939	G2	0.52438
739	37566	77.7764	17541546	36317.9	3770716	7806.87	130789	270.785	1.09069	1.65606	33662	69.6936	3761505	7787.79	124790	258.364	3	1	483	0	Mock	175.415	G2	0.159845
740	24581	78.2834	9729322	30985.1	3094647	9855.56	72398	230.567	1.02686	1.89809	20501	65.2898	3040500	9683.12	66380	211.401	3	1	314	0	Mock	97.2932	G1	0.0468064
742	49861	118.717	8.21424e+06	19557.7	1054751	2511.31	42040	100.095	1.06646	2.04492	46246	110.11	1.03695e+06	2468.92	35786	85.2048	3	1	420	0	Mock	82.1424	G1	0.00386035
743	30922	101.717	9195563	30248.6	2384188	7842.72	71195	234.194	1.09463	2.43421	27720	91.1842	2366513	7784.58	68124	224.092	3	1	304	0	Mock	91.9556	G1	0.17858
744	147584	369.885	16463638	41262.2	3242690	8127.04	102910	257.92	1.04239	1.82957	143876	360.591	3207379	8038.54	98475	246.804	3	1	399	0	Mock	164.636	S	0.612867
745	203545	524.601	13924793	35888.6	6217970	16025.7	91711	236.369	1.02855	1.70361	200829	517.601	6197388	15972.6	85772	221.062	3	1	388	0	Mock	139.248	S	0.0813696
746	231095	722.172	12525688	39142.8	3245875	10143.4	88608	276.9	1.02489	1.71562	228183	713.072	3212477	10039	84281	263.378	3	1	320	0	Mock	125.257	S	0.881897
747	205111	520.586	15139310	38424.6	3.27241e+06	8305.6	86723	220.109	1.09388	2.44924	202420	513.756	3271275	8302.73	84063	213.358	3	1	394	0	Mock	151.393	S	0.71962
748	29007	76.9416	8494122	22530.8	1290206	3422.3	43844	116.297	1.01592	1.74005	25838	68.5358	1262822	3349.66	38466	102.032	3	1	377	0	Mock	84.9412	G1	0.96639
749	21202	74.1329	9582287	33504.5	3807487	13312.9	62501	218.535	1.0396	1.76573	18008	62.965	3779072	13213.5	58197	203.486	3	1	286	0	Mock	95.8229	G1	0.507636
750	188454	463.032	12863820	31606.4	2843477	6986.43	65852	161.799	1.03927	1.63636	183357	450.509	2771175	6808.78	58275	143.182	3	1	407	0	Mock	128.638	S	0.300404
751	16603	59.723	9539808	34315.9	2478926	8917	77045	277.14	1.03919	1.97122	12982	46.6978	2429168	8738.01	71200	256.115	3	1	278	0	Mock	95.3981	G1	0.549501
753	27496	118.009	8850382	37984.5	2507223	10760.6	76043	326.365	1.04125	1.93991	25931	111.292	2494716	10706.9	74133	318.167	3	1	233	0	Mock	88.5038	G1	0.520761
754	18789	78.9454	8870771	37272.1	2175218	9139.57	69032	290.05	1.00883	1.72269	15365	64.5588	2132662	8960.76	63971	268.786	3	1	238	0	Mock	88.7077	G1	0.267207
755	33292	100.58	14284553	43155.8	6355403	19200.6	116635	352.372	1.14346	2.35174	31365	94.7583	6351029	19187.4	114650	346.375	3	1	331	0	Mock	142.846	G2	0.877399
756	15265	65.515	8.26065e+06	35453.4	1681342	7216.06	47979	205.918	1.0629	2.23605	13800	59.2275	1680479	7212.36	46151	198.073	3	1	233	0	Mock	82.6065	G1	0.371919
757	178029	519.035	12026167	35061.7	2777878	8098.77	65437	190.778	1.0001	1.51604	174353	508.318	2758363	8041.87	62964	183.569	3	1	343	0	Mock	120.262	S	0.00138335
758	23161	91.5455	8939852	35335.4	3291157	13008.5	66427	262.557	1.03471	1.65748	20008	79.083	3267379	12914.5	62137	245.601	3	1	253	0	Mock	89.3985	G1	0.247685
759	38967	78.4044	17500160	35211.6	8427610	16957	134809	271.245	1.32991	2.03596	35602	71.6338	8400160	16901.7	128165	257.877	3	1	497	0	Mock	175.002	G2	0.318234
760	20704	60.3615	8681244	25309.8	1.69715e+06	4947.95	46986	136.985	1.01296	1.52187	19257	56.1429	1683073	4906.92	43002	125.37	3	1	343	0	Mock	86.8124	G1	0.858777
761	37587	69.6056	17172626	31801.2	3337073	6179.76	111933	207.283	1.18636	2.25773	34025	63.0093	3335125	6176.16	105528	195.422	3	1	540	0	Mock	171.726	G2	0.458503
763	47598	83.652	17000580	29878	8340608	14658.4	137505	241.661	1.17788	2.05025	43105	75.7557	8316489	14616	131852	231.726	3	1	569	0	Mock	170.006	G2	0.336102
765	12912	50.4375	8374754	32713.9	1582178	6180.38	69202	270.32	1.03147	1.66016	11884	46.4219	1558527	6088	66239	258.746	3	1	256	0	Mock	83.7475	G1	0.945027
767	77901	221.31	9577546	27208.9	2651247	7531.95	65415	185.838	1.05221	2.14205	75197	213.628	2631848	7476.84	63545	180.526	3	1	352	0	Mock	95.7755	S	0.376741
768	15343	55.1906	8775015	31564.8	1649162	5932.24	66120	237.842	1.06303	2.1295	14465	52.0324	1645664	5919.65	62778	225.82	3	1	278	0	Mock	87.7502	G1	0.966147
771	179244	554.935	11952257	37003.9	3.12875e+06	9686.54	78590	243.313	1.05166	1.93498	175117	542.158	3086108	9554.51	73081	226.257	3	1	323	0	Mock	119.523	S	0.244889
772	47585	135.185	14822119	42108.3	4798933	13633.3	153593	436.344	1.03246	1.68466	44601	126.707	4773003	13559.7	148836	422.83	3	1	352	0	Mock	148.221	G2	0.216457
773	24540	77.4132	9398202	29647.3	2576816	8128.76	63847	201.41	1.03909	1.77287	21719	68.5142	2561569	8080.66	61849	195.107	3	1	317	0	Mock	93.982	G1	0.166048
774	178979	483.727	13632504	36844.6	3118144	8427.42	97793	264.305	1.04588	1.76819	175709	474.889	3.11665e+06	8423.37	95211	257.327	3	1	370	0	Mock	136.325	S	0.922757
775	21065	85.2834	8680388	35143.3	2220618	8990.36	60435	244.676	1.02618	1.72065	19503	78.9595	2219632	8986.36	59373	240.377	3	1	247	0	Mock	86.8039	G1	0.294077
776	16380	49.939	8358046	25481.8	2819570	8596.25	41015	125.046	1.04876	1.99085	12913	39.3689	2.79145e+06	8510.51	34684	105.744	3	1	328	0	Mock	83.5805	G1	0.453094
777	114590	427.575	8768828	32719.5	4841889	18066.8	66953	249.825	1.06117	2.22388	112192	418.627	4820494	17986.9	64137	239.317	3	1	268	0	Mock	87.6883	S	0.493958
778	193682	495.35	14870382	38031.7	8022014	20516.7	106504	272.389	1.05542	1.97698	191406	489.529	8008686	20482.6	104197	266.488	3	1	391	0	Mock	148.704	S	0.778172
779	161636	333.27	14524965	29948.4	2495637	5145.64	68474	141.184	1.04136	1.96701	159951	329.796	2486756	5127.33	64351	132.682	3	1	485	0	Mock	145.25	S	0.844235
780	18016	73.8361	8341426	34186.2	1675383	6866.32	68135	279.242	1.02046	1.62705	16579	67.9467	1674606	6863.14	65492	268.41	3	1	244	0	Mock	83.4143	G1	0.139073
781	42462	115.386	14644699	39795.4	3313331	9003.62	556306	1511.7	1.03177	1.61957	40992	111.391	3311272	8998.02	552514	1501.4	3	1	368	0	Mock	146.447	G2	0.426904
782	22636	70.7375	9736584	30426.8	2581799	8068.12	52960	165.5	1.10103	2.41562	19359	60.4969	2566747	8021.08	49837	155.741	3	1	320	0	Mock	97.3658	G1	0.842855
783	119079	325.352	8620073	23552.1	4575997	12502.7	59476	162.503	1.13021	1.63613	115120	314.536	4539387	12402.7	52553	143.587	3	1	366	0	Mock	86.2007	S	0.818033
784	223667	891.104	10660217	42471	3447969	13736.9	86898	346.207	1.02986	1.58167	222303	885.669	3443008	13717.2	85934	342.367	3	1	251	0	Mock	106.602	S	0.102414
785	214582	755.57	9743696	34308.8	5089253	17919.9	82426	290.232	1.08517	2.20702	213137	750.482	5084775	17904.1	81592	287.296	3	1	284	0	Mock	97.437	S	0.156383
786	146891	372.82	13863155	35185.7	2688051	6822.46	70870	179.873	1.02785	1.65736	142276	361.107	2679944	6801.89	66583	168.992	3	1	394	0	Mock	138.632	S	0.304199
787	20352	67.6146	9642809	32035.9	2577118	8561.85	43300	143.854	1.07841	2.25914	17560	58.3389	2565024	8521.67	40646	135.037	3	1	301	0	Mock	96.4281	G1	0.0753591
788	64940	343.598	7450711	39421.8	4831648	25564.3	84998	449.725	1.04334	1.99471	62992	333.291	4812489	25462.9	82195	434.894	3	1	189	0	Mock	74.5071	S	0.424663
790	78179	118.095	16930038	25574.1	8439050	12747.8	130413	196.998	1.11774	2.04892	72175	109.026	8.38189e+06	12661.5	117420	177.372	3	1	662	0	Mock	169.3	G2	0.568218
793	145114	437.09	10053106	30280.4	2114615	6369.32	52590	158.404	1.04219	1.93072	141130	425.09	2108274	6350.22	49290	148.464	3	1	332	0	Mock	100.531	S	0.117526
794	47685	137.818	14883796	43016.8	5020594	14510.4	147237	425.54	1.07906	2.31503	45088	130.312	5003693	14461.5	145523	420.587	3	1	346	0	Mock	148.838	S	0.975884
796	17862	60.1414	8355055	28131.5	3929554	13230.8	59196	199.313	1.0983	2.16721	16144	54.3569	3906609	13153.6	55710	187.576	3	1	297	0	Mock	83.5506	G1	0.391797
797	46027	78.4106	17632612	30038.5	8537057	14543.5	141830	241.618	1.52509	2.83724	38685	65.9029	8474025	14436.2	129439	220.509	3	1	587	0	Mock	176.326	G2	0.242179
799	22193	80.7018	9242619	33609.5	3931686	14297	64785	235.582	1.05341	1.75445	19401	70.5491	3.91747e+06	14245.3	63229	229.924	3	1	275	0	Mock	92.4262	G1	0.483394
800	99568	175.605	17131476	30214.2	2936349	5178.75	67057	118.266	1.03161	1.65961	95824	169.002	2920520	5150.83	64454	113.675	3	1	567	0	Mock	171.315	S	0.0399928
802	12933	48.9886	8526026	32295.6	4086117	15477.7	57518	217.871	1.1171	2.58491	10121	38.3371	4057613	15369.7	51864	196.455	3	1	264	0	Mock	85.2603	G1	0.408303
803	202332	540.995	10376877	27745.7	4544260	12150.4	71255	190.521	1.13988	2.79144	198533	530.837	4524238	12096.9	69546	185.952	3	1	374	0	Mock	103.769	S	0.377407
804	57181	141.188	11373339	28082.3	1403440	3465.28	60981	150.57	1.04079	1.68049	52686	130.089	1393860	3441.63	57829	142.788	3	1	405	0	Mock	113.733	S	0.809365
805	186370	580.592	9687354	30178.7	4655296	14502.5	74480	232.025	1.02612	1.62617	182567	568.745	4620672	14394.6	67546	210.424	3	1	321	0	Mock	96.8735	S	0.709035
806	210784	823.375	9794358	38259.2	4818281	18821.4	82901	323.832	1.06929	2.06226	208731	815.355	4800195	18750.8	80503	314.465	3	1	256	0	Mock	97.9436	S	0.954334
807	21320	69.6732	9113504	29782.7	1529081	4997	45900	150	1.02829	1.52941	18315	59.8529	1518549	4962.58	44360	144.967	3	1	306	0	Mock	91.135	G1	0.351936
809	220004	520.104	12312124	29106.7	5118361	12100.1	82987	196.187	1.08539	2.10514	215369	509.147	5069352	11984.3	79298	187.466	3	1	423	0	Mock	123.121	S	0.769967
810	156924	336.026	12460885	26682.8	2427593	5198.27	68785	147.291	1.04171	1.95717	153008	327.64	2413784	5168.7	66871	143.193	3	1	467	0	Mock	124.609	S	0.357425
811	185176	397.373	14292423	30670.4	7621089	16354.3	105010	225.343	1.12878	1.89336	180557	387.461	7573622	16252.4	97671	209.594	3	1	466	0	Mock	142.924	S	0.621665
812	21767	121.603	7169648	40053.9	4918575	27478.1	75816	423.553	1.02992	1.98883	20644	115.33	4906152	27408.7	74140	414.19	3	1	179	0	Mock	71.6965	G1	0.28857
813	42292	91.7397	12509269	27135.1	4371188	9481.97	90781	196.922	1.19399	3.12815	36448	79.0629	4310036	9349.32	84964	184.304	3	1	461	0	Mock	125.093	G2	0.8744
815	68170	204.715	14349747	43092.3	5623812	16888.3	127794	383.766	1.02166	1.67267	65042	195.321	5599542	16815.4	123580	371.111	3	1	333	0	Mock	143.497	S	0.212434
816	155543	444.409	11356884	32448.2	2261882	6462.52	70970	202.771	1.04678	2.02571	151597	433.134	2251972	6434.21	69234	197.811	3	1	350	0	Mock	113.569	S	0.183033
817	189611	465.875	10616227	26084.1	5972294	14673.9	78471	192.803	1.04151	1.66093	184666	453.725	5937043	14587.3	73796	181.317	3	1	407	0	Mock	106.162	S	0.403026
818	207321	863.838	9652461	40218.6	5795961	24149.8	100148	417.283	1.19426	3.16461	205255	855.229	5786945	24112.3	99192	413.3	3	1	240	0	Mock	96.5246	S	0.745233
819	21660	99.8157	8363976	38543.7	4927943	22709.4	78258	360.636	1.05652	2.1106	20077	92.5207	4917241	22660.1	76591	352.954	3	1	217	0	Mock	83.6398	G1	0.526907
821	17297	92.0053	7.55996e+06	40212.6	4651666	24742.9	79283	421.718	1.0187	1.55319	15946	84.8191	4645278	24708.9	78429	417.176	3	1	188	0	Mock	75.5996	G1	0.000545965
822	27211	80.5059	9534463	28208.5	2488081	7361.19	51856	153.42	1.01929	1.54438	22971	67.9615	2480545	7338.89	50166	148.42	3	1	338	0	Mock	95.3446	G1	0.425402
823	23900	97.1545	8730757	35490.9	4636985	18849.5	70200	285.366	1.02693	1.57085	21659	88.0447	4613643	18754.6	66457	270.15	3	1	246	0	Mock	87.3076	G1	0.0635538
824	63218	108.997	18743162	32315.8	3647015	6287.96	116515	200.888	1.03815	1.52137	56897	98.0983	3610851	6225.6	111994	193.093	3	1	580	0	Mock	187.432	G2	0.208253
825	38758	68.477	18652782	32955.4	5.71211e+06	10092.1	103791	183.376	1.15153	2.19237	31674	55.9611	5637116	9959.57	95993	169.599	3	1	566	0	Mock	186.528	G2	0.932394
826	30418	67	16986752	37415.8	3717910	8189.23	131813	290.337	1.03029	1.71366	27266	60.0573	3681625	8109.31	127424	280.67	3	1	454	0	Mock	169.868	G2	0.215398
827	18345	96.5526	7481195	39374.7	4398651	23150.8	74111	390.058	1.01332	1.71053	17161	90.3211	4396766	23140.9	73259	385.574	3	1	190	0	Mock	74.8119	G1	0.858338
828	42206	65.4357	18125652	28101.8	7287955	11299.2	107361	166.451	1.18058	2.20461	33602	52.0961	7240855	11226.1	98777	153.143	3	1	645	0	Mock	181.257	G2	0.802893
829	91830	186.646	17238034	35036.7	2991689	6080.67	101610	206.524	1.05535	1.95935	87983	178.827	2945838	5987.48	95217	193.53	3	1	492	0	Mock	172.38	S	0.159146
830	43184	84.0156	17814082	34657.7	8369417	16282.9	133820	260.35	1.26245	2.52613	36960	71.9066	8349381	16243.9	130104	253.121	3	1	514	0	Mock	178.141	G2	0.605712
831	162114	356.294	17713928	38931.7	6365325	13989.7	111920	245.978	1.04126	1.83077	158039	347.338	6348709	13953.2	109285	240.187	3	1	455	0	Mock	177.139	S	0.115662
832	20606	60.4282	8939736	26216.2	1827955	5360.57	54800	160.704	1.04869	1.78886	17053	50.0088	1825519	5353.43	53595	157.17	3	1	341	0	Mock	89.3974	G1	0.727888
833	17971	53.3264	9030133	26795.6	1.70888e+06	5070.87	60448	179.371	1.03965	1.8546	14652	43.4777	1706297	5063.2	58641	174.009	3	1	337	0	Mock	90.3013	G1	0.637462
835	135863	518.561	9009213	34386.3	4883454	18639.1	58088	221.71	1.04566	1.62214	132960	507.481	4866157	18573.1	55985	213.683	3	1	262	0	Mock	90.0921	S	0.479385
836	39521	119.399	14063083	42486.7	6817230	20595.9	162135	489.834	1.01831	1.48943	34556	104.399	6779790	20482.8	157519	475.888	3	1	331	0	Mock	140.631	G2	0.914863
838	55982	95.5324	18368602	31345.7	9642235	16454.3	142717	243.544	1.37335	2.2952	48424	82.6348	9602256	16386.1	136508	232.949	3	1	586	0	Mock	183.686	G2	0.292889
839	134959	274.307	10032296	20390.8	2242276	4557.47	50277	102.189	1.06369	1.90447	129793	263.807	2230154	4532.83	48852	99.2927	3	1	492	0	Mock	100.323	S	0.715053
840	26403	75.8707	9282757	26674.6	2170264	6236.39	55761	160.233	1.05824	1.93182	23274	66.8793	2122705	6099.73	50907	146.284	3	1	348	0	Mock	92.8276	G1	0.418109
841	28208	45.3505	18520322	29775.4	2836943	4561	93098	149.675	1.02899	1.72508	22785	36.6318	2786775	4480.35	86047	138.339	3	1	622	0	Mock	185.203	G2	0.172951
842	103124	396.631	9083294	34935.7	4468463	17186.4	60052	230.969	1.08657	2.35385	101044	388.631	4460356	17155.2	58797	226.142	3	1	260	0	Mock	90.8329	S	0.107211
843	23366	86.2214	9120552	33655.2	2439633	9002.34	74318	274.236	1.02413	1.71956	19897	73.4207	2426007	8952.06	71519	263.908	3	1	271	0	Mock	91.2055	G1	0.817339
844	192203	784.502	10793609	44055.5	6763382	27605.6	123763	505.155	1.03754	1.97959	189942	775.274	6746938	27538.5	121528	496.033	3	1	245	0	Mock	107.936	S	0.473143
845	23290	97.8571	8489952	35672.1	4549228	19114.4	72790	305.84	1.05133	1.92437	21109	88.6933	4542240	19085	71539	300.584	3	1	238	0	Mock	84.8995	G1	0.882284
846	169119	458.317	12542296	33990	2614009	7084.04	67887	183.976	1.03513	1.76152	165962	449.762	2562147	6943.49	62437	169.206	3	1	369	0	Mock	125.423	S	0.733289
847	190875	507.646	13622504	36230.1	5631901	14978.5	82163	218.519	1.06813	2.1516	185535	493.444	5613080	14928.4	77075	204.987	3	1	376	0	Mock	136.225	S	0.409726
848	48292	130.873	15144092	41040.9	6.98527e+06	18930.3	176879	479.347	1.06686	2.09485	43782	118.65	6969308	18887	172888	468.531	3	1	369	0	Mock	151.441	G2	0.373511
849	201977	708.691	11903856	41767.9	6502114	22814.4	98202	344.568	1.07929	2.36934	199457	699.849	6486376	22759.2	95959	336.698	3	1	285	0	Mock	119.039	S	0.515638
850	42328	74.3902	18360262	32267.6	4.09497e+06	7196.78	115326	202.682	1.2885	2.92013	34869	61.2812	4067968	7149.33	109018	191.596	3	1	569	0	Mock	183.603	G2	0.88906
853	32632	57.1489	19543372	34226.6	3.8304e+06	6708.22	254299	445.357	1.08163	2.31119	26228	45.9334	3718316	6511.94	244701	428.548	3	1	571	0	Mock	195.434	G2	0.694158
854	28834	90.3887	9546035	29924.9	2387099	7483.07	71936	225.505	1.02766	1.66144	24916	78.1066	2363133	7407.94	67732	212.326	3	1	319	0	Mock	95.4604	G1	0.919507
855	21485	62.2754	9284369	26911.2	3608613	10459.7	52375	151.812	1.05546	1.57471	16519	47.8812	3596255	10423.9	48776	141.38	3	1	345	0	Mock	92.8437	G1	0.710456
856	19398	65.094	9317739	31267.6	2331250	7822.99	54318	182.275	1.10857	2.39274	15278	51.2685	2329078	7815.7	52922	177.591	3	1	298	0	Mock	93.1774	G1	0.177006
857	207341	566.505	10566100	28869.1	6.53945e+06	17867.4	88591	242.052	1.01731	1.59563	204215	557.964	6521662	17818.7	85348	233.191	3	1	366	0	Mock	105.661	S	0.483518
858	238332	572.913	14182985	34093.7	6677754	16052.3	99408	238.962	1.02771	1.77885	232721	559.425	6664260	16019.9	95361	229.233	3	1	416	0	Mock	141.83	S	0.140316
859	203125	690.901	10315095	35085.4	5400675	18369.6	87997	299.31	1.03635	1.9898	201515	685.425	5395653	18352.6	86433	293.99	3	1	294	0	Mock	103.151	S	0.358995
860	166958	421.611	13347339	33705.4	5482274	13844.1	88946	224.611	1.03932	1.64141	164436	415.242	5463602	13797	86650	218.813	3	1	396	0	Mock	133.473	S	0.937117
861	24817	66.1787	9365998	24976	3389220	9037.92	66254	176.677	1.0365	1.76267	20121	53.656	3365135	8973.69	62137	165.699	3	1	375	0	Mock	93.66	G1	0.923305
863	20880	64.2462	9243533	28441.6	3.78235e+06	11638	48083	147.948	1.01161	1.55385	16213	49.8862	3761768	11574.7	44646	137.372	3	1	325	0	Mock	92.4353	G1	0.339631
865	31835	118.346	9379673	34868.7	3242600	12054.3	72324	268.862	1.04345	1.83271	28658	106.535	3240912	12048	71283	264.993	3	1	269	0	Mock	93.7967	G1	0.963197
866	168584	547.351	9814052	31863.8	2443492	7933.42	69600	225.974	1.02583	1.57468	165766	538.201	2442123	7928.97	68676	222.974	3	1	308	0	Mock	98.1405	S	0.147801
867	24311	76.4497	8944661	28127.9	4525838	14232.2	62888	197.761	1.01755	1.71069	22008	69.2075	4508655	14178.2	59046	185.679	3	1	318	0	Mock	89.4466	G1	0.256917
868	23960	77.0418	9198537	29577.3	2189427	7039.96	67135	215.868	1.03962	1.88103	20220	65.0161	2167372	6969.04	63170	203.119	3	1	311	0	Mock	91.9854	G1	0.873557
869	118594	420.546	9225487	32714.5	4790909	16989	80188	284.355	1.03756	1.94326	115017	407.862	4777204	16940.4	77388	274.426	3	1	282	0	Mock	92.2549	S	0.491892
871	162007	349.907	15819234	34166.8	7964234	17201.4	123243	266.184	1.05921	2.12959	157437	340.037	7936738	17142	115455	249.363	3	1	463	0	Mock	158.192	S	0.185518
872	21715	119.313	7.28875e+06	40048.1	2843177	15621.9	72479	398.236	1.08415	2.1978	19538	107.352	2824280	15518	70191	385.665	3	1	182	0	Mock	72.8875	G1	0.532669
873	137332	276.322	16619379	33439.4	3719730	7484.37	103661	208.573	1.0205	1.52314	131470	264.527	3622578	7288.89	94898	190.942	3	1	497	0	Mock	166.194	S	0.32627
875	28562	131.018	8.01431e+06	36762.9	3141501	14410.6	84516	387.688	1.02864	1.8211	26641	122.206	3141008	14408.3	83862	384.688	3	1	218	0	Mock	80.1431	G1	0.446877
876	267544	698.548	12770572	33343.5	7275090	18995	104875	273.825	1.02455	1.77546	261896	683.802	7.24998e+06	18929.5	100420	262.193	3	1	383	0	Mock	127.706	S	0.433077
877	33584	137.639	8500478	34838	4278115	17533.3	80867	331.422	1.04933	2.06967	30914	126.697	4276091	17525	79360	325.246	3	1	244	0	Mock	85.0048	G1	0.357347
880	34723	86.8075	15844784	39612	8.0261e+06	20065.3	165986	414.965	1.06471	1.9625	30350	75.875	8001789	20004.5	158929	397.323	3	1	400	0	Mock	158.448	G2	0.727547
881	225860	599.098	11523604	30566.6	5621118	14910.1	71314	189.162	1.02643	1.75332	220581	585.096	5578088	14796	64423	170.883	3	1	377	0	Mock	115.236	S	0.289913
883	56033	126.485	16799486	37922.1	8166518	18434.6	145679	328.846	1.19244	2.55202	52054	117.503	8163397	18427.5	143310	323.499	3	1	443	0	Mock	167.995	G2	0.779179
884	134164	390.012	9674325	28123	2233641	6493.14	62582	181.924	1.04821	1.92151	132859	386.218	2231706	6487.52	61749	179.503	3	1	344	0	Mock	96.7433	S	0.79559
885	19735	65.5648	8725380	28988	5098084	16937.2	75872	252.066	1.04061	1.92691	16981	56.4153	5081123	16880.8	71567	237.764	3	1	301	0	Mock	87.2538	G1	0.34453
886	144495	375.312	15704397	40790.6	7.4176e+06	19266.5	144262	374.706	1.04704	1.88312	140061	363.795	7401452	19224.6	140913	366.008	3	1	385	0	Mock	157.044	S	0.770873
887	82734	285.29	8725326	30087.3	4734025	16324.2	70301	242.417	1.18311	3.10438	80087	276.162	4723752	16288.8	66779	230.272	3	1	290	0	Mock	87.2533	S	0.735894
888	113186	141.482	17626958	22033.7	4.10987e+06	5137.34	96788	120.985	1.08164	2.32709	99081	123.851	3826547	4783.18	78086	97.6075	3	1	800	0	Mock	176.27	G2	0.141506
889	37773	103.205	14838239	40541.6	7434017	20311.5	236938	647.372	1.05423	1.88251	32651	89.2104	7.39159e+06	20195.6	230496	629.771	3	1	366	0	Mock	148.382	G2	0.865945
890	176673	586.953	9208542	30593.2	5423236	18017.4	74155	246.362	1.09746	2.45033	175025	581.478	5421776	18012.5	72574	241.11	3	1	301	0	Mock	92.0854	S	0.441321
891	224747	700.146	11783770	36709.6	6195175	19299.6	98149	305.76	1.02612	1.70717	220929	688.252	6174238	19234.4	95098	296.255	3	1	321	0	Mock	117.838	S	0.48641
892	41867	94.0831	17066320	38351.3	6947603	15612.6	129086	290.081	1.02499	1.7191	34743	78.0742	6895602	15495.7	121199	272.357	3	1	445	0	Mock	170.663	G2	0.448369
894	227680	671.622	11588524	34184.4	6.07179e+06	17910.9	85822	253.162	1.05591	1.94412	225698	665.776	6070448	17906.9	84439	249.083	3	1	339	0	Mock	115.885	S	0.621169
896	159624	609.252	9187539	35066.9	4464660	17040.7	80044	305.511	1.03408	1.78626	157084	599.557	4455160	17004.4	77680	296.489	3	1	262	0	Mock	91.8754	S	0.866789
897	184653	499.062	14392477	38898.6	7.84526e+06	21203.4	127247	343.911	1.05563	2.06757	182433	493.062	7843812	21199.5	125872	340.195	3	1	370	0	Mock	143.925	S	0.627735
898	205774	560.692	12413536	33824.3	7029893	19155	90386	246.283	1.02334	1.79019	200887	547.376	6.98822e+06	19041.5	84915	231.376	3	1	367	0	Mock	124.135	S	0.401428
899	177142	376.098	16956750	36001.6	3857195	8189.37	97550	207.113	1.02438	1.80467	175816	373.282	3835929	8144.22	94881	201.446	3	1	471	0	Mock	169.567	S	0.416692
900	97268	231.04	15803958	37539.1	3426707	8139.45	113663	269.983	1.02384	1.6152	95738	227.406	3423820	8132.59	112782	267.891	3	1	421	0	Mock	158.04	S	0.810839
901	30768	72.7376	15666752	37037.2	3661555	8656.16	148255	350.485	1.01005	1.50591	28826	68.1466	3593105	8494.34	145302	343.504	3	1	423	0	Mock	156.668	G2	0.348192
902	19681	64.5279	8990431	29476.8	3718806	12192.8	59891	196.364	1.02562	1.70492	17912	58.7279	3715792	12182.9	57021	186.954	3	1	305	0	Mock	89.9043	G1	0.211455
904	27036	94.2021	8963819	31232.8	4.90707e+06	17097.8	68625	239.112	1.04526	1.61672	24778	86.3345	4902444	17081.7	64152	223.526	3	1	287	0	Mock	89.6382	G1	0.876027
908	209380	700.268	10637743	35577.7	4821483	16125.4	89920	300.736	1.01942	1.64883	207113	692.686	4803298	16064.5	86631	289.736	3	1	299	0	Mock	106.377	S	0.175372
911	22148	80.5382	7798873	28359.5	4262792	15501.1	48621	176.804	1.02648	1.66545	20778	75.5564	4239171	15415.2	45539	165.596	3	1	275	0	Mock	77.9887	G1	0.0568773
912	18769	62.149	8523594	28223.8	4280901	14175.2	57868	191.616	1.07401	2.45033	17394	57.596	4279575	14170.8	56155	185.944	3	1	302	0	Mock	85.2359	G1	0.980486
913	226607	733.356	11221888	36316.8	5308694	17180.2	84973	274.994	1.02705	1.77346	223438	723.1	5304183	17165.6	80421	260.262	3	1	309	0	Mock	112.219	S	0.0964509
914	21145	63.8822	8554426	25844.2	4094505	12370.1	60828	183.77	1.1263	2.56798	19523	58.9819	4092983	12365.5	58801	177.647	3	1	331	0	Mock	85.5443	G1	0.863471
915	46893	76.0016	19147560	31033.3	7081606	11477.5	130820	212.026	1.14834	2.07843	40678	65.9287	7072104	11462.1	120915	195.972	3	1	617	0	Mock	191.476	G2	0.566506
916	178826	341.924	12155944	23242.7	4625739	8844.62	61596	117.774	1.09128	2.40153	175559	335.677	4623484	8840.31	57425	109.799	3	1	523	0	Mock	121.559	S	0.367917
917	18248	63.1419	7735848	26767.6	3868568	13386	44995	155.692	1.02045	1.61938	17243	59.6644	3838589	13282.3	41547	143.761	3	1	289	0	Mock	77.3585	G1	0.342342
919	192103	542.664	10556218	29819.8	4700909	13279.4	71475	201.907	1.04682	1.94633	187695	530.212	4661610	13168.4	67009	189.291	3	1	354	0	Mock	105.562	S	0.314573
921	210918	676.019	11039494	35383	5237645	16787.3	86225	276.362	1.03934	2.09295	208059	666.856	5233117	16772.8	83159	266.535	3	1	312	0	Mock	110.395	S	0.517326
923	47019	76.5782	18693794	30445.9	8455466	13771.1	150352	244.873	1.37861	2.41408	43619	71.0407	8410255	13697.5	144966	236.101	3	1	614	0	Mock	186.938	G2	0.901162
924	181267	450.913	12816967	31883	6422659	15976.8	81026	201.557	1.03379	1.8408	178521	444.082	6416364	15961.1	78387	194.993	3	1	402	0	Mock	128.17	S	0.554645
926	24647	91.6245	8805771	32735.2	3920670	14575	81816	304.149	1.00905	1.57993	22142	82.3123	3889244	14458.2	78932	293.428	3	1	269	0	Mock	88.0577	G1	0.725574
927	135756	432.344	13317803	42413.4	5826619	18556.1	100587	320.341	1.04812	2.00318	134668	428.879	5.76367e+06	18355.6	96784	308.229	3	1	314	0	Mock	133.178	S	0.0385572
928	18896	69.4706	8597976	31610.2	3166191	11640.4	67512	248.206	1.01209	1.50735	16957	62.3419	3138506	11538.6	64229	236.136	3	1	272	0	Mock	85.9798	G1	0.77311
929	18719	50.729	9272599	25129	4061277	11006.2	69517	188.393	1.18698	2.8089	15016	40.6938	4.01856e+06	10890.4	65577	177.715	3	1	369	0	Mock	92.726	G1	0.21687
930	20289	79.2539	8503830	33218.1	3186727	12448.2	59694	233.18	1.01975	1.47266	17080	66.7188	3152304	12313.7	54569	213.16	3	1	256	0	Mock	85.0383	G1	0.90315
931	35260	75.5032	16672192	35700.6	5835312	12495.3	122178	261.623	1.02222	1.75803	30937	66.2463	5830326	12484.6	116073	248.55	3	1	467	0	Mock	166.722	G2	0.0429242
933	19264	83.7565	8296205	36070.5	3105105	13500.5	77078	335.122	1.01881	1.62174	17235	74.9348	3102136	13487.5	74688	324.73	3	1	230	0	Mock	82.9621	G1	0.0997329
934	214593	528.554	14301518	35225.4	6649559	16378.2	118108	290.906	1.07309	2.27833	211552	521.064	6618533	16301.8	114515	282.057	3	1	406	0	Mock	143.015	S	0.475589
935	20896	61.0994	9207134	26921.4	4722216	13807.6	83365	243.757	1.07522	1.78063	17980	52.5731	4698408	13738	79270	231.784	3	1	342	0	Mock	92.0713	G1	0.820022
936	35453	53.7982	17444368	26471	5808032	8813.4	150981	229.106	1.29766	2.59635	31017	47.0668	5.73556e+06	8703.43	141513	214.739	3	1	659	0	Mock	174.444	G2	0.298187
937	42010	82.0508	18291292	35725.2	7878884	15388.4	158679	309.92	1.11619	1.89493	38460	75.1172	7834554	15301.9	151559	296.014	3	1	512	0	Mock	182.913	G2	0.150935
938	23456	84.3741	8929090	32119	4325622	15559.8	94859	341.219	1.03495	1.7446	20153	72.4928	4288326	15425.6	89057	320.349	3	1	278	0	Mock	89.2909	G1	0.330267
939	158469	377.307	10063152	23959.9	4540828	10811.5	79527	189.35	1.04365	2.05952	155223	369.579	4508588	10734.7	73362	174.671	3	1	420	0	Mock	100.632	S	0.81388
940	34613	80.683	16511737	38488.9	6871619	16017.8	290617	677.429	1.04026	1.72494	31884	74.3217	6852959	15974.3	285341	665.131	3	1	429	0	Mock	165.117	G2	0.140384
942	70775	219.798	13638094	42354.3	3612681	11219.5	128767	399.898	1.01121	1.61491	66705	207.158	3.56867e+06	11082.8	121522	377.398	3	1	322	0	Mock	136.381	S	0.068852
943	21962	73.2067	8609612	28698.7	4509602	15032	67962	226.54	1.04673	1.88333	19352	64.5067	4486362	14954.5	64492	214.973	3	1	300	0	Mock	86.0961	G1	0.70571
944	139834	363.205	13334243	34634.4	5231428	13588.1	88404	229.621	1.02295	1.56104	137269	356.543	5187174	13473.2	82249	213.634	3	1	385	0	Mock	133.342	S	0.395233
945	193390	507.585	11664376	30615.2	5846703	15345.7	86025	225.787	1.02857	1.78478	191147	501.698	5836202	15318.1	80741	211.919	3	1	381	0	Mock	116.644	S	0.31084
948	29147	86.747	9171689	27296.7	4068715	12109.3	69343	206.378	1.02322	1.72024	25967	77.2827	4.03491e+06	12008.7	63007	187.521	3	1	336	0	Mock	91.7169	G1	0.727771
949	126970	302.31	9670590	23025.2	3299387	7855.68	53059	126.331	1.02531	1.7619	123628	294.352	3285819	7823.38	46500	110.714	3	1	420	0	Mock	96.7059	S	0.815199
950	75018	300.072	8900726	35602.9	4091245	16365	69841	279.364	1.01869	1.6	72853	291.412	4066099	16264.4	65577	262.308	3	1	250	0	Mock	89.0073	S	0.217663
951	17055	55.7353	8676133	28353.4	4.10487e+06	13414.6	57964	189.425	1.03472	1.74183	13856	45.281	4078272	13327.7	53880	176.078	3	1	306	0	Mock	86.7613	G1	0.973819
952	18144	61.9249	8810898	30071.3	3852208	13147.5	60754	207.352	1.04642	1.62799	15092	51.5085	3827206	13062.1	56893	194.174	3	1	293	0	Mock	88.109	G1	0.162358
953	139485	354.023	15637594	39689.3	6830861	17337.2	115407	292.911	1.04911	1.67766	135491	343.886	6.79002e+06	17233.5	110094	279.426	3	1	394	0	Mock	156.376	S	0.290841
954	183313	357.335	15082016	29399.6	7130299	13899.2	111087	216.544	1.0251	1.57895	179068	349.06	7086778	13814.4	104281	203.277	3	1	513	0	Mock	150.82	S	0.179795
955	17367	53.6019	8748227	27000.7	2765967	8536.94	75133	231.892	1.05663	1.88889	14843	45.8117	2.72631e+06	8414.55	69694	215.105	3	1	324	0	Mock	87.4823	G1	0.345506
956	37598	54.8876	18314482	26736.5	6197223	9047.04	95095	138.825	1.06113	1.65483	32048	46.7854	6185314	9029.66	85808	125.267	3	1	685	0	Mock	183.145	G2	0.480061
958	158417	292.282	17125522	31596.9	6865564	12667.1	101065	186.467	1.03966	1.75092	154817	285.64	6805686	12556.6	92939	171.474	3	1	542	0	Mock	171.255	S	0.853606
959	47151	62.0408	18576476	24442.7	6.92727e+06	9114.82	111625	146.875	1.20064	2.22356	39555	52.0461	6850335	9013.6	97516	128.311	3	1	760	0	Mock	185.765	G2	0.889448
960	36193	73.563	17930424	36444	6936653	14098.9	230012	467.504	1.07631	2.16064	30622	62.2398	6882295	13988.4	223206	453.671	3	1	492	0	Mock	179.304	G2	0.220104
961	27704	87.3943	8977028	28318.7	4010092	12650.1	83931	264.767	1.04026	2.05994	24485	77.2397	3975224	12540.1	78689	248.23	3	1	317	0	Mock	89.7703	G1	0.622894
963	16754	47.0618	9038040	25387.8	3.91536e+06	10998.2	69353	194.812	1.13493	2.20107	13686	38.4438	3.88529e+06	10913.7	65449	183.845	3	1	356	0	Mock	90.3804	G1	0.45897
964	18853	49.3534	8668517	22692.5	3252917	8515.49	79865	209.071	1.1952	2.10361	15726	41.1675	3218545	8425.51	75593	197.887	3	1	382	0	Mock	86.6852	G1	0.322334
965	215054	693.723	10388564	33511.5	5617882	18122.2	86970	280.548	1.03059	1.88387	212316	684.89	5.58966e+06	18031.2	81985	264.468	3	1	310	0	Mock	103.886	S	0.316501
966	33694	77.4575	16709929	38413.6	7032506	16166.7	290478	667.765	1.01764	1.51954	29391	67.5655	6987718	16063.7	281902	648.051	3	1	435	0	Mock	167.099	G2	0.482584
967	19412	47.8128	8943247	22027.7	3798425	9355.73	75082	184.931	1.22672	2.75057	15387	37.899	3761586	9264.99	69843	172.027	3	1	406	0	Mock	89.4325	G1	0.729828
969	18172	58.6194	8881854	28651.1	3632838	11718.8	64446	207.89	1.01994	1.56452	15430	49.7742	3.60755e+06	11637.3	61125	197.177	3	1	310	0	Mock	88.8185	G1	0.879173
970	155898	484.155	9900004	30745.4	3668874	11394	64530	200.404	1.04688	1.97826	151713	471.158	3625217	11258.4	58460	181.553	3	1	322	0	Mock	99	S	0.734814
971	145667	371.599	15613910	39831.4	6337707	16167.6	104606	266.852	1.04716	1.95153	140924	359.5	6294791	16058.1	100538	256.474	3	1	392	0	Mock	156.139	S	0.176499
972	96612	239.732	15000641	37222.4	1890657	4691.46	79129	196.35	1.04441	1.94789	93001	230.772	1849927	4590.39	71711	177.943	3	1	403	0	Mock	150.006	S	0.939161
973	129601	248.754	17389724	33377.6	8396955	16117	142621	273.745	1.2361	2.2117	123520	237.083	8336310	16000.6	135424	259.931	3	1	521	0	Mock	173.897	S	0.506312
974	38392	58.7034	18319896	28012.1	6.89105e+06	10536.8	113796	174	1.31917	2.4328	34381	52.5703	6.8481e+06	10471.1	108820	166.391	3	1	654	0	Mock	183.199	G2	0.999809
975	17118	55.9412	8334547	27237.1	3992491	13047.4	79383	259.422	1.15819	2.20365	14994	49	3978043	13000.1	76200	249.02	3	1	306	0	Mock	83.3455	G1	0.197259
976	63167	228.866	9114692	33024.2	4716536	17088.9	80242	290.732	1.02888	1.57971	60683	219.866	4691144	16996.9	77434	280.558	3	1	276	0	Mock	91.1469	S	0.534908
977	19006	67.637	8940759	31817.6	4557335	16218.3	71145	253.185	1.09548	2.17647	17149	61.0285	4532056	16128.3	69184	246.206	3	1	281	0	Mock	89.4076	G1	0.290248
979	26204	76.8446	9178518	26916.5	3826635	11221.8	68893	202.032	1.03241	1.78886	24214	71.0088	3816045	11190.7	66294	194.411	3	1	341	0	Mock	91.7852	G1	0.591065
981	15918	43.2554	8797213	23905.5	3.05716e+06	8307.49	44644	121.315	1.04523	2.02717	12628	34.3152	3020364	8207.51	39060	106.141	3	1	368	0	Mock	87.9721	G1	0.805264
982	36383	67.6264	13990595	26004.8	6309813	11728.3	120030	223.104	1.27228	2.54576	31140	57.881	6264259	11643.6	114743	213.277	3	1	538	0	Mock	139.906	G2	0.723941
983	146826	393.635	9820791	26329.2	3921440	10513.2	62267	166.936	1.07824	2.26542	142565	382.212	3905871	10471.5	55402	148.531	3	1	373	0	Mock	98.2079	S	0.559174
984	170258	395.03	13627641	31618.7	5600660	12994.6	78622	182.418	1.04835	1.92343	165409	383.78	5573684	12932	73304	170.079	3	1	431	0	Mock	136.276	S	0.922299
986	36815	58.2516	17451020	27612.4	8591017	13593.4	131710	208.402	1.21791	2.09585	33818	53.5095	8548879	13526.7	128135	202.745	3	1	632	0	Mock	174.51	G2	0.873832
988	44553	87.8757	15487785	30547.9	7083055	13970.5	109336	215.653	1.06658	1.92678	38158	75.2623	7039405	13884.4	103740	204.615	3	1	507	0	Mock	154.878	G2	0.213835
989	145996	331.057	15349460	34806	7644709	17334.9	118494	268.694	1.04511	1.88662	142825	323.866	7607783	17251.2	115724	262.413	3	1	441	0	Mock	153.495	S	0.771225
991	27473	98.4695	8961322	32119.4	5.14999e+06	18458.7	73660	264.014	1.07413	1.99642	25601	91.7599	5126521	18374.6	72529	259.961	3	1	279	0	Mock	89.6132	G1	0.32283
993	22406	72.9837	8699202	28336.2	3497054	11391.1	73355	238.941	1.01587	1.59609	19934	64.9316	3476831	11325.2	71091	231.567	3	1	307	0	Mock	86.992	G1	0.506863
994	25593	60.791	8610480	20452.4	3444955	8182.79	63162	150.029	1.12018	2.10706	19757	46.9287	3396927	8068.71	56141	133.352	3	1	421	0	Mock	86.1048	G1	0.736853
995	22603	72.9129	8985258	28984.7	3944137	12723	80468	259.574	1.01474	1.68387	20292	65.4581	3927812	12670.4	77929	251.384	3	1	310	0	Mock	89.8526	G1	0.0976764
996	149656	325.339	15954669	34684.1	5042811	10962.6	94077	204.515	1.03444	1.64565	143525	312.011	4973384	10811.7	85623	186.137	3	1	460	0	Mock	159.547	S	0.514922
998	86365	198.54	16419483	37745.9	6008076	13811.7	129034	296.63	1.07738	1.53111	80371	184.761	5972060	13728.9	124155	285.414	3	1	435	0	Mock	164.195	S	0.228647
999	31660	68.8261	14912736	32419	7398346	16083.4	133243	289.659	1.05315	2.19565	29210	63.5	7366382	16013.9	127357	276.863	3	1	460	0	Mock	149.127	G2	0.677141
1000	108547	349.026	7862208	25280.4	3226181	10373.6	46482	149.46	1.03699	1.9164	106365	342.01	3177667	10217.6	41822	134.476	3	1	311	0	Mock	78.6221	S	0.59288
1001	21760	65.9394	9047793	27417.6	3820361	11576.9	78263	237.161	1.06767	2.18182	18076	54.7758	3793309	11494.9	74345	225.288	3	1	330	0	Mock	90.4779	G1	0.0100637
1002	150410	414.353	12514867	34476.2	4509731	12423.5	64160	176.749	1.02631	1.83471	147873	407.364	4474684	12327	60564	166.843	3	1	363	0	Mock	125.149	S	0.475826
1004	15365	75.6897	7325106	36084.3	2845678	14018.1	78934	388.837	1.01994	1.67488	13671	67.3448	2831081	13946.2	75489	371.867	3	1	203	0	Mock	73.2511	G1	0.0439754
1006	27252	102.067	8719899	32658.8	4846757	18152.6	75124	281.363	1.08482	1.79927	25200	94.382	4834988	18108.6	73726	276.127	3	1	267	0	Mock	87.199	G1	0.520081
1007	197358	287.694	17316444	25242.6	7769748	11326.2	110025	160.386	1.48178	4.73132	191700	279.446	7741169	11284.5	104922	152.948	3	1	686	0	Mock	173.164	S	0.030661
1008	39448	84.6524	16755583	35956.2	7219049	15491.5	152226	326.665	1.06472	2.14592	33954	72.8627	7195807	15441.6	146703	314.813	3	1	466	0	Mock	167.556	G2	0.224414
1010	19539	60.4923	8612929	26665.4	3448220	10675.6	77858	241.046	1.01755	1.51703	16578	51.3251	3423847	10600.1	74927	231.972	3	1	323	0	Mock	86.1293	G1	0.58232
1011	12482	62.0995	7027976	34965.1	2949167	14672.5	75157	373.915	1.06479	2.06965	10998	54.7164	2934510	14599.6	72089	358.652	3	1	201	0	Mock	70.2798	G1	0.107473
1012	40229	74.6364	17108854	31741.8	6576617	12201.5	119109	220.981	1.30462	2.13366	34390	63.8033	6543339	12139.8	114467	212.369	3	1	539	0	Mock	171.089	G2	0.287545
1013	166444	540.403	9832943	31925.1	4558762	14801.2	92872	301.532	1.0154	1.56169	163163	529.75	4536704	14729.6	89527	290.672	3	1	308	0	Mock	98.3294	S	0.456704
1014	162679	472.904	10471814	30441.3	4615805	13418	74385	216.235	1.0153	1.59593	160345	466.119	4587175	13334.8	70648	205.372	3	1	344	0	Mock	104.718	S	0.0209501
1015	17135	57.1167	9020912	30069.7	3.32793e+06	11093.1	48054	160.18	1.02473	1.76667	15440	51.4667	3302975	11009.9	45207	150.69	3	1	300	0	Mock	90.2091	G1	0.411616
1016	133367	376.743	9394501	26538.1	3710347	10481.2	59222	167.294	1.01684	1.60734	130300	368.079	3695413	10439	53693	151.675	3	1	354	0	Mock	93.945	S	0.489459
1017	161552	477.965	9758444	28871.1	4389964	12988.1	59487	175.997	1.06767	2.2071	157257	465.257	4368245	12923.8	56349	166.713	3	1	338	0	Mock	97.5844	S	0.243678
1018	18118	68.8897	7882081	29969.9	3658130	13909.2	79178	301.057	1.04184	1.58175	15082	57.346	3646035	13863.3	76595	291.236	3	1	263	0	Mock	78.8208	G1	0.588639
1019	166940	512.086	9481309	29083.8	4316072	13239.5	67955	208.451	1.0275	1.60123	162675	499.003	4299526	13188.7	64420	197.607	3	1	326	0	Mock	94.8131	S	0.75324
1020	22020	71.2621	8090345	26182.3	4198979	13588.9	52739	170.676	1.04818	1.97411	18136	58.6926	4.18531e+06	13544.7	49997	161.803	3	1	309	0	Mock	80.9035	G1	0.235834
1021	204754	603.994	10529420	31060.2	5315484	15679.9	75281	222.068	1.04932	2.0826	203186	599.369	5293460	15614.9	71801	211.802	3	1	339	0	Mock	105.294	S	0.6205
1022	134462	390.878	9808304	28512.5	4322413	12565.2	56872	165.326	1.00109	1.5407	132536	385.279	4296454	12489.7	53046	154.203	3	1	344	0	Mock	98.083	S	0.639622
1023	178227	385.773	12221214	26452.8	4781634	10349.9	81711	176.864	1.05184	1.97836	172446	373.26	4747158	10275.2	75731	163.92	3	1	462	0	Mock	122.212	S	0.94854
1025	18385	59.6916	8989589	29187	3.41801e+06	11097.4	56843	184.555	1.02872	1.9513	16359	53.1136	3394295	11020.4	54020	175.39	3	1	308	0	Mock	89.8959	G1	0.848345
1026	32927	69.1744	16558908	34787.6	6912016	14521	156097	327.935	1.06187	2.0042	28387	59.6366	6908253	14513.1	152889	321.195	3	1	476	0	Mock	165.589	G2	0.49042
1027	192839	503.496	12752025	33295.1	5701377	14886.1	96750	252.611	1.04376	1.89295	190258	496.757	5677413	14823.5	93706	244.663	3	1	383	0	Mock	127.52	S	0.185349
1028	29971	83.0222	8283374	22945.6	1815698	5029.63	44528	123.346	1.02914	1.74238	25326	70.1551	1791145	4961.62	37628	104.233	3	1	361	0	Mock	82.8337	G1	0.995815
1029	33420	66.3095	16733969	33202.3	5844976	11597.2	119035	236.181	1.11368	1.99423	27582	54.7262	5810954	11529.7	114231	226.649	3	1	504	0	Mock	167.34	G2	0.129356
1030	19890	62.7445	7.67137e+06	24199.9	3.65982e+06	11545.2	64039	202.016	1.01284	1.57729	16106	50.8076	3646089	11501.9	61076	192.669	3	1	317	0	Mock	76.7137	G1	0.471457
1031	23166	77.4783	8361025	27963.3	4027041	13468.4	76154	254.696	1.02764	1.83612	20774	69.4783	4.01911e+06	13441.8	73387	245.441	3	1	299	0	Mock	83.6102	G1	0.0680931
1032	24605	82.8451	8290796	27915.1	3885325	13081.9	68831	231.754	1.06971	2.05387	22304	75.0976	3879411	13062	66788	224.875	3	1	297	0	Mock	82.908	G1	0.943851
1034	20023	74.7127	8662239	32321.8	3489830	13021.8	56249	209.884	1.02537	1.67537	16553	61.7649	3472678	12957.8	53350	199.067	3	1	268	0	Mock	86.6224	G1	0.719389
1035	22089	58.904	12596703	33591.2	3590328	9574.21	72426	193.136	1.02336	1.76267	21405	57.08	3575032	9533.42	69087	184.232	3	1	375	0	Mock	125.967	G2	0.349993
1036	22194	73.4901	7.63772e+06	25290.5	2713565	8985.31	55724	184.517	1.03337	1.99007	19680	65.1656	2692192	8914.54	51564	170.742	3	1	302	0	Mock	76.3772	G1	0.254382
1037	189258	459.364	13324478	32341	5125053	12439.4	69311	168.231	1.02594	1.65049	184654	448.189	5106522	12394.5	64641	156.896	3	1	412	0	Mock	133.245	S	0.265303
1038	25247	71.1183	13103906	36912.4	5356906	15089.9	140810	396.648	1.07178	2.08451	23439	66.0254	5337242	15034.5	137561	387.496	3	1	355	0	Mock	131.039	G2	0.127294
1039	196672	530.113	9720099	26199.7	4324977	11657.6	70848	190.965	1.02256	1.6496	191160	515.256	4302048	11595.8	66878	180.264	3	1	371	0	Mock	97.201	S	0.525809
1040	122963	266.154	15232064	32969.8	5294538	11460	84291	182.448	1.02109	1.67316	118888	257.333	5259297	11383.8	78449	169.803	3	1	462	0	Mock	152.321	S	0.141817
1041	140122	391.402	9198663	25694.6	3679967	10279.2	57331	160.142	1.04096	1.74581	137974	385.402	3653037	10204	53852	150.425	3	1	358	0	Mock	91.9866	S	0.316731
1043	128646	319.221	9751588	24197.5	4.19391e+06	10406.7	54289	134.712	1.07456	2.24566	124487	308.901	4187360	10390.5	51836	128.625	3	1	403	0	Mock	97.5159	S	0.727544
1046	69995	99.8502	19410758	27690.1	7.93779e+06	11323.5	175499	250.355	1.3903	2.52111	63551	90.6576	7902264	11272.8	167086	238.354	3	1	701	0	Mock	194.108	G2	0.652125
1048	19657	61.8145	8404476	26429.2	2575526	8099.14	50880	160	1.04029	1.87421	17474	54.9497	2547328	8010.47	46376	145.836	3	1	318	0	Mock	84.0448	G1	0.475325
1049	34059	83.4779	15367916	37666.5	6357187	15581.3	124864	306.039	1.01835	1.53186	30998	75.9755	6351151	15566.5	122769	300.904	3	1	408	0	Mock	153.679	G2	0.969206
1051	23589	78.1093	7649781	25330.4	2745080	9089.67	53538	177.278	1.03597	1.96358	20978	69.4636	2.71879e+06	9002.61	48921	161.99	3	1	302	0	Mock	76.4978	G1	0.0135087
1052	126821	308.567	8464523	20594.9	4197654	10213.3	59178	143.985	1.11037	2.4988	125682	305.796	4188753	10191.6	56482	137.426	3	1	411	0	Mock	84.6452	S	0.483753
1053	164057	259.584	16723043	26460.5	6720682	10634	106781	168.957	1.2794	2.38354	158718	251.136	6658297	10535.3	96815	153.188	3	1	632	0	Mock	167.23	S	0.256114
1054	12896	41.4662	9519002	30607.7	3775206	12138.9	82722	265.987	1.04481	2.00965	12541	40.3248	3770825	12124.8	80650	259.325	3	1	311	0	Mock	95.19	G1	0.823718
1055	39460	93.286	16122458	38114.6	6349410	15010.4	134564	318.118	1.03078	1.82588	37423	88.4705	6317680	14935.4	131750	311.466	3	1	423	0	Mock	161.225	G2	0.232773
1058	174953	464.066	12474979	33090.1	4701045	12469.6	82566	219.008	1.01439	1.44297	170821	453.106	4656457	12351.3	78650	208.621	3	1	377	0	Mock	124.75	S	0.715143
1059	21156	64.304	8555361	26004.1	3349498	10180.8	48537	147.529	1.0601	1.81024	18131	55.1094	3308092	10055	45271	137.602	3	1	329	0	Mock	85.5536	G1	0.558051
1061	86157	144.802	12422474	20878.1	7068142	11879.2	113045	189.992	1.27147	2.44411	84579	142.15	7.06003e+06	11865.6	111394	187.217	4	1	595	0	Mock	124.225	S	0.418637
1062	17713	54.3344	8122620	24916	4496685	13793.5	86203	264.426	1.1093	2.4816	14903	45.7147	4461794	13686.5	81655	250.475	4	1	326	0	Mock	81.2262	G1	0.00531005
1063	124668	574.507	8492992	39138.2	4.08419e+06	18821.2	75907	349.802	1.04391	1.82949	122684	565.364	4.06164e+06	18717.2	72624	334.673	4	1	217	0	Mock	84.9299	S	0.0113551
1065	182422	300.036	18033008	29659.6	10150952	16695.6	156136	256.803	1.13095	2.18987	177583	292.077	10134828	16669.1	152221	250.363	4	1	608	0	Mock	180.33	S	0.083291
1066	181330	546.175	9798908	29514.8	5457907	16439.5	82615	248.84	1.12078	2.62651	179036	539.265	5449324	16413.6	80564	242.663	4	1	332	0	Mock	97.9891	S	0.0510755
1067	109756	315.391	8060465	23162.3	4494181	12914.3	71854	206.477	1.05338	2.02874	107756	309.644	4482727	12881.4	69411	199.457	4	1	348	0	Mock	80.6047	S	0.965517
1068	189716	532.91	12259316	34436.3	7565657	21251.8	98098	275.556	1.0638	1.98599	187580	526.91	7554371	21220.1	95709	268.846	4	1	356	0	Mock	122.593	S	0.859003
1069	154133	294.709	17622778	33695.6	10069826	19254	123996	237.086	1.2822	2.55161	150222	287.231	10064313	19243.4	120454	230.314	4	1	523	0	Mock	176.228	S	0.152027
1070	105336	416.348	8757045	34612.8	4903669	19382.1	57239	226.241	1.02002	1.55731	103196	407.889	4903163	19380.1	56255	222.352	4	1	253	0	Mock	87.5704	S	0.000664219
1071	205319	522.44	12790069	32544.7	7527786	19154.7	119984	305.303	1.07786	2.17048	202408	515.033	7516963	19127.1	117633	299.321	4	1	393	0	Mock	127.901	S	0.941668
1072	160245	705.925	8909282	39247.9	5867549	25848.2	92626	408.044	1.05996	2.11894	157806	695.181	5857731	25805	91250	401.982	4	1	227	0	Mock	89.0928	S	0.278325
1073	129293	545.54	8519432	35947	5927752	25011.6	94932	400.557	1.02648	1.72996	127531	538.105	5927117	25008.9	94191	397.43	4	1	237	0	Mock	85.1943	S	0.185898
1074	192093	548.837	10724082	30640.2	6338506	18110	87442	249.834	1.02912	1.65143	188149	537.569	6308674	18024.8	84401	241.146	4	1	350	0	Mock	107.241	S	0.691508
1075	187575	788.13	10115683	42502.9	7176943	30155.2	104486	439.017	1.01804	1.68067	185385	778.929	7146414	30026.9	102778	431.84	4	1	238	0	Mock	101.157	S	0.108904
1079	18965	97.2564	7.53827e+06	38657.8	5113068	26220.9	77398	396.913	1.04065	1.99487	17733	90.9385	5076996	26035.9	75554	387.456	4	1	195	0	Mock	75.3827	G1	0.520678
1080	262910	617.16	13126669	30813.8	7.81734e+06	18350.6	111455	261.631	1.04979	2.06808	259345	608.791	7723186	18129.5	107232	251.718	4	1	426	0	Mock	131.267	S	0.397919
1081	163121	474.189	10183387	29602.9	6900997	20061	95587	277.869	1.01891	1.64244	161657	469.933	6862931	19950.4	93452	271.663	4	1	344	0	Mock	101.834	S	0.774501
1082	195920	638.176	11065909	36045.3	7646437	24907	103840	338.241	1.04637	1.98697	194087	632.205	7610380	24789.5	101822	331.668	4	1	307	0	Mock	110.659	S	0.140957
1083	29664	163.889	6937004	38326	3403318	18802.9	73277	404.845	1.0121	1.69061	28073	155.099	3.37491e+06	18645.9	71648	395.845	4	1	181	0	Mock	69.37	S	0.967338
1085	38928	80.9314	17772126	36948.3	10079942	20956.2	178351	370.792	1.05889	2.0499	35423	73.6445	10004174	20798.7	173350	360.395	4	1	481	0	Mock	177.721	G2	0.617657
1087	199221	603.7	11282674	34189.9	8237897	24963.3	104034	315.255	1.03916	1.90606	197571	598.7	8220878	24911.8	102249	309.845	4	1	330	0	Mock	112.827	S	0.700856
1088	22623	86.6782	8760789	33566.2	4405873	16880.7	77784	298.023	1.0244	1.57088	20879	79.9962	4369613	16741.8	76253	292.157	4	1	261	0	Mock	87.6079	G1	0.913284
1089	219367	485.325	15060790	33320.3	7060212	15619.9	106363	235.316	1.03687	1.94027	214916	475.478	6955637	15388.6	102117	225.923	4	1	452	0	Mock	150.608	S	0.524577
1090	223545	592.958	14095730	37389.2	8910639	23635.6	135132	358.44	1.04498	1.76658	220545	585	8856406	23491.8	131295	348.263	4	1	377	0	Mock	140.957	S	0.354225
1091	171068	365.53	10330562	22073.8	5281228	11284.7	60881	130.088	1.03637	1.9188	168044	359.068	5233172	11182	58545	125.096	4	1	468	0	Mock	103.306	S	0.120277
1092	136896	444.468	9803686	31830.1	5719701	18570.5	88928	288.727	1.04467	1.89935	134518	436.747	5671714	18414.7	86697	281.484	4	1	308	0	Mock	98.0369	S	0.754901
1094	209133	807.463	10226185	39483.3	6293464	24299.1	106047	409.448	1.01952	1.57915	206169	796.019	6235890	24076.8	103381	399.154	4	1	259	0	Mock	102.262	S	0.100252
1095	31481	115.315	12053357	44151.5	8885989	32549.4	218282	799.568	1.05398	1.9707	29916	109.582	8849813	32416.9	216937	794.641	4	1	273	0	Mock	120.534	G2	0.758985
1096	190837	466.594	14738892	36036.4	8758453	21414.3	127381	311.445	1.05509	2.03423	188246	460.259	8717610	21314.4	125760	307.482	4	1	409	0	Mock	147.389	S	0.0170605
1097	183079	642.382	11282242	39586.8	6821200	23934	103203	362.116	1.01642	1.60702	179782	630.814	6760115	23719.7	99547	349.288	4	1	285	0	Mock	112.822	S	0.967055
1098	32743	96.3029	14264420	41954.2	10464222	30777.1	390282	1147.89	1.0657	2.28824	30985	91.1324	10417248	30639	388022	1141.24	4	1	340	0	Mock	142.644	G2	0.615058
1099	56814	105.017	18707596	34579.7	7983016	14756	155470	287.375	1.03252	1.84843	47603	87.9908	7844640	14500.3	143531	265.307	4	1	541	0	Mock	187.076	G2	0.552439
1100	183648	484.559	13758952	36303.3	9775297	25792.3	150874	398.084	1.03232	1.81794	180995	477.559	9760123	25752.3	148465	391.728	4	1	379	0	Mock	137.59	S	0.29595
1101	56093	95.7218	18908044	32266.3	8108803	13837.5	163998	279.86	1.05991	2.02048	45264	77.2423	7959835	13583.3	150624	257.038	4	1	586	0	Mock	189.08	G2	0.929292
1102	107554	368.336	9207460	31532.4	5411477	18532.5	80199	274.654	1.06724	2.15068	105275	360.531	5362100	18363.4	77787	266.394	4	1	292	0	Mock	92.0746	S	0.265906
1103	168536	579.162	9608534	33019	7350035	25257.9	110396	379.368	1.06545	2.16151	167268	574.804	7337340	25214.2	108922	374.302	4	1	291	0	Mock	96.0853	S	0.828147
1106	255299	659.687	13850831	35790.3	6260903	16178	124651	322.096	1.05364	2.08786	248604	642.388	6161178	15920.4	116155	300.142	4	1	387	0	Mock	138.508	S	0.51899
1107	20339	73.692	9103185	32982.6	4933924	17876.5	91419	331.228	1.04878	1.8556	17587	63.721	4872322	17653.3	87514	317.08	4	1	276	0	Mock	91.0319	G1	0.0660743
1109	215249	511.28	15790485	37507.1	9044064	21482.3	175708	417.359	1.04687	1.8361	211280	501.853	8975782	21320.1	170944	406.043	4	1	421	0	Mock	157.905	S	0.438256
1112	22315	79.6964	8740190	31215	6955554	24841.3	91671	327.396	1.04975	2.16071	20947	74.8107	6916162	24700.6	89813	320.761	4	1	280	0	Mock	87.4019	G1	0.357758
1113	17371	71.1926	8428094	34541.4	3762613	15420.5	89303	365.996	1.03247	1.7418	13655	55.9631	3701972	15172	85129	348.889	4	1	244	0	Mock	84.2809	G1	0.163684
1115	38187	90.7055	15957576	37904	6375626	15144	291688	692.846	1.0402	1.84798	33458	79.4727	6330145	15036	286348	680.162	4	1	421	0	Mock	159.576	G2	0.2628
1116	19831	75.1174	8574180	32478	4597336	17414.2	80840	306.212	1.01856	1.57576	16782	63.5682	4563983	17287.8	79275	300.284	4	1	264	0	Mock	85.7418	G1	0.522062
1117	19251	56.2895	9274486	27118.4	5243478	15331.8	75465	220.658	1.03207	1.52047	16540	48.3626	5212647	15241.7	72424	211.766	4	1	342	0	Mock	92.7449	G1	0.0351601
1119	153394	370.517	15163266	36626.2	3.8677e+06	9342.26	82202	198.556	1.01647	1.47343	149739	361.688	3.79387e+06	9163.95	77276	186.657	4	1	414	0	Mock	151.633	S	0.816364
1120	44422	71.0752	18013222	28821.2	8407123	13451.4	152695	244.312	1.11292	2.32917	38161	61.0576	8344640	13351.4	144701	231.522	4	1	625	0	Mock	180.132	G2	0.552581
1121	34544	84.0487	8849174	21530.8	5858555	14254.4	109565	266.582	1.01789	1.6764	29780	72.4574	5796309	14102.9	103815	252.591	4	1	411	0	Mock	88.4917	G1	0.851809
1122	130524	372.926	12594643	35984.7	3751244	10717.8	80042	228.691	1.02534	1.82857	126892	362.549	3686451	10532.7	74930	214.086	4	1	350	0	Mock	125.946	S	0.962395
1123	38570	79.5258	17982736	37077.8	9632684	19861.2	199612	411.571	1.16206	2.26744	34889	71.9361	9566796	19725.4	193887	399.767	4	1	485	0	Mock	179.827	G2	0.110522
1124	163315	420.915	14560764	37527.7	4760684	12269.8	103648	267.134	1.05954	1.81959	159773	411.786	4710830	12141.3	99733	257.044	4	1	388	0	Mock	145.608	S	0.630832
1125	200586	581.409	10588059	30690	7814477	22650.7	110297	319.701	1.0226	1.69275	197129	571.388	7786371	22569.2	107307	311.035	4	1	345	0	Mock	105.881	S	0.997994
1126	34253	78.924	16366299	37710.4	4305820	9921.24	125306	288.724	1.02203	1.62673	29918	68.9355	4227508	9740.8	120214	276.991	4	1	434	0	Mock	163.663	G2	0.987889
1127	207094	575.261	10419405	28942.8	4446715	12352	84990	236.083	1.01072	1.71389	203134	564.261	4410187	12250.5	80396	223.322	4	1	360	0	Mock	104.194	S	0.603323
1128	20860	50.5085	8450414	20461.1	3.60545e+06	8729.9	51647	125.053	1.09648	2.25	16655	40.3269	3564501	8630.75	46759	113.218	4	1	413	0	Mock	84.5041	G1	0.128021
1129	175261	695.48	8839431	35077.1	4919220	19520.7	90848	360.508	1.0249	1.5754	173307	687.726	4909643	19482.7	88892	352.746	4	1	252	0	Mock	88.3943	S	0.583193
1130	22468	72.2444	9156726	29442.8	6544126	21042.2	85560	275.113	1.04768	2.04823	20880	67.1383	6532960	21006.3	84289	271.026	4	1	311	0	Mock	91.5673	G1	0.00206464
1131	41608	96.5383	8289003	19232	6398830	14846.5	67340	156.241	1.03025	1.87471	37298	86.5383	6354539	14743.7	63192	146.617	4	1	431	0	Mock	82.89	G1	0.198911
1132	263249	783.479	9012540	26823	5810354	17292.7	128591	382.711	1.03097	1.64881	259260	771.607	5778593	17198.2	125558	373.685	4	1	336	0	Mock	90.1254	S	0.956123
1133	130177	281.16	9459328	20430.5	3329151	7190.39	52308	112.976	1.03534	1.82505	126101	272.356	3285633	7096.4	47639	102.892	4	1	463	0	Mock	94.5933	S	0.330441
1134	139771	423.548	13220463	40062	3.81701e+06	11566.7	118068	357.782	1.0224	1.66061	137110	415.485	3765763	11411.4	114416	346.715	4	1	330	0	Mock	132.205	S	0.63839
1135	38280	82.3226	16908420	36362.2	9554531	20547.4	206392	443.854	1.0482	1.91398	36420	78.3226	9537839	20511.5	204154	439.041	4	1	465	0	Mock	169.084	G2	0.280859
1136	15696	78.8744	7494903	37662.8	2364200	11880.4	53135	267.01	1.04349	1.80905	14616	73.4472	2337016	11743.8	51974	261.176	4	1	199	0	Mock	74.949	G1	0.947822
1138	31432	62.4891	17083098	33962.4	5381656	10699.1	180651	359.147	1.03321	1.88668	27728	55.1252	5317996	10572.6	176223	350.344	4	1	503	0	Mock	170.831	G2	0.329651
1139	207288	615.098	12782344	37929.8	9426248	27971.1	139736	414.647	1.05519	2.08876	206236	611.976	9425574	27969.1	139062	412.647	4	1	337	0	Mock	127.823	S	0.791761
1140	27992	161.803	6746802	38998.9	5189523	29997.2	87968	508.486	1.01905	1.81503	27481	158.85	5188666	29992.3	87449	505.486	4	1	173	0	Mock	67.468	S	0.108166
1141	20247	71.2923	8626729	30375.8	4651378	16378.1	61615	216.954	1.11327	2.50704	19318	68.0211	4650050	16373.4	60718	213.796	4	1	284	0	Mock	86.2673	G1	0.392319
1142	151690	585.676	8511018	32861.1	6550621	25292	120341	464.637	1.12654	2.52692	150660	581.699	6549608	25288.1	118835	458.822	4	1	259	0	Mock	85.1102	S	0.221218
1143	184788	423.826	13062147	29959.1	5475679	12558.9	100194	229.803	1.05277	2.04128	181399	416.053	5431964	12458.6	97032	222.55	4	1	436	0	Mock	130.621	S	0.683726
1144	188276	460.333	14100964	34476.7	4354604	10647	137575	336.369	1.01662	1.6846	185328	453.125	4307735	10532.4	135296	330.797	4	1	409	0	Mock	141.01	S	0.102446
1145	21426	65.3232	8332013	25402.5	2253223	6869.58	52235	159.253	1.03052	1.625	20201	61.5884	2222589	6776.19	51116	155.841	4	1	328	0	Mock	83.3201	G1	0.397026
1146	190496	513.466	13207867	35600.7	4935520	13303.3	123622	333.213	1.03496	1.60647	187157	504.466	4890201	13181.1	121006	326.162	4	1	371	0	Mock	132.079	S	0.27665
1147	140652	456.662	12662816	41113	8611452	27959.3	145867	473.594	1.0154	1.60065	139154	451.799	8610205	27955.2	144794	470.11	4	1	308	0	Mock	126.628	S	0.506343
1148	132119	428.958	8341331	27082.2	6623776	21505.8	89257	289.795	1.04218	1.89935	129671	421.01	6622320	21501	88313	286.731	4	1	308	0	Mock	83.4133	S	0.349898
1149	124091	424.969	8375920	28684.7	5.92418e+06	20288.3	89497	306.497	1.06633	2.14676	122170	418.39	5923197	20284.9	88770	304.007	4	1	292	0	Mock	83.7592	S	0.706411
1151	178010	400.923	15329147	34525.1	4506276	10149.3	108261	243.831	1.05511	1.97523	175159	394.502	4478628	10087	105021	236.534	4	1	444	0	Mock	153.291	S	0.633987
1152	23198	70.297	8551667	25914.1	2818940	8542.24	54870	166.273	1.01452	1.83333	19848	60.1455	2798363	8479.89	51827	157.052	4	1	330	0	Mock	85.5167	G1	0.230571
1153	31794	92.1565	8600060	24927.7	3536465	10250.6	66746	193.467	1.03655	1.71884	27646	80.1333	3529607	10230.7	63521	184.119	4	1	345	0	Mock	86.0006	G1	0.268709
1155	124066	270.886	8766337	19140.5	2445115	5338.68	82377	179.862	1.01246	1.54803	117779	257.159	2432499	5311.13	77330	168.843	4	1	458	0	Mock	87.6634	S	0.955568
1156	25971	86.2824	8341050	27711.1	3362666	11171.6	65449	217.439	1.03242	1.7608	22649	75.2459	3358223	11156.9	63048	209.462	4	1	301	0	Mock	83.4105	G1	0.31655
1157	20134	95.4218	7320330	34693.5	5110899	24222.3	124791	591.427	1.02804	1.82938	18674	88.5024	5109422	24215.3	123947	587.427	4	1	211	0	Mock	73.2033	G1	0.826805
1158	153091	336.464	13424563	29504.5	3774280	8295.12	61247	134.609	1.01816	1.59341	147452	324.07	3.76404e+06	8272.61	56319	123.778	4	1	455	0	Mock	134.246	S	0.103991
1159	19770	92.8169	7357903	34544.1	5019725	23566.8	119125	559.272	1.02631	1.92488	18279	85.8169	5018415	23560.6	118362	555.69	4	1	213	0	Mock	73.579	G1	0.633982
1160	32360	67.8407	16671593	34950.9	4955400	10388.7	142538	298.822	1.02791	1.73795	28686	60.1384	4937000	10350.1	137950	289.203	4	1	477	0	Mock	166.716	G2	0.751032
1162	201816	433.082	15463465	33183.4	5452768	11701.2	123511	265.045	1.02118	1.47854	196466	421.601	5444135	11682.7	119170	255.73	4	1	466	0	Mock	154.635	S	0.426002
1163	14969	80.9135	6886380	37223.7	5029920	27188.8	82209	444.373	1.05084	2.16216	13996	75.6541	5028627	27181.8	81284	439.373	4	1	185	0	Mock	68.8638	G1	0.892707
1164	162281	488.798	10040226	30241.6	6.73612e+06	20289.5	92412	278.349	1.02568	1.96687	159532	480.518	6732971	20280	90833	273.593	4	1	332	0	Mock	100.402	S	0.103578
1165	157304	370.127	10089153	23739.2	6460301	15200.7	74228	174.654	1.02955	1.55529	154199	362.821	6456671	15192.2	72216	169.92	4	1	425	0	Mock	100.892	S	0.0180964
1166	184567	479.395	12284998	31909.1	4512465	11720.7	90536	235.158	1.02682	1.7039	182278	473.449	4507461	11707.7	88017	228.616	4	1	385	0	Mock	122.85	S	0.590585
1167	104971	348.741	7895424	26230.6	4823137	16023.7	56120	186.445	1.05027	1.67774	103278	343.116	4818140	16007.1	53782	178.678	4	1	301	0	Mock	78.9542	S	0.435532
1168	161999	269.998	15223311	25372.2	10007832	16679.7	183148	305.247	1.27944	2.30836	157623	262.705	9997753	16662.9	177361	295.602	4	1	600	0	Mock	152.233	S	0.798689
1169	15322	53.7614	7307833	25641.5	4882903	17133	72072	252.884	1.03027	2.16491	13174	46.2246	4878397	17117.2	69305	243.175	4	1	285	0	Mock	73.0783	G1	0.923456
1170	14162	45.6839	5931423	19133.6	2767305	8926.79	42284	136.4	1.04921	1.88387	13719	44.2548	2765463	8920.85	41664	134.4	4	1	310	0	Mock	59.3142	G1	0.299154
1171	157232	449.234	15273371	43638.2	6.75594e+06	19302.7	118032	337.234	1.06039	2.18571	153577	438.791	6.7018e+06	19148	116309	332.311	5	1	350	0	Mock	152.734	S	0.388404
1172	14895	59.1071	8973505	35609.1	4.17185e+06	16555	72305	286.925	1.1062	2.50787	14357	56.9722	4.15688e+06	16495.5	71538	283.881	5	1	252	0	Mock	89.7351	G1	0.486272
1173	32200	66.2551	17377332	35755.8	7322732	15067.4	132374	272.374	1.39051	1.83555	28883	59.43	7260989	14940.3	130662	268.852	5	1	486	0	Mock	173.773	G2	0.588151
1174	133407	471.403	7978081	28191.1	3686196	13025.4	69268	244.763	1.02576	1.54064	131700	465.371	3671147	12972.3	67526	238.608	5	1	283	0	Mock	79.7808	S	0.983854
1175	16815	49.8961	8990019	26676.6	3.88251e+06	11520.8	75765	224.822	1.0729	1.88857	16192	48.0475	3836333	11383.8	73821	219.053	5	1	337	0	Mock	89.9002	G1	0.69733
1176	13549	54.4137	8340861	33497.4	3626855	14565.7	56862	228.361	1.02785	1.7751	12604	50.6185	3606020	14482	55204	221.703	5	1	249	0	Mock	83.4086	G1	0.389549
1177	172247	509.607	11162259	33024.4	4871765	14413.5	76936	227.621	1.11078	2.49263	169550	501.627	4849733	14348.3	73392	217.136	5	1	338	0	Mock	111.623	S	0.263768
1179	12944	43.291	6399957	21404.5	3714276	12422.3	69118	231.164	1.0576	1.74917	11437	38.2508	3712467	12416.3	67714	226.468	5	1	299	0	Mock	63.9996	G1	0.135548
1181	13413	68.4337	7.41632e+06	37838.4	3.46523e+06	17679.8	58500	298.469	1.05144	2.09184	12960	66.1225	3449239	17598.2	57489	293.311	5	1	196	0	Mock	74.1632	G1	0.925395
1182	18458	75.6475	8718707	35732.4	3622369	14845.8	74572	305.623	1.06106	1.87705	17726	72.6475	3598695	14748.8	72790	298.32	5	1	244	0	Mock	87.1871	G1	0.664666
1183	185345	664.319	11682321	41872.1	6207349	22248.6	74430	266.774	1.03857	1.96774	183099	656.269	6195457	22205.9	72297	259.129	5	1	279	0	Mock	116.823	S	0.423054
1184	181805	586.468	12826233	41374.9	6768781	21834.8	102388	330.284	1.02802	1.70968	178755	576.629	6755188	21790.9	99604	321.303	5	1	310	0	Mock	128.262	S	0.198991
1185	73252	146.212	13634443	27214.5	6068298	12112.4	110091	219.743	1.3997	3.19757	71291	142.297	6039591	12055.1	106253	212.082	5	1	501	0	Mock	136.344	S	0.367475
1186	212874	445.343	16609846	34748.6	6415003	13420.5	100607	210.475	1.0287	1.73431	211125	441.684	6364833	13315.5	96771	202.45	5	1	478	0	Mock	166.098	S	0.706872
1187	97026	380.494	8419316	33016.9	3754700	14724.3	73564	288.486	1.08765	2.26667	95333	373.855	3742786	14677.6	71543	280.561	5	1	255	0	Mock	84.1932	S	0.649534
1188	30107	84.8084	15089709	42506.2	6701342	18877	144222	406.259	1.04803	2.04225	28346	79.8479	6679111	18814.4	140206	394.946	5	1	355	0	Mock	150.897	G2	0.927976
1189	32984	81.6436	16037012	39695.6	7112955	17606.3	174193	431.171	1.02212	1.54703	31518	78.0149	7.10321e+06	17582.2	172762	427.629	5	1	404	0	Mock	160.37	G2	0.866861
1190	17090	62.3723	8492636	30995	3.99651e+06	14585.8	72135	263.266	1.07672	2.23358	15467	56.4489	3985523	14545.7	69542	253.803	5	1	274	0	Mock	84.9264	G1	0.816151
1191	161208	620.031	9153536	35205.9	4195776	16137.6	58286	224.177	1.00901	1.7	158947	611.335	4178365	16070.6	55166	212.177	5	1	260	0	Mock	91.5354	S	0.911451
1192	17465	82.7725	7741106	36687.7	3835711	18178.7	71795	340.261	1.02629	1.76777	16621	78.7725	3.82669e+06	18136	70017	331.834	5	1	211	0	Mock	77.4111	G1	0.276337
1193	18220	66.7399	8479675	31061.1	4013833	14702.7	70430	257.985	1.08407	2.12727	16488	60.3956	4001670	14658.1	67630	247.729	5	1	273	0	Mock	84.7968	G1	0.369524
1194	15661	46.8892	7062016	21143.8	3346615	10019.8	37080	111.018	1.05095	2.06287	13391	40.0928	3342168	10006.5	34885	104.446	5	1	334	0	Mock	70.6202	G1	0.379894
1195	172569	601.286	12371412	43106	6728713	23445	91478	318.739	1.0156	1.89547	169413	590.289	6715574	23399.2	88321	307.739	5	1	287	0	Mock	123.714	S	0.560451
1196	18633	64.2517	8606004	29675.9	4536972	15644.7	68528	236.303	1.08372	1.78082	16493	56.8724	4523840	15599.4	65413	225.562	5	1	290	0	Mock	86.06	G1	0.668218
1197	15098	51.8832	7754673	26648.4	3144380	10805.4	79055	271.667	1.05394	1.83162	13010	44.7079	3125649	10741.1	76263	262.072	5	1	291	0	Mock	77.5467	G1	0.286717
1198	248961	759.027	13100497	39940.5	5980815	18234.2	90977	277.369	1.00726	1.59146	246667	752.034	5968417	18196.4	87231	265.948	5	1	328	0	Mock	131.005	S	0.0194625
1199	13913	50.9634	6087502	22298.5	2502641	9167.18	39214	143.641	1.05853	2.12727	13368	48.967	2485085	9102.88	37368	136.879	5	1	273	0	Mock	60.875	G1	0.399222
1200	284908	696.597	12185923	29794.4	5539766	13544.7	97955	239.499	1.06212	2.03423	282304	690.23	5519945	13496.2	95596	233.731	5	1	409	0	Mock	121.859	S	0.308528
1201	40017	74.1056	18120088	33555.7	8243993	15266.7	123301	228.335	1.23168	2.30268	35699	66.1093	8226117	15233.5	118878	220.144	5	1	540	0	Mock	181.201	G2	0.942185
1202	195097	352.161	17925034	32355.7	8349526	15071.3	140529	253.662	1.32957	2.68111	189150	341.426	8314763	15008.6	134037	241.944	5	1	554	0	Mock	179.25	S	0.888265
1203	20137	73.2255	9127391	33190.5	3821815	13897.5	61401	223.276	1.0847	2.15636	17709	64.3964	3804872	13835.9	57136	207.767	5	1	275	0	Mock	91.2739	G1	0.860311
1204	38216	130.877	8580389	29384.9	4110035	14075.5	77056	263.89	1.01693	1.53767	36079	123.558	4096729	14029.9	74151	253.942	5	1	292	0	Mock	85.8039	G1	0.653
1205	41789	107.427	9150780	23523.9	3627311	9324.71	41161	105.812	1.04628	1.79177	39832	102.396	3.61177e+06	9284.75	38279	98.4036	5	1	389	0	Mock	91.5078	G1	0.344289
1206	13851	48.0938	9080238	31528.6	4272805	14836.1	82450	286.285	1.07766	2.13311	12644	43.9028	4260242	14792.5	80983	281.191	5	1	288	0	Mock	90.8024	G1	0.548849
1207	35935	112.649	8739100	27395.3	3248377	10183	55409	173.696	1.05296	2.05643	33858	106.138	3228308	10120.1	50748	159.085	5	1	319	0	Mock	87.391	G1	0.815225
1208	39432	112.986	14679449	42061.5	7.05237e+06	20207.4	128658	368.648	1.03549	2.03152	36596	104.86	7.03633e+06	20161.4	124762	357.484	5	1	349	0	Mock	146.794	G2	0.0986104
1209	13773	56.4467	8.13877e+06	33355.6	3424013	14032.8	64559	264.586	1.03113	1.84016	11637	47.6926	3408292	13968.4	62117	254.578	5	1	244	0	Mock	81.3877	G1	0.801075
1211	27553	52.4819	15117127	28794.5	6863077	13072.5	127433	242.73	1.23671	2.44483	25905	49.3429	6838843	13026.4	125642	239.318	5	1	525	0	Mock	151.171	G2	0.816421
1212	32103	85.8369	15916664	42557.9	7250722	19387	234522	627.064	1.03554	1.78075	29085	77.7674	7227314	19324.4	228315	610.468	5	1	374	0	Mock	159.167	G2	0.807564
1213	145281	459.75	8764197	27734.8	5025958	15904.9	65647	207.744	1.05882	2.20886	142365	450.522	5009434	15852.6	61965	196.092	5	1	316	0	Mock	87.642	S	0.0510073
1214	18570	61.0855	9219894	30328.6	4207245	13839.6	78856	259.395	1.09468	2.08333	16551	54.4441	4192926	13792.5	77050	253.454	5	1	304	0	Mock	92.1989	G1	0.627161
1215	16963	60.3665	8683782	30903.1	4118510	14656.6	74995	266.886	1.06275	2.17794	14956	53.2242	4101550	14596.3	72299	257.292	5	1	281	0	Mock	86.8378	G1	0.502453
1217	218775	512.354	14066859	32943.5	6578739	15406.9	85567	200.391	1.02594	1.52225	214096	501.396	6555804	15353.2	80934	189.541	5	1	427	0	Mock	140.669	S	0.148379
1218	18442	70.1217	8919892	33915.9	3971295	15100	65015	247.205	1.09293	2.3609	16836	64.0152	3959339	15054.5	62954	239.369	5	1	263	0	Mock	89.1989	G1	0.773259
1219	14870	83.0726	6988286	39040.7	3.16951e+06	17706.8	169927	949.313	1.02275	1.62011	14009	78.2626	3.16167e+06	17663	168825	943.156	5	1	179	0	Mock	69.8829	G1	0.567693
1220	42278	75.6315	18419194	32950.3	8455568	15126.2	127190	227.531	1.20928	1.77848	36758	65.7567	8433891	15087.5	120645	215.823	5	1	559	0	Mock	184.192	G2	0.982999
1221	33876	94.3621	15284035	42573.9	7.30168e+06	20338.9	113561	316.326	1.0819	2.36212	31559	87.9081	7285682	20294.4	109960	306.295	5	1	359	0	Mock	152.84	G2	0.982248
1222	18338	70.2605	8730537	33450.3	4227273	16196.4	67053	256.908	1.08729	2.2682	16488	63.1724	4209141	16127	65139	249.575	5	1	261	0	Mock	87.3054	G1	0.992667
1223	13796	84.638	6616927	40594.6	3094923	18987.3	173418	1063.91	1.02274	1.77301	12824	78.6748	3086687	18936.7	172117	1055.93	5	1	163	0	Mock	66.1693	G1	0.118616
1224	202194	624.056	12631765	38986.9	7014821	21650.7	96444	297.667	1.03318	1.83951	198975	614.12	6996378	21593.8	91806	283.352	5	1	324	0	Mock	126.318	S	0.938256
1225	18535	66.6727	7.07481e+06	25448.9	3065999	11028.8	45595	164.011	1.04902	2.07914	15483	55.6942	3033106	10910.5	42018	151.144	5	1	278	0	Mock	70.7481	G1	0.24457
1226	24094	127.481	7.59015e+06	40159.5	4372511	23135	68956	364.847	1.05552	1.97355	22892	121.122	4362298	23080.9	66875	353.836	5	1	189	0	Mock	75.9015	G1	0.458212
1227	208784	753.733	11529643	41623.3	6356624	22948.1	85402	308.31	1.04688	2.03971	207314	748.426	6343498	22900.7	83979	303.173	5	1	277	0	Mock	115.296	S	0.757407
1228	16295	65.4418	8.2115e+06	32977.9	3657929	14690.5	116270	466.948	1.13544	2.751	14570	58.5141	3644267	14635.6	113778	456.94	5	1	249	0	Mock	82.115	G1	0.203621
1229	171272	616.086	8833103	31773.8	5740771	20650.3	80092	288.101	1.02062	1.79856	168991	607.881	5724937	20593.3	76201	274.104	5	1	278	0	Mock	88.331	S	0.566312
1230	33527	97.4622	15152341	44047.5	9137640	26562.9	176520	513.14	1.03039	1.84302	30947	89.9622	9119992	26511.6	171861	499.596	5	1	344	0	Mock	151.523	G2	0.185817
1231	77729	216.515	15134206	42156.6	6563790	18283.5	121729	339.078	1.02474	1.74095	74857	208.515	6.54232e+06	18223.7	117951	328.554	5	1	359	0	Mock	151.342	S	0.104736
1232	217967	741.384	12207400	41521.8	5410962	18404.6	86449	294.044	1.03101	1.62245	216536	736.517	5395167	18350.9	83902	285.381	5	1	294	0	Mock	122.074	S	0.116559
1233	14684	61.6975	8185166	34391.5	3697834	15537.1	111181	467.147	1.11278	2.30833	12627	53.0546	3684919	15482.9	108210	454.664	5	1	238	0	Mock	81.8517	G1	0.357639
1235	176606	573.396	13288468	43144.4	5882863	19100.2	100717	327.003	1.03682	1.83442	174125	565.341	5855463	19011.2	97253	315.757	5	1	308	0	Mock	132.885	S	0.424854
1236	25797	87.4475	9255495	31374.6	4375200	14831.2	61779	209.42	1.0618	2.02034	23142	78.4475	4369705	14812.6	59509	201.725	5	1	295	0	Mock	92.555	G1	0.664197
1237	124460	343.812	15548095	42950.5	6818835	18836.6	137464	379.735	1.03785	1.59669	120840	333.812	6786320	18746.7	133463	368.682	5	1	362	0	Mock	155.481	S	0.401688
1238	15914	69.1913	8786818	38203.6	3455283	15023	60885	264.717	1.00944	1.72609	14595	63.4565	3447251	14988	59234	257.539	5	1	230	0	Mock	87.8682	G1	0.0857946
1239	34870	99.914	14864294	42591.1	7961076	22811.1	249336	714.43	1.1049	2.55014	32897	94.2607	7935300	22737.2	245634	703.822	5	1	349	0	Mock	148.643	G2	0.0626889
1242	15024	57.5632	8752840	33535.8	3908049	14973.4	70452	269.931	1.03606	1.84674	12965	49.6743	3893261	14916.7	68378	261.985	5	1	261	0	Mock	87.5284	G1	0.965095
1243	23854	87.6985	9345646	34359	4137822	15212.6	65069	239.224	1.03768	1.63603	21876	80.4265	4113400	15122.8	61956	227.779	5	1	272	0	Mock	93.4565	G1	0.15123
1244	28126	93.1325	9132828	30241.2	5010251	16590.2	88608	293.404	1.07401	2.1755	26914	89.1192	4988921	16519.6	86742	287.225	5	1	302	0	Mock	91.3283	G1	0.805462
1245	217890	743.652	11559421	39451.9	7569818	25835.6	88763	302.945	1.03811	1.68919	215832	736.628	7560291	25803	86581	295.498	5	1	293	0	Mock	115.594	S	0.586108
1247	284862	745.712	12749384	33375.4	5211927	13643.8	85628	224.157	1.05351	2.00262	281367	736.563	5177620	13554	81844	214.251	5	1	382	0	Mock	127.494	S	0.512081
1248	23323	98.8263	8.05256e+06	34121	3755375	15912.6	54314	230.144	1.05283	2.04237	20828	88.2542	3742756	15859.1	51640	218.814	5	1	236	0	Mock	80.5256	G1	0.971763
1249	51802	149.717	14672633	42406.5	7528012	21757.3	121803	352.032	1.02769	1.63295	49897	144.211	7499290	21674.2	118967	343.835	5	1	346	0	Mock	146.726	S	0.363845
1250	19302	58.6687	9274751	28190.7	4228956	12854	96787	294.185	1.19072	2.65143	17821	54.1672	4205543	12782.8	93911	285.444	5	1	329	0	Mock	92.7475	G1	0.787916
1251	39819	85.0833	17131764	36606.3	8757712	18713.1	179800	384.188	1.41722	2.80531	36372	77.7179	8753119	18703.2	177827	379.972	5	1	468	0	Mock	171.318	G2	0.555294
1252	32150	104.045	8484571	27458.2	4290256	13884.3	63792	206.447	1.04039	1.97411	29538	95.5922	4271428	13823.4	60827	196.851	5	1	309	0	Mock	84.8457	G1	0.395634
1253	17315	59.5017	9467854	32535.6	3.63771e+06	12500.7	54735	188.093	1.03774	2.00687	16454	56.543	3624035	12453.7	53101	182.478	5	1	291	0	Mock	94.6785	G1	0.955466
1254	15232	63.4667	8911879	37132.8	3224931	13437.2	44092	183.717	1.04728	2.00833	13780	57.4167	3217167	13404.9	41946	174.775	5	1	240	0	Mock	89.1188	G1	0.598316
1255	163090	622.481	8833696	33716.4	5390652	20575	77487	295.752	1.07045	2.3855	159992	610.656	5375773	20518.2	74466	284.221	5	1	262	0	Mock	88.337	S	0.118917
1256	65804	180.285	15654954	42890.3	7948144	21775.7	1434972	3931.43	1.03728	1.82466	63754	174.668	7941647	21757.9	1432417	3924.43	5	1	365	0	Mock	156.55	S	0.417539
1257	30626	50.2066	16315653	26747	6350007	10409.8	130736	214.321	1.28338	2.1408	24289	39.818	6311503	10346.7	124142	203.511	5	1	610	0	Mock	163.157	G2	0.781582
1258	19694	58.9641	9070839	27158.2	4353840	13035.4	69682	208.629	1.13692	2.35632	16792	50.2754	4334743	12978.3	66616	199.449	5	1	334	0	Mock	90.7084	G1	0.693747
1259	22085	71.4725	9303133	30107.2	4496282	14551.1	88920	287.767	1.24452	2.78571	19774	63.9935	4482646	14506.9	86366	279.502	5	1	309	0	Mock	93.0313	G1	0.91634
1260	31505	67.0319	18734520	39860.7	8381038	17832	125152	266.281	1.07423	2.2845	28479	60.5936	8367668	17803.5	121523	258.56	5	1	470	0	Mock	187.345	G2	0.259377
1261	41811	116.142	15245243	42347.9	7790817	21641.2	398467	1106.85	1.03806	1.91389	40413	112.258	7760742	21557.6	395982	1099.95	5	1	360	0	Mock	152.452	G2	0.758194
1262	32831	105.906	13665581	44082.5	7339703	23676.5	117289	378.352	1.0147	1.58065	31281	100.906	7316686	23602.2	114597	369.668	5	1	310	0	Mock	136.656	G2	0.459875
1263	257672	650.687	11462814	28946.5	4858462	12268.8	75101	189.649	1.11951	2.54408	254544	642.788	4823078	12179.5	71316	180.091	5	1	396	0	Mock	114.628	S	0.57361
1264	13042	46.4128	8.34818e+06	29708.8	3403456	12111.9	90358	321.559	1.05059	2.01068	10755	38.274	3387046	12053.5	87156	310.164	5	1	281	0	Mock	83.4818	G1	0.955047
1266	33781	87.0644	16754661	43182.1	7.86734e+06	20276.6	162808	419.608	1.05949	2.1366	31835	82.049	7846330	20222.5	159318	410.613	5	1	388	0	Mock	167.547	G2	0.861591
1267	32818	92.1854	15065063	42317.6	7.40377e+06	20797.1	141620	397.809	1.01666	1.76685	30436	85.4944	7371795	20707.3	137991	387.615	5	1	356	0	Mock	150.651	G2	0.359097
1268	162183	708.223	9099596	39736.2	5746115	25092.2	74922	327.17	1.03043	1.74672	159685	697.314	5734754	25042.6	73096	319.197	5	1	229	0	Mock	90.996	S	0.887701
1269	16858	64.8385	8741899	33622.7	4567574	17567.6	72282	278.008	1.07618	1.78626	13757	52.9115	4556381	17524.5	69422	267.008	5	1	260	0	Mock	87.419	G1	0.638609
1270	17556	51.3333	9405674	27502	4690996	13716.4	70636	206.538	1.08535	2.29532	16092	47.0526	4663233	13635.2	67619	197.716	5	1	342	0	Mock	94.0567	G1	0.429997
1271	157207	540.23	9304569	31974.5	4923407	16918.9	72403	248.808	1.02527	1.52921	155494	534.344	4907793	16865.3	69853	240.045	5	1	291	0	Mock	93.0457	S	0.0357427
1272	16784	61.7059	9176743	33738	4561796	16771.3	69919	257.055	1.095	2.69485	14816	54.4706	4548557	16722.6	67376	247.706	5	1	272	0	Mock	91.7674	G1	0.770128
1274	18516	54.1403	9009683	26344.1	4113693	12028.3	89758	262.45	1.25562	2.74934	16082	47.0234	4102523	11995.7	87332	255.357	5	1	342	0	Mock	90.0968	G1	0.786188
1275	29591	124.332	8869724	37267.7	4931433	20720.3	79397	333.601	1.03184	1.83193	28447	119.525	4918948	20667.8	77118	324.025	5	1	238	0	Mock	88.6972	G1	0.748023
1277	14931	47.551	9323190	29691.7	4260783	13569.4	70726	225.242	1.0997	1.87117	13449	42.8312	4245941	13522.1	68170	217.102	5	1	314	0	Mock	93.2319	G1	0.300651
1278	16848	50.2925	8998570	26861.4	4426805	13214.3	85881	256.361	1.14804	2.69767	14404	42.997	4416255	13182.9	84486	252.197	5	1	335	0	Mock	89.9857	G1	0.800799
1279	119732	529.788	8448222	37381.5	5171006	22880.6	75484	334	1.09443	2.5177	117362	519.301	5162952	22844.9	73645	325.863	5	1	226	0	Mock	84.4822	S	0.548846
1280	27417	59.9934	17921394	39215.3	7.56033e+06	16543.4	157143	343.858	1.06422	2.07659	24895	54.4748	7552232	16525.7	153676	336.271	5	1	457	0	Mock	179.214	G2	0.473326
1283	35396	87.6139	16500777	40843.5	7762479	19214.1	190974	472.708	1.03501	1.83168	32569	80.6163	7750971	19185.6	187072	463.05	5	1	404	0	Mock	165.008	G2	0.102317
1284	15475	56.8934	9121766	33535.9	4872729	17914.4	66219	243.452	1.025	1.69485	13926	51.1985	4858813	17863.3	64163	235.893	5	1	272	0	Mock	91.2177	G1	0.292177
1285	15762	76.5146	8.01911e+06	38927.7	3976338	19302.6	70814	343.757	1.03867	1.99029	14719	71.4515	3.9657e+06	19250.9	69349	336.646	5	1	206	0	Mock	80.1911	G1	0.98299
1286	20470	85.6485	8608186	36017.5	5150403	21549.8	77180	322.929	1.05106	1.67364	18179	76.0628	5139186	21502.9	74715	312.615	5	1	239	0	Mock	86.0819	G1	0.139746
1287	226336	317.888	18088180	25404.7	9524171	13376.6	194314	272.913	1.4336	2.03212	222084	311.916	9485875	13322.9	185972	261.197	5	1	712	0	Mock	180.882	S	0.330596
1288	18805	58.2198	9499994	29411.7	5349087	16560.6	83151	257.433	1.03055	1.57585	16768	51.9133	5.3314e+06	16505.9	79487	246.09	5	1	323	0	Mock	94.9999	G1	0.0510531
1289	36085	80.0111	18221044	40401.4	7.97024e+06	17672.4	169765	376.419	1.02484	1.47672	33380	74.0133	7.95442e+06	17637.3	166733	369.696	5	1	451	0	Mock	182.21	G2	0.331269
1290	191175	424.833	17482826	38850.7	7507772	16683.9	131391	291.98	1.02598	1.61111	188030	417.844	7492378	16649.7	127440	283.2	5	1	450	0	Mock	174.828	S	0.320326
1291	117048	360.148	9556785	29405.5	5211592	16035.7	103771	319.295	1.06008	1.87692	114246	351.526	5194045	15981.7	100105	308.015	5	1	325	0	Mock	95.5679	S	0.946807
1292	34315	102.74	14133629	42316.3	7408383	22180.8	286657	858.255	1.01874	1.64072	32528	97.3892	7403903	22167.4	284611	852.129	5	1	334	0	Mock	141.336	G2	0.845154
1293	258578	790.758	11290807	34528.5	5.88225e+06	17988.5	121269	370.853	1.04506	1.77576	256864	785.517	5863343	17930.7	117483	359.275	5	1	327	0	Mock	112.908	S	0.382764
1294	18009	51.017	8642869	24484	4595262	13017.7	106795	302.535	1.12581	2.33154	16169	45.8045	4586654	12993.4	105626	299.224	5	1	353	0	Mock	86.4287	G1	0.0247691
1295	18136	78.1724	8777463	37833.9	4189224	18057	84075	362.392	1.02477	1.625	16943	73.0302	4176758	18003.3	82219	354.392	5	1	232	0	Mock	87.7746	G1	0.831031
1296	183387	506.594	13369598	36932.6	6911384	19092.2	103275	285.29	1.01301	1.47238	180491	498.594	6903355	19070	101512	280.42	5	1	362	0	Mock	133.696	S	0.660536
1297	190316	670.127	12529191	44116.9	7431966	26168.9	150582	530.218	1.02396	2.05986	187971	661.87	7.42088e+06	26129.8	148469	522.778	5	1	284	0	Mock	125.292	S	0.152364
1298	17921	62.4425	9197012	32045.3	4.77643e+06	16642.6	94975	330.923	1.09328	1.97635	16092	56.0697	4767405	16611.2	92920	323.763	5	1	287	0	Mock	91.9701	G1	0.996071
1299	19520	69.9642	9563810	34278.9	4215879	15110.7	78315	280.699	1.07814	2.07447	18039	64.6559	4207515	15080.7	76946	275.792	5	1	279	0	Mock	95.6381	G1	0.100233
1300	263889	678.378	13642228	35070	7449683	19150.9	95841	246.378	1.04398	1.87342	260825	670.501	7.43446e+06	19111.7	93469	240.28	5	1	389	0	Mock	136.422	S	0.867115
1301	144458	325.356	16816462	37874.9	7352364	16559.4	125651	282.998	1.05726	2.25225	141039	317.655	7.34843e+06	16550.5	123133	277.327	5	1	444	0	Mock	168.165	S	0.294266
1302	18103	80.817	8559068	38210.1	4602127	20545.2	105683	471.799	1.07757	2.01786	16383	73.1384	4595076	20513.7	103833	463.54	5	1	224	0	Mock	85.5907	G1	0.435353
1303	22762	61.5189	8816426	23828.2	4600179	12432.9	116428	314.67	1.26691	2.05463	20258	54.7514	4591372	12409.1	114928	310.616	5	1	370	0	Mock	88.1643	G1	0.795457
1304	190022	496.141	10974586	28654.3	6292780	16430.2	80141	209.245	1.02455	1.59791	187461	489.454	6270187	16371.2	75285	196.567	5	1	383	0	Mock	109.746	S	0.677508
1305	36771	74.7378	18782522	38175.9	7928660	16115.2	162039	329.348	1.1021	2	33681	68.4573	7914215	16085.8	158533	322.222	5	1	492	0	Mock	187.825	G2	0.937864
1306	23165	65.0702	9830442	27613.6	4508495	12664.3	102517	287.969	1.19304	2.07323	21031	59.0758	4495824	12628.7	98389	276.374	5	1	356	0	Mock	98.3044	G1	0.62114
1307	36394	109.62	13861425	41751.3	7251826	21842.8	182450	549.548	1.01788	1.50602	33852	101.964	7244398	21820.5	180317	543.123	5	1	332	0	Mock	138.614	G2	0.0978102
1308	19489	54.7444	9470288	26601.9	5210116	14635.2	88781	249.385	1.05737	2.17978	18039	50.6713	5191249	14582.2	86127	241.93	5	1	356	0	Mock	94.7029	G1	0.88436
1309	139351	413.504	9526693	28269.1	5445989	16160.2	77972	231.371	1.02944	1.89911	137280	407.359	5427206	16104.5	74171	220.092	5	1	337	0	Mock	95.2669	S	0.769156
1310	141903	476.185	9282482	31149.3	4951837	16616.9	101500	340.604	1.04023	1.96644	139695	468.775	4934356	16558.2	98863	331.755	5	1	298	0	Mock	92.8248	S	0.71187
1311	16268	54.0465	9451168	31399.2	4768774	15843.1	88140	292.824	1.05147	1.82838	13952	46.3522	4752202	15788	85069	282.621	5	1	301	0	Mock	94.5117	G1	0.0537335
1313	16747	65.418	9176216	35844.6	4660972	18206.9	102697	401.16	1.03305	1.92578	15472	60.4375	4656820	18190.7	101901	398.051	5	1	256	0	Mock	91.7622	G1	0.167436
1314	22412	66.1121	9518297	28077.6	5320461	15694.6	92882	273.988	1.03137	1.72566	21270	62.7434	5304496	15647.5	90854	268.006	5	1	339	0	Mock	95.183	G1	0.821904
1315	14999	60.9715	8410048	34187.2	4150145	16870.5	64934	263.959	1.04933	1.80894	13789	56.0528	4.14658e+06	16856	64187	260.923	5	1	246	0	Mock	84.1005	G1	0.700529
1316	18729	67.129	9168943	32863.6	4609998	16523.3	62661	224.591	1.02155	1.8638	17066	61.1685	4593879	16465.5	60150	215.591	5	1	279	0	Mock	91.6894	G1	0.883078
1317	19279	56.8702	9783196	28859	4485417	13231.3	109621	323.366	1.17322	2.12672	17642	52.0413	4479773	13214.7	108265	319.366	5	1	339	0	Mock	97.832	G1	0.966575
1318	40304	125.95	9283587	29011.2	3451437	10785.7	62656	195.8	1.03567	1.7125	37855	118.297	3438801	10746.3	58207	181.897	5	1	320	0	Mock	92.8359	G1	0.774748
1319	23251	70.4576	8391796	25429.7	3978839	12057.1	102663	311.1	1.10242	2.17647	20735	62.8333	3973808	12041.8	100462	304.43	5	1	330	0	Mock	83.918	G1	0.994233
1320	203949	705.706	9248432	32001.5	4373988	15134.9	89907	311.097	1.03989	1.95502	201486	697.183	4362145	15093.9	85956	297.426	5	1	289	0	Mock	92.4843	S	0.61477
1321	288969	646.463	12896441	28851.1	7008758	15679.5	121091	270.897	1.08039	2.47204	286032	639.893	6996103	15651.2	116765	261.219	5	1	447	0	Mock	128.964	S	0.0371296
1322	19698	63.5419	9778396	31543.2	4743140	15300.5	109754	354.045	1.10795	1.81346	18467	59.571	4735949	15277.3	108609	350.352	5	1	310	0	Mock	97.784	G1	0.0142515
1323	19819	56.6257	9545455	27272.7	5232670	14950.5	97569	278.769	1.07666	2.20228	17824	50.9257	5212681	14893.4	94944	271.269	5	1	350	0	Mock	95.4545	G1	0.342104
1324	260328	683.276	13668896	35876.4	8139385	21363.2	128124	336.283	1.07151	2.27034	258760	679.16	8.13503e+06	21351.8	126722	332.604	5	1	381	0	Mock	136.689	S	0.823472
1325	39859	64.8114	18639286	30307.8	9303704	15128	131900	214.472	1.26275	2.07615	38097	61.9463	9275711	15082.5	127301	206.994	5	1	615	0	Mock	186.393	G2	0.866135
1327	181888	499.692	14520891	39892.6	8216009	22571.5	122990	337.885	1.035	1.62912	180460	495.769	8204968	22541.1	120968	332.33	5	1	364	0	Mock	145.209	S	0.0651215
1328	130979	379.649	9479208	27476	5137771	14892.1	95186	275.901	1.05781	1.77391	129563	375.545	5117813	14834.2	92334	267.635	5	1	345	0	Mock	94.7921	S	0.0445711
1329	151652	466.622	9830542	30247.8	5168708	15903.7	80403	247.394	1.03023	1.73846	150352	462.622	5156788	15867	77877	239.622	5	1	325	0	Mock	98.3054	S	0.913284
1330	16174	59.9037	9293103	34418.9	4070792	15077	101751	376.856	1.09008	2.17216	15328	56.7704	4067125	15063.4	100592	372.563	5	1	270	0	Mock	92.931	G1	0.305047
1332	251469	562.571	13849388	30983	8.38724e+06	18763.4	127625	285.515	1.04723	1.90157	248614	556.183	8383568	18755.2	124119	277.671	5	1	447	0	Mock	138.494	S	0.982445
1333	34845	108.551	14042517	43746.2	8798150	27408.6	173678	541.053	1.01444	1.48598	34286	106.81	8796932	27404.8	172295	536.745	5	1	321	0	Mock	140.425	G2	0.400449
1334	21464	66.0431	9076790	27928.6	4823765	14842.4	72134	221.951	1.02903	1.71385	20505	63.0923	4822075	14837.2	70794	217.828	5	1	325	0	Mock	90.7679	G1	0.665871
1335	18010	62.5347	8800339	30556.7	4606522	15994.9	89533	310.878	1.09441	2.37586	16072	55.8056	4592684	15946.8	85895	298.247	5	1	288	0	Mock	88.0034	G1	0.40088
1336	135982	398.774	9611517	28186.3	5566976	16325.4	119089	349.235	1.03604	1.79472	134277	393.774	5556507	16294.7	115741	339.416	5	1	341	0	Mock	96.1152	S	0.768195
1337	22668	49.1714	9403851	20398.8	5075825	11010.5	70757	153.486	1.13181	2.01844	20540	44.5553	5061314	10979	67978	147.458	5	1	461	0	Mock	94.0385	G1	0.527715
1338	30751	72.6974	16320417	38582.5	8788220	20775.9	161114	380.884	1.04885	1.93853	28657	67.747	8784702	20767.6	159497	377.061	5	1	423	0	Mock	163.204	G2	0.237523
1339	23400	67.0487	9743915	27919.5	4794973	13739.2	101980	292.206	1.05561	2.16905	22147	63.4585	4793712	13735.6	100469	287.877	5	1	349	0	Mock	97.4391	G1	0.271306
1340	228624	564.504	12753758	31490.8	7484491	18480.2	101181	249.83	1.03728	1.55309	226010	558.049	7.47363e+06	18453.4	97746	241.348	5	1	405	0	Mock	127.538	S	0.258059
1341	36015	65.7208	18653876	34039.9	8793629	16046.8	196332	358.27	1.28793	3.07807	33077	60.3595	8785584	16032.1	193682	353.434	5	1	548	0	Mock	186.539	G2	0.53232
1342	19913	61.4599	8739006	26972.2	4519901	13950.3	86729	267.682	1.01598	1.55864	17518	54.0679	4512042	13926.1	83102	256.488	5	1	324	0	Mock	87.3901	G1	0.703189
1343	36943	77.9388	16519802	34851.9	7.84506e+06	16550.8	239622	505.532	1.05221	2.01266	34589	72.9726	7840359	16540.8	235471	496.774	5	1	474	0	Mock	165.198	G2	0.94928
1344	20590	67.9538	8944507	29519.8	4594092	15162	83373	275.158	1.10866	2.38487	18838	62.1716	4578721	15111.3	79273	261.627	5	1	303	0	Mock	89.4451	G1	0.694087
1345	259260	627.748	14809936	35859.4	7722479	18698.5	130079	314.961	1.05919	2.13317	256458	620.964	7.72039e+06	18693.4	128603	311.387	5	1	413	0	Mock	148.099	S	0.781193
1346	20411	75.3173	8927882	32944.2	5357391	19769	76921	283.841	1.03959	1.76557	19334	71.3432	5356435	19765.4	75751	279.524	5	1	271	0	Mock	89.2788	G1	0.168926
1347	18476	56.6748	9573335	29366.1	6.07135e+06	18623.8	93231	285.985	1.06126	1.94529	15793	48.4448	6065821	18606.8	90175	276.61	5	1	326	0	Mock	95.7334	G1	0.374063
1348	193649	439.113	14812813	33589.1	8060661	18278.1	130041	294.878	1.04972	2.07256	191131	433.404	8042181	18236.2	125764	285.179	5	1	441	0	Mock	148.128	S	0.41378
1349	187234	417.002	16309153	36323.3	7.94311e+06	17690.7	144587	322.02	1.03144	1.58575	184412	410.717	7.92156e+06	17642.7	140121	312.073	5	1	449	0	Mock	163.092	S	0.68638
1351	86357	206.596	17013118	40701.2	8422667	20149.9	1946479	4656.65	1.04513	1.84928	84478	202.1	8419494	20142.3	1.94461e+06	4652.18	5	1	418	0	Mock	170.131	S	0.303292
1352	265361	612.843	14966264	34564.1	8448733	19512.1	138443	319.73	1.07501	2.22864	261474	603.866	8438326	19488.1	135610	313.187	5	1	433	0	Mock	149.663	S	0.355889
1354	21223	59.7831	9564826	26943.2	5631313	15862.9	106018	298.642	1.04776	1.69296	17916	50.4676	5626722	15849.9	102608	289.037	5	1	355	0	Mock	95.6483	G1	0.57759
1355	70177	173.277	9349460	23085.1	5718659	14120.1	90850	224.321	1.09539	2.39903	68441	168.99	5717278	14116.7	89892	221.956	5	1	405	0	Mock	93.4946	S	0.0752773
1356	249409	561.732	14950304	33671.9	7941986	17887.4	117802	265.32	1.08631	2.22072	246328	554.793	7917884	17833.1	114455	257.782	5	1	444	0	Mock	149.503	S	0.0782461
1357	16550	70.4255	8.03093e+06	34174.2	4376651	18624	71468	304.119	1.01525	1.80426	15853	67.4596	4375779	18620.3	70761	301.111	5	1	235	0	Mock	80.3093	G1	0.371287
1358	163284	399.227	9618782	23517.8	5669783	13862.5	83410	203.936	1.05733	2.07824	161223	394.188	5667558	13857.1	81825	200.061	5	1	409	0	Mock	96.1878	S	0.766591
1359	31276	63.9591	17791258	36382.9	8958231	18319.5	219582	449.043	1.13063	2.14258	29360	60.0409	8933087	18268.1	216683	443.115	5	1	489	0	Mock	177.913	G2	0.688683
1360	33767	111.811	12801218	42388.1	7800391	25829.1	221870	734.669	1.04535	2.09934	32786	108.563	7789530	25793.1	220309	729.5	5	1	302	0	Mock	128.012	G2	0.707982
1361	18853	57.8313	9749025	29905	4922374	15099.3	93209	285.917	1.11423	2.15134	15047	46.1564	4911442	15065.8	90405	277.316	5	1	326	0	Mock	97.4903	G1	0.76721
1362	39158	80.4066	18067332	37099.2	8555481	17567.7	163234	335.183	1.02654	1.46201	33908	69.6263	8533860	17523.3	159668	327.86	5	1	487	0	Mock	180.673	G2	0.287153
1363	217748	598.209	14376773	39496.6	8505015	23365.4	137639	378.129	1.0398	1.82967	214371	588.931	8495784	23340.1	135277	371.64	5	1	364	0	Mock	143.768	S	0.548256
1364	22199	70.473	9200228	29207.1	5111299	16226.3	74163	235.438	1.05933	2.02222	19342	61.4032	5102137	16197.3	71357	226.53	5	1	315	0	Mock	92.0023	G1	0.543353
1365	41943	118.149	14891532	41948	8711242	24538.7	168089	473.49	1.03295	1.66761	39983	112.628	8709613	24534.1	167073	470.628	5	1	355	0	Mock	148.915	G2	0.739633
1366	225323	647.48	12068065	34678.3	7.41306e+06	21301.9	109599	314.94	1.05852	2.08333	222512	639.402	7411672	21297.9	108555	311.94	5	1	348	0	Mock	120.681	S	0.956871
1367	37256	75.2646	17900960	36163.6	9698127	19592.2	162923	329.137	1.02895	1.71313	31582	63.802	9685872	19567.4	159116	321.446	5	1	495	0	Mock	179.01	G2	0.27799
1368	245503	737.246	13788285	41406.3	9555257	28694.5	191339	574.592	1.08598	2.30746	243645	731.667	9549489	28677.1	189816	570.018	5	1	333	0	Mock	137.883	S	0.793282
1369	252009	732.584	12627080	36706.6	7411377	21544.7	105007	305.253	1.01642	1.61919	247172	718.523	7399753	21510.9	100626	292.517	5	1	344	0	Mock	126.271	S	0.659971
1371	209934	570.473	14473163	39329.2	8063323	21911.2	143388	389.641	1.05136	2.11413	207757	564.557	8061686	21906.8	141474	384.44	5	1	368	0	Mock	144.732	S	0.77488
1372	32488	67.9665	17561498	36739.5	7653102	16010.7	182676	382.167	1.08801	1.73022	29823	62.3912	7648751	16001.6	179326	375.159	5	1	478	0	Mock	175.615	G2	0.944032
1373	21631	81.6264	8840068	33358.7	5673130	21408	86044	324.694	1.03662	1.86038	19862	74.9509	5664878	21376.9	84454	318.694	5	1	265	0	Mock	88.4007	G1	0.0366914
1374	48382	102.94	17635286	37521.9	8511912	18110.5	185746	395.204	1.0712	2.28298	44024	93.6681	8501604	18088.5	183013	389.389	5	1	470	0	Mock	176.353	G2	0.1474
1375	248894	738.558	11679223	34656.4	7370261	21870.2	93379	277.089	1.05766	2.04451	245793	729.356	7358803	21836.2	89731	266.264	5	1	337	0	Mock	116.792	S	0.756287
1376	239275	822.251	10336543	35520.8	5906222	20296.3	105591	362.856	1.05016	1.94158	237593	816.471	5903866	20288.2	103519	355.735	5	1	291	0	Mock	103.365	S	0.0837914
1377	19646	62.7668	9533039	30457	5139742	16420.9	85066	271.776	1.03368	2.04473	16052	51.2843	5128302	16384.4	81492	260.358	5	1	313	0	Mock	95.3304	G1	0.516124
1378	271926	742.967	12321033	33664	7564335	20667.6	108040	295.191	1.10072	2.47268	269088	735.213	7549219	20626.3	107270	293.087	5	1	366	0	Mock	123.21	S	0.219861
1380	20205	64.5527	9421096	30099.3	5006109	15994	90846	290.243	1.05665	2.00958	16483	52.6613	4996044	15961.8	87485	279.505	5	1	313	0	Mock	94.211	G1	0.70184
1381	107799	297.787	9422069	26027.8	5019224	13865.3	83974	231.972	1.02447	1.75967	105070	290.249	5011956	13845.2	81075	223.964	5	1	362	0	Mock	94.2207	S	0.0301928
1382	39834	97.1561	16018171	39068.7	9231432	22515.7	158459	386.485	1.01811	1.72927	37971	92.6122	9226566	22503.8	156819	382.485	5	1	410	0	Mock	160.182	G2	0.873319
1383	41067	60.304	18470534	27122.7	8958920	13155.5	149179	219.059	1.10668	1.77356	35222	51.721	8923663	13103.8	140537	206.369	5	1	681	0	Mock	184.705	G2	0.444479
1384	19793	67.3231	9226817	31383.7	5140629	17485.1	81735	278.01	1.03899	1.93537	17062	58.034	5126105	17435.7	80395	273.452	5	1	294	0	Mock	92.2682	G1	0.502393
1385	18026	89.6816	7634708	37983.6	5535893	27541.8	77767	386.901	1.03828	1.68159	17320	86.1692	5533235	27528.5	76944	382.806	5	1	201	0	Mock	76.3471	G1	0.540048
1387	31900	89.3557	8552955	23957.9	5665430	15869.6	105881	296.585	1.07228	2.17367	28718	80.4426	5657425	15847.1	103136	288.896	5	1	357	0	Mock	85.5296	G1	0.344857
1390	22973	82.6367	8861781	31876.9	4429954	15935.1	95425	343.255	1.052	1.95683	21378	76.8993	4425728	15919.9	93006	334.554	5	1	278	0	Mock	88.6178	G1	0.168142
1392	19779	67.9691	8944261	30736.3	5991976	20591	114660	394.021	1.05803	2.14777	17814	61.2165	5983459	20561.7	112644	387.093	5	1	291	0	Mock	89.4426	G1	0.318029
1395	18019	64.8165	8993590	32351	5087052	18298.7	76053	273.572	1.04347	2.04676	16924	60.8777	5071720	18243.6	74826	269.158	5	1	278	0	Mock	89.9359	G1	0.620126
1398	46732	62.8118	18686944	25116.9	10018822	13466.2	179980	241.909	1.28159	2.30892	41483	55.7567	9982679	13417.6	174956	235.156	5	1	744	0	Mock	186.869	G2	0.887283
1399	21346	58.8044	9194244	25328.5	5040523	13885.7	118224	325.686	1.1767	2.86933	19650	54.1322	5020407	13830.3	116409	320.686	5	1	363	0	Mock	91.9424	G1	0.76507
1400	39397	101.539	15223874	39236.8	9057949	23345.2	788911	2033.28	1.05254	2.05412	37761	97.3222	9056488	23341.5	787576	2029.84	5	1	388	0	Mock	152.239	G2	0.313591
1402	23482	85.3891	9130629	33202.3	5074314	18452.1	75098	273.084	1.0349	1.78182	21685	78.8545	5061101	18404	73223	266.265	5	1	275	0	Mock	91.3063	G1	0.201267
1403	22025	64.0262	9153630	26609.4	5528645	16071.6	80969	235.375	1.07712	2.28198	19953	58.0029	5513187	16026.7	78588	228.453	5	1	344	0	Mock	91.5363	G1	0.487148
1404	38806	61.5968	19144088	30387.4	9267993	14711.1	159356	252.946	1.26096	1.90859	35215	55.8968	9255474	14691.2	153454	243.578	5	1	630	0	Mock	191.441	G2	0.990369
1406	28750	72.9695	15306803	38849.8	8440615	21422.9	339359	861.317	1.03273	1.50508	26122	66.2995	8421292	21373.8	336601	854.317	5	1	394	0	Mock	153.068	G2	0.118349
1407	176916	474.306	9243218	24780.7	4688263	12569.1	63770	170.965	1.04641	1.86863	173541	465.257	4679038	12544.3	61035	163.633	5	1	373	0	Mock	92.4322	S	0.0251903
1408	19480	60.4969	9034683	28058	5001877	15533.8	82540	256.335	1.03473	1.72981	17390	54.0062	4981186	15469.5	81089	251.829	5	1	322	0	Mock	90.3468	G1	0.898638
1410	27849	55.0375	17625106	34832.2	9235640	18252.3	172919	341.737	1.05294	1.54581	24631	48.6779	9208432	18198.5	170098	336.162	5	1	506	0	Mock	176.251	G2	0.20019
1411	19992	62.475	9314286	29107.1	5253991	16418.7	130231	406.972	1.1141	2.40798	18534	57.9188	5250043	16406.4	128615	401.922	5	1	320	0	Mock	93.1429	G1	0.673653
1413	18579	71.7336	8607471	33233.5	4996627	19292	79332	306.301	1.02964	1.54717	17157	66.2432	4978874	19223.5	77293	298.429	5	1	259	0	Mock	86.0747	G1	0.122086
1414	46052	80.6515	18050416	31611.9	8553795	14980.4	141042	247.009	1.30157	2.81056	41986	73.5306	8511528	14906.4	137660	241.086	5	1	571	0	Mock	180.504	G2	0.2596
1415	70186	228.619	12928514	42112.4	8151754	26552.9	1962986	6394.09	1.01705	1.64495	69119	225.143	8.13481e+06	26497.7	1961176	6388.2	5	1	307	0	Mock	129.285	S	0.060078
1416	34175	61.7993	17230562	31158.3	10286412	18601.1	211598	382.637	1.11441	2.34441	30077	54.3888	10252339	18539.5	206921	374.179	5	1	553	0	Mock	172.306	G2	0.20986
1417	18673	67.4116	8826185	31863.5	3975568	14352.2	61396	221.646	1.01571	1.77978	16739	60.4296	3964974	14314	59684	215.466	5	1	277	0	Mock	88.2618	G1	0.132306
1418	181331	496.797	9028536	24735.7	5176829	14183.1	69931	191.592	1.02505	1.67123	178918	490.186	5161733	14141.7	67223	184.173	5	1	365	0	Mock	90.2854	S	0.193236
1419	206410	729.364	9899987	34982.3	5798155	20488.2	83385	294.647	1.04225	1.87279	204508	722.643	5773094	20399.6	81407	287.657	5	1	283	0	Mock	98.9999	S	0.685467
1420	99788	256.524	8764223	22530.1	5071367	13036.9	61659	158.506	1.02723	1.74807	98547	253.334	5066654	13024.8	60236	154.848	5	1	389	0	Mock	87.6422	S	0.0494997
1421	205391	415.771	17582140	35591.4	9339780	18906.4	141296	286.024	1.26343	2.80185	202545	410.01	9320629	18867.7	138480	280.324	5	1	494	0	Mock	175.821	S	0.101855
1422	193116	605.379	10674930	33463.7	7189011	22536.1	86169	270.122	1.04241	1.85893	190960	598.621	7183057	22517.4	83660	262.257	5	1	319	0	Mock	106.749	S	0.134174
1423	203167	730.817	9047748	32545.9	5037429	18120.2	94836	341.137	1.05901	1.99281	201582	725.115	5027520	18084.6	93310	335.647	5	1	278	0	Mock	90.4775	S	0.316541
1424	35931	73.4785	16997632	34760	8111344	16587.6	169893	347.429	1.22744	2.34823	34242	70.0245	8078214	16519.9	167705	342.955	5	1	489	0	Mock	169.976	G2	0.29875
1425	21103	71.7789	8941724	30414	4353092	14806.4	70037	238.221	1.02942	1.92177	19596	66.6531	4344517	14777.3	68679	233.602	5	1	294	0	Mock	89.4172	G1	0.255064
1426	189047	560.97	12974260	38499.3	8045713	23874.5	103353	306.685	1.00779	1.54303	185934	551.733	8.01562e+06	23785.2	100407	297.944	5	1	337	0	Mock	129.743	S	0.750537
1427	100184	330.64	8942862	29514.4	4496298	14839.3	95152	314.033	1.10725	2.27778	97802	322.779	4470313	14753.5	93519	308.644	5	1	303	0	Mock	89.4286	S	0.998023
1428	202704	523.783	9978608	25784.5	4958347	12812.3	79254	204.791	1.05469	1.99742	198972	514.14	4925377	12727.1	74800	193.282	5	1	387	0	Mock	99.7861	S	0.533978
1429	19674	70.7698	8796477	31642	4428161	15928.6	74868	269.309	1.02365	1.61511	17856	64.2302	4416591	15887	72366	260.309	5	1	278	0	Mock	87.9648	G1	0.944203
1430	56081	84.0795	18156982	27221.9	9577418	14358.9	161919	242.757	1.12731	1.59344	51019	76.4903	9521521	14275.1	158298	237.328	5	1	667	0	Mock	181.57	G2	0.39661
1431	186850	541.594	12697340	36803.9	7087913	20544.7	103736	300.684	1.02758	1.61449	185071	536.438	7063982	20475.3	101777	295.006	5	1	345	0	Mock	126.973	S	0.106682
1432	17911	55.6242	8820751	27393.6	3914314	12156.3	51776	160.795	1.03755	1.72981	15927	49.4627	3.88703e+06	12071.5	49910	155	5	1	322	0	Mock	88.2075	G1	0.408774
1435	115622	379.089	8805235	28869.6	5103116	16731.5	89297	292.777	1.04979	2.04918	113367	371.695	5075979	16642.6	86838	284.715	5	1	305	0	Mock	88.0524	S	0.657044
1436	21465	74.0172	8838600	30477.9	4197649	14474.7	61285	211.328	1.02703	1.96207	18792	64.8	4186332	14435.6	58982	203.386	5	1	290	0	Mock	88.386	G1	0.46105
1437	22128	71.6116	8610215	27864.8	4516956	14618	88532	286.511	1.04585	2.10356	20327	65.7832	4500110	14563.5	87115	281.926	5	1	309	0	Mock	86.1021	G1	0.935161
1439	15042	39.8992	8584599	22770.8	3967798	10524.7	56100	148.806	1.11858	2.41995	13730	36.4191	3.94061e+06	10452.6	54970	145.809	5	1	377	0	Mock	85.846	G1	0.701978
1440	23812	89.8566	8401754	31704.7	4681145	17664.7	86475	326.321	1.02537	1.73962	21790	82.2264	4.67144e+06	17628.1	84818	320.068	5	1	265	0	Mock	84.0175	G1	0.489685
1441	260684	661.635	12461889	31629.2	7591745	19268.4	120782	306.553	1.0514	2.05076	257360	653.198	7556923	19180	117072	297.137	5	1	394	0	Mock	124.619	S	0.131687
1442	20175	58.3092	8680455	25088	4331971	12520.1	64098	185.254	1.12716	2.31564	18362	53.0694	4306182	12445.6	63004	182.092	5	1	346	0	Mock	86.8046	G1	0.397014
1443	217406	582.858	9412390	25234.3	5371801	14401.6	83210	223.083	1.05137	2.12601	213766	573.099	5351011	14345.9	79358	212.756	5	1	373	0	Mock	94.1239	S	0.704402
1444	210365	524.601	12911025	32197.1	6102053	15217.1	80095	199.738	1.05158	1.8803	206079	513.913	6094857	15199.1	78186	194.978	5	1	401	0	Mock	129.11	S	0.284886
1445	83573	227.101	14403600	39140.2	7667508	20835.6	216435	588.139	1.02827	1.47011	80660	219.185	7642458	20767.5	212642	577.832	5	1	368	0	Mock	144.036	S	0.103988
1447	25677	99.5233	8416086	32620.5	4762352	18458.7	75151	291.283	1.03935	1.72481	23272	90.2016	4748502	18405	72635	281.531	5	1	258	0	Mock	84.1609	G1	0.709051
1448	239922	816.061	9806780	33356.4	5937102	20194.2	93705	318.724	1.0402	1.96599	237408	807.51	5914039	20115.8	92051	313.099	5	1	294	0	Mock	98.0678	S	0.615276
1449	20884	104.945	7.42959e+06	37334.6	4521037	22718.8	86598	435.166	1.02006	2.0603	19054	95.7487	4519871	22712.9	85696	430.633	5	1	199	0	Mock	74.2959	G1	0.792499
1450	30763	123.546	8437466	33885.4	4766471	19142.5	83471	335.225	1.01597	1.70683	28310	113.695	4750800	19079.5	80428	323.004	5	1	249	0	Mock	84.3747	G1	0.835646
1451	296260	827.542	12236152	34179.2	6701209	18718.5	96100	268.436	1.02943	1.58939	293627	820.187	6674680	18644.4	93241	260.45	5	1	358	0	Mock	122.362	S	0.483459
1452	180569	592.029	9324096	30570.8	4480397	14689.8	68387	224.22	1.04455	1.92131	177633	582.403	4465778	14641.9	65515	214.803	5	1	305	0	Mock	93.241	S	0.881188
1454	153189	612.756	8648146	34592.6	4937323	19749.3	74180	296.72	1.04669	2.02	151183	604.732	4919295	19677.2	72921	291.684	5	1	250	0	Mock	86.4815	S	0.271551
1455	222003	521.134	15342090	36014.3	7.58251e+06	17799.3	119538	280.606	1.02715	1.58216	216895	509.143	7.5548e+06	17734.3	113849	267.251	5	1	426	0	Mock	153.421	S	0.607545
1457	212042	662.631	9646159	30144.2	5658639	17683.2	79778	249.306	1.08422	2.33125	210303	657.197	5656981	17678.1	78339	244.809	5	1	320	0	Mock	96.4616	S	0.537946
1460	239784	1105	8417266	38789.2	5695146	26244.9	128946	594.221	1.10103	2.58986	238886	1100.86	5684543	26196.1	128277	591.138	5	1	217	0	Mock	84.1727	S	0.983434
1461	21184	71.8102	8700835	29494.4	4625934	15681.1	76288	258.603	1.05383	1.91525	18376	62.2915	4608003	15620.4	73192	248.108	5	1	295	0	Mock	87.0083	G1	0.902131
1463	204183	534.51	12343709	32313.4	7017643	18370.8	97033	254.013	1.01394	1.55236	201198	526.696	7.01066e+06	18352.5	94664	247.812	5	1	382	0	Mock	123.437	S	0.817453
1465	47503	121.181	14479269	36936.9	9719332	24794.2	171885	438.482	1.14445	2.68486	44514	113.556	9711599	24774.5	170104	433.939	5	1	392	0	Mock	144.793	G2	0.677895
1466	47149	109.904	15465750	36050.7	10108093	23562	253673	591.312	1.09298	2.31481	42320	98.648	10087871	23514.9	251198	585.543	5	1	429	0	Mock	154.657	G2	0.319834
1467	230925	772.324	12319985	41204	7228925	24177	145994	488.274	1.03057	1.6388	227637	761.328	7219102	24144.2	144114	481.987	5	1	299	0	Mock	123.2	S	0.196451
1468	17006	84.607	7222266	35931.7	4813460	23947.6	110286	548.687	1.03146	1.61692	14695	73.1095	4805108	23906	109117	542.871	5	1	201	0	Mock	72.2227	G1	0.671528
1469	133147	203.278	16921774	25834.8	6075578	9275.69	155718	237.737	1.02836	1.5542	127371	194.46	6052140	9239.91	151223	230.875	5	1	655	0	Mock	169.218	S	0.842973
1470	13202	42.1789	6531594	20867.7	2842744	9082.25	42813	136.783	1.07878	2.15287	12136	38.7732	2.8297e+06	9040.56	41516	132.639	5	1	313	0	Mock	65.3159	G1	0.0162528
1471	168560	540.256	8690931	27855.5	5771924	18499.8	73769	236.439	1.03677	1.82372	167163	535.779	5758131	18455.5	72091	231.061	5	1	312	0	Mock	86.9093	S	0.642803
1472	37072	75.5031	14516573	29565.3	9804068	19967.6	219779	447.615	1.18566	2.59004	35006	71.2953	9777856	19914.2	217155	442.271	5	1	491	0	Mock	145.166	G2	0.442873
1473	34280	186.304	6302539	34252.9	2567478	13953.7	69097	375.527	1.04019	1.93478	32895	178.777	2565708	13944.1	68454	372.033	5	1	184	0	Mock	63.0254	S	0.898088
1477	31055	72.0534	16681700	38704.6	7206351	16720.1	122377	283.937	1.254	2.12679	29533	68.522	7179200	16657.1	120338	279.206	6	1	431	0	Mock	166.817	G2	0.14044
1479	28592	69.0628	15983872	38608.4	6777173	16370	107882	260.585	1.23702	2.29053	26952	65.1014	6731353	16259.3	102862	248.459	6	1	414	0	Mock	159.839	G2	0.830476
1480	149932	472.972	13691762	43191.7	7659613	24162.8	110826	349.609	1.04996	1.97161	148990	470	7.63692e+06	24091.2	108021	340.76	6	1	317	0	Mock	136.918	S	0.0579093
1482	11353	62.3791	7.23554e+06	39755.7	3235019	17774.8	59147	324.984	1.06101	2.25275	10263	56.3901	3.21046e+06	17639.9	56337	309.544	6	1	182	0	Mock	72.3554	G1	0.0380447
1484	224879	518.154	16741057	38573.9	10109357	23293.4	146732	338.092	1.27531	2.97325	222431	512.514	10072723	23209	144258	332.392	6	1	434	0	Mock	167.411	S	0.667169
1486	195055	633.295	13052271	42377.5	6385012	20730.6	111260	361.234	1.03393	1.59091	191439	621.555	6.36996e+06	20681.7	108857	353.432	6	1	308	0	Mock	130.523	S	0.531494
1488	307740	779.089	16796656	42523.2	7.4857e+06	18951.1	153346	388.218	1.09591	2.0172	302775	766.519	7458178	18881.5	150632	381.347	6	1	395	0	Mock	167.967	S	0.374414
1489	17788	110.484	6604798	41023.6	3682430	22872.2	102706	637.925	1.03628	1.81366	17260	107.205	3671077	22801.7	101738	631.913	6	1	161	0	Mock	66.048	G1	0.353819
1491	16749	55.2772	9075913	29953.5	4186523	13816.9	53676	177.149	1.0494	1.9967	15460	51.0231	4.15279e+06	13705.6	49539	163.495	6	1	303	0	Mock	90.7591	G1	0.657862
1492	18723	97.5156	7601555	39591.4	2780406	14481.3	51035	265.807	1.04214	1.94271	16848	87.75	2760984	14380.1	48787	254.099	6	1	192	0	Mock	76.0156	G1	0.359453
1493	143007	382.372	17021226	45511.3	7.11496e+06	19024	155648	416.171	1.03554	1.84225	138530	370.401	7047967	18844.8	147032	393.134	6	1	374	0	Mock	170.212	S	0.900367
1494	160489	619.649	9471294	36568.7	5612749	21670.8	76584	295.691	1.13953	2.85714	159514	615.884	5584116	21560.3	73590	284.131	6	1	259	0	Mock	94.7129	S	0.983275
1496	137264	491.986	10031072	35953.7	4.01578e+06	14393.5	52146	186.903	1.05836	2.1362	134386	481.67	3980087	14265.5	47832	171.441	6	1	279	0	Mock	100.311	S	0.193623
1497	176401	621.13	12046584	42417.6	6115685	21534.1	74280	261.549	1.01826	1.59155	174144	613.183	6096904	21468	71876	253.084	6	1	284	0	Mock	120.466	S	0.11225
1498	45224	121.244	16124525	43229.3	6.15998e+06	16514.7	106697	286.051	1.04903	1.86863	43069	115.466	6110552	16382.2	101796	272.912	6	1	373	0	Mock	161.245	G2	0.042364
1499	43122	119.452	15327784	42459.2	8910120	24681.8	187541	519.504	1.07619	2.15659	40731	112.828	8871997	24576.2	183484	508.266	6	1	361	0	Mock	153.278	G2	0.227741
1500	20588	82.352	9031876	36127.5	4727714	18910.9	84943	339.772	1.0306	1.556	18569	74.276	4698632	18794.5	81020	324.08	6	1	250	0	Mock	90.3188	G1	0.446793
1501	182875	575.079	12613412	39664.8	6329890	19905.3	96085	302.154	1.07169	1.81191	179642	564.912	6299421	19809.5	93143	292.903	6	1	318	0	Mock	126.134	S	0.83699
1502	138764	428.284	9599274	29627.4	3400544	10495.5	52517	162.09	1.12304	2.62883	135657	418.694	3363955	10382.6	48945	151.065	6	1	324	0	Mock	95.9927	S	0.221824
1503	183520	527.356	14820150	42586.6	6834389	19639	106359	305.629	1.04819	1.89943	180151	517.675	6.80484e+06	19554.2	101329	291.175	6	1	348	0	Mock	148.202	S	0.493945
1505	25267	83.9435	9001423	29905.1	3477113	11551.9	59824	198.751	1.06905	1.65574	21566	71.6478	3423929	11375.2	52952	175.92	6	1	301	0	Mock	90.0142	G1	0.667215
1506	18529	88.6555	8303335	39728.9	4204301	20116.3	58857	281.612	1.02455	1.62679	16716	79.9809	4180240	20001.1	55844	267.196	6	1	209	0	Mock	83.0333	G1	0.798079
1507	19095	64.7288	9190883	31155.5	4128803	13995.9	62022	210.244	1.11562	2.44932	17637	59.7864	4076912	13820	56330	190.949	6	1	295	0	Mock	91.9088	G1	0.550994
1508	16345	59.0072	9074887	32761.3	3959488	14294.2	50465	182.184	1.07349	2.25632	14416	52.0433	3910151	14116.1	44251	159.751	6	1	277	0	Mock	90.7489	G1	0.980466
1509	17934	66.9179	9511556	35490.9	4797325	17900.5	61095	227.966	1.05408	2.00746	15100	56.3433	4767067	17787.6	57001	212.69	6	1	268	0	Mock	95.1156	G1	0.588662
1511	36258	97.4677	16157553	43434.3	7430806	19975.3	126754	340.737	1.05171	2.11022	33950	91.2634	7399434	19891	123019	330.696	6	1	372	0	Mock	161.576	G2	0.197983
1512	224476	569.736	14564621	36966	7626421	19356.4	95524	242.447	1.05522	2.15736	220016	558.416	7586244	19254.4	91252	231.604	6	1	394	0	Mock	145.646	S	0.404774
1513	17562	59.5322	9605686	32561.6	4598060	15586.6	62634	212.319	1.10587	2.35017	15095	51.1695	4564989	15474.5	59018	200.061	6	1	295	0	Mock	96.0569	G1	0.601277
1515	19212	84.6344	8888898	39158.1	4386612	19324.3	66690	293.789	1.07547	1.93013	16044	70.6784	4362682	19218.9	63716	280.687	6	1	227	0	Mock	88.889	G1	0.413086
1516	176356	537.671	13112009	39975.6	6498043	19811.1	86397	263.405	1.09172	2.40303	173535	529.07	6472117	19732.1	81829	249.479	6	1	328	0	Mock	131.12	S	0.710058
1517	112093	500.415	9046249	40385	4728194	21108	77839	347.496	1.03038	1.83036	110304	492.429	4710799	21030.4	75073	335.147	6	1	224	0	Mock	90.4625	S	0.78987
1518	35770	103.983	15208659	44211.2	6551142	19044	116690	339.215	1.02907	1.90988	33575	97.6017	6521675	18958.4	111300	323.547	6	1	344	0	Mock	152.087	G2	0.31726
1519	18312	62.9278	9736663	33459.3	4.80574e+06	16514.6	82219	282.54	1.05659	1.86007	14968	51.4364	4775542	16410.8	79584	273.485	6	1	291	0	Mock	97.3666	G1	0.97927
1521	39983	81.598	18699798	38162.9	8951341	18268	133063	271.557	1.32912	2.6444	35456	72.3592	8909149	18181.9	128627	262.504	6	1	490	0	Mock	186.998	G2	0.880998
1522	49039	196.156	8058222	32232.9	4812831	19251.3	49087	196.348	1.05861	2.192	46595	186.38	4808549	19234.2	48003	192.012	6	1	250	0	Mock	80.5822	S	0.555938
1523	66575	188.598	9958222	28210.3	4419275	12519.2	75902	215.02	1.04589	1.67989	63460	179.773	4391787	12441.3	70911	200.881	6	1	353	0	Mock	99.5822	S	0.741603
1524	156383	449.376	9199588	26435.6	5457292	15681.9	69596	199.989	1.08522	2.19828	152000	436.782	5440791	15634.5	66603	191.388	6	1	348	0	Mock	91.9959	S	0.770544
1525	30617	87.4771	15540988	44402.8	7144056	20411.6	136748	390.709	1.01014	1.74857	27482	78.52	7.13572e+06	20387.8	133919	382.626	6	1	350	0	Mock	155.41	G2	0.908248
1526	173529	456.655	15222546	40059.3	7871672	20714.9	88667	233.334	1.08647	2.25526	170250	448.026	7846143	20647.7	84296	221.832	6	1	380	0	Mock	152.225	S	0.15035
1527	185461	441.574	15881319	37812.7	7.221e+06	17192.9	90036	214.371	1.05531	2.05952	181466	432.062	7188721	17116	84067	200.16	6	1	420	0	Mock	158.813	S	0.558283
1528	184888	614.246	12826246	42612.1	7023583	23334.2	102103	339.213	1.0761	2.12625	182565	606.528	7017010	23312.3	100300	333.223	6	1	301	0	Mock	128.262	S	0.428379
1529	167254	561.255	13458518	45162.8	7746560	25995.2	150119	503.755	1.04583	1.88963	165200	554.362	7736499	25961.4	149032	500.107	6	1	298	0	Mock	134.585	S	0.923159
1530	23290	64.8746	9808137	27320.7	5255891	14640.4	76405	212.827	1.12966	2.32984	19655	54.7493	5228879	14565.1	72096	200.825	6	1	359	0	Mock	98.0814	G1	0.105095
1531	20585	95.7442	7985232	37140.6	4791210	22284.7	66109	307.484	1.11274	2.76959	18651	86.7488	4784235	22252.3	65286	303.656	6	1	215	0	Mock	79.8523	G1	0.982574
1532	36007	78.2761	18039106	39215.4	6886432	14970.5	355339	772.476	1.02993	1.8087	32791	71.2848	6878724	14953.7	352563	766.441	6	1	460	0	Mock	180.391	G2	0.875451
1533	132962	511.392	8775462	33751.8	4622189	17777.7	63485	244.173	1.04086	2.03846	129729	498.958	4605259	17712.5	60430	232.423	6	1	260	0	Mock	87.7546	S	0.0738263
1534	167560	482.882	12448812	35875.5	6785620	19555.1	85053	245.11	1.03356	1.94813	165114	475.833	6.77948e+06	19537.4	81747	235.582	6	1	347	0	Mock	124.488	S	0.490966
1535	19645	66.3682	9044502	30555.8	3050677	10306.3	43014	145.318	1.00831	1.83165	17632	59.5676	3047547	10295.8	40885	138.125	6	1	296	0	Mock	90.445	G1	0.71756
1536	26012	97.4232	9439521	35354	4890167	18315.2	73369	274.79	1.09602	1.74088	22630	84.7566	4869052	18236.2	69777	261.337	6	1	267	0	Mock	94.3952	G1	0.738152
1537	170943	502.774	11143334	32774.5	5770106	16970.9	71099	209.115	1.04168	1.88235	168779	496.409	5765773	16958.2	68891	202.621	6	1	340	0	Mock	111.433	S	0.906494
1538	191324	551.366	14111362	40666.8	8082966	23293.8	128697	370.885	1.03224	1.84438	188311	542.683	8.07524e+06	23271.6	124582	359.026	6	1	347	0	Mock	141.114	S	0.799865
1539	97164	257.729	15741100	41753.6	7009373	18592.5	100361	266.21	1.03375	2.08223	94349	250.263	6.98231e+06	18520.7	95176	252.456	6	1	377	0	Mock	157.411	S	0.31093
1540	150047	465.984	13665081	42438.1	5822197	18081.4	84941	263.792	1.0061	1.49689	146399	454.655	5795953	17999.9	81629	253.506	6	1	322	0	Mock	136.651	S	0.498435
1541	110426	469.898	9451216	40217.9	4658991	19825.5	74780	318.213	1.04591	2.14894	109159	464.506	4651202	19792.3	72543	308.694	6	1	235	0	Mock	94.5122	S	0.701786
1542	16559	61.3296	9007814	33362.3	3355623	12428.2	45870	169.889	1.0214	1.78148	14399	53.3296	3352917	12418.2	44069	163.219	6	1	270	0	Mock	90.0781	G1	0.138437
1543	19189	82.0043	9046026	38658.2	4459302	19056.8	58795	251.261	1.03269	1.85043	17957	76.7393	4450888	19020.9	56333	240.739	6	1	234	0	Mock	90.4603	G1	0.193991
1544	25135	103.436	9012489	37088.4	4441474	18277.7	75892	312.313	1.03168	1.74897	23255	95.6996	4428667	18225	73064	300.675	6	1	243	0	Mock	90.1249	G1	0.481042
1546	19638	109.71	7388973	41279.2	4468512	24963.8	59877	334.508	1.02653	1.81564	18567	103.726	4460845	24920.9	58010	324.078	6	1	179	0	Mock	73.8897	G1	0.862559
1547	31717	82.1684	9161506	23734.5	4782090	12388.8	80140	207.617	1.04462	1.87824	28906	74.886	4774051	12368	75824	196.435	6	1	386	0	Mock	91.6151	G1	0.586277
1548	221654	775.014	12003495	41970.3	8258528	28876	110992	388.084	1.0826	2.13287	219287	766.738	8241639	28816.9	109517	382.927	6	1	286	0	Mock	120.035	S	0.348665
1550	174617	386.321	17258322	38182.1	8496535	18797.6	110762	245.049	1.03687	1.66814	172849	382.409	8495191	18794.7	109411	242.06	6	1	452	0	Mock	172.583	S	0.804878
1551	199369	579.561	12675383	36847	6.43314e+06	18701	93769	272.584	1.03151	1.93605	197692	574.686	6417580	18655.8	89813	261.084	6	1	344	0	Mock	126.754	S	0.998355
1552	200072	651.7	11959201	38955.1	7.04026e+06	22932.5	84896	276.534	1.01417	1.52443	198218	645.661	7023000	22876.2	81397	265.137	6	1	307	0	Mock	119.592	S	0.847308
1554	30759	82.6855	16456511	44237.9	7029229	18895.8	176610	474.758	1.09682	2.31551	28945	77.8091	7020703	18872.9	173300	465.86	6	1	372	0	Mock	164.565	G2	0.127499
1555	35511	109.265	14138439	43502.9	8377898	25778.1	148170	455.908	1.02486	1.48	33470	102.985	8362339	25730.3	144514	444.658	6	1	325	0	Mock	141.384	G2	0.840641
1556	200828	725.011	11628145	41978.9	6592739	23800.5	79593	287.339	1.02827	1.76895	198457	716.451	6575982	23740	75578	272.845	6	1	277	0	Mock	116.281	S	0.0597579
1558	16568	64.2171	8792252	34078.5	3643993	14124	50388	195.302	1.03604	1.89922	15460	59.9225	3641458	14114.2	48462	187.837	6	1	258	0	Mock	87.9225	G1	0.919738
1559	215393	797.752	11320425	41927.5	6408672	23735.8	92790	343.667	1.03287	1.88519	213026	788.985	6392305	23675.2	88792	328.859	6	1	270	0	Mock	113.204	S	0.960766
1560	32767	147.599	8614671	38804.8	4081706	18386.1	56669	255.266	1.06059	2.0991	31869	143.554	4072437	18344.3	54182	244.063	6	1	222	0	Mock	86.1467	S	0.640565
1561	221847	722.629	12576233	40964.9	7.17568e+06	23373.6	97993	319.195	1.07827	2.13681	220460	718.111	7160848	23325.2	94021	306.257	6	1	307	0	Mock	125.762	S	0.688648
1562	20578	61.6108	9524927	28517.7	4941590	14795.2	57496	172.144	1.0549	1.91617	19116	57.2335	4939246	14788.2	55957	167.536	6	1	334	0	Mock	95.2493	G1	0.0424545
1563	32817	92.1826	15429771	43342.1	8.01145e+06	22504.1	142614	400.601	1.01398	1.57865	31027	87.1545	7.97286e+06	22395.7	140019	393.312	6	1	356	0	Mock	154.298	G2	0.51448
1564	205917	679.594	11657816	38474.6	5.85352e+06	19318.6	73582	242.845	1.01848	1.59076	204300	674.257	5837600	19266	70244	231.828	6	1	303	0	Mock	116.578	S	0.546868
1565	31836	112.894	12056369	42753.1	7626634	27044.8	173401	614.897	1.02634	1.79078	30999	109.926	7622301	27029.4	171151	606.918	6	1	282	0	Mock	120.564	G2	0.340101
1566	20021	96.2548	8179792	39325.9	3626430	17434.8	485038	2331.91	1.02381	1.67788	18275	87.8606	3610641	17358.9	482950	2321.88	6	1	208	0	Mock	81.7979	G1	0.0685968
1567	165914	566.259	12392554	42295.4	6.12282e+06	20897	81762	279.051	1.0188	1.67235	164337	560.877	6.11803e+06	20880.7	78833	269.055	6	1	293	0	Mock	123.926	S	0.228908
1568	180784	602.613	12384388	41281.3	6253186	20844	82548	275.16	1.03147	1.88333	178460	594.867	6236749	20789.2	79520	265.067	6	1	300	0	Mock	123.844	S	0.357984
1569	175111	417.926	14645749	34954.1	7.34867e+06	17538.6	95103	226.976	1.02875	1.67303	171717	409.826	7346138	17532.5	93159	222.337	6	1	419	0	Mock	146.457	S	0.435142
1571	42323	79.8547	18750806	35378.9	8240486	15548.1	121031	228.36	1.25336	1.92177	39825	75.1415	8181541	15436.9	116672	220.136	6	1	530	0	Mock	187.508	G2	0.722392
1572	40108	100.02	16316967	40690.7	7.55477e+06	18839.8	126911	316.486	1.1851	1.88462	38904	97.0175	7540369	18803.9	123332	307.561	6	1	401	0	Mock	163.17	G2	0.317632
1573	107633	294.885	15907307	43581.7	6562626	17979.8	98373	269.515	1.03093	1.8	105037	287.773	6521647	17867.5	94880	259.945	6	1	365	0	Mock	159.073	S	0.328954
1574	172312	420.273	14402916	35129.1	4599752	11218.9	67064	163.571	1.03627	1.83902	169963	414.544	4587469	11188.9	63490	154.854	6	1	410	0	Mock	144.029	S	0.0196916
1576	218072	690.101	11342013	35892.4	5250813	16616.5	77195	244.288	1.0445	2.01582	216637	685.56	5.24287e+06	16591.4	75131	237.756	6	1	316	0	Mock	113.42	S	0.257822
1577	202175	732.518	10531524	38157.7	6323393	22910.8	81058	293.688	1.03565	1.92029	200111	725.04	6310398	22863.8	79600	288.406	6	1	276	0	Mock	105.315	S	0.740245
1578	47080	96.2781	18545332	37925	8.3523e+06	17080.4	196745	402.342	1.0203	1.49284	43625	89.2127	8331204	17037.2	193849	396.419	6	1	489	0	Mock	185.453	G2	0.628314
1579	166763	475.108	10407432	29650.8	4897963	13954.3	65175	185.684	1.03635	1.85185	164200	467.806	4879100	13900.6	62178	177.145	6	1	351	0	Mock	104.074	S	0.769789
1580	20657	74.8442	9482561	34357.1	4071725	14752.6	84287	305.388	1.21967	2.69257	18614	67.442	4041283	14642.3	81200	294.203	6	1	276	0	Mock	94.8256	G1	0.768919
1581	149458	506.637	11319552	38371.4	6272131	21261.5	78724	266.861	1.10028	2.48322	147470	499.898	6.25589e+06	21206.4	76513	259.366	6	1	295	0	Mock	113.196	S	0.856567
1582	18759	51.2541	8753986	23918	3932121	10743.5	66834	182.607	1.4108	2.20704	15919	43.4945	3918148	10705.3	62639	171.145	6	1	366	0	Mock	87.5399	G1	0.720319
1584	120668	569.189	8172755	38550.7	4606059	21726.7	74597	351.873	1.03333	1.69811	119219	562.354	4600927	21702.5	73428	346.358	6	1	212	0	Mock	81.7275	S	0.898825
1585	38482	93.4029	16789894	40752.2	6.96826e+06	16913.3	153717	373.1	1.10657	2.61165	37253	90.4199	6954337	16879.5	150422	365.102	6	1	412	0	Mock	167.899	G2	0.586717
1586	22169	81.5037	9090418	33420.7	4547313	16718.1	65234	239.831	1.12614	2.78309	19249	70.7684	4532449	16663.4	63000	231.618	6	1	272	0	Mock	90.9042	G1	0.588158
1589	23952	110.378	8445465	38919.2	4659822	21473.8	98962	456.046	1.02792	1.7788	22876	105.419	4650816	21432.3	96281	443.691	6	1	217	0	Mock	84.4547	G1	0.131576
1590	201403	603.003	12635611	37831.2	6761320	20243.5	100990	302.365	1.04183	1.87126	198918	595.563	6746505	20199.1	95981	287.368	6	1	334	0	Mock	126.356	S	0.740347
1591	218040	770.459	10689747	37773	5459886	19292.9	75994	268.53	1.03966	1.82517	216075	763.516	5450956	19261.3	73247	258.823	6	1	283	0	Mock	106.897	S	0.821015
1595	41222	94.3295	18196962	41640.6	7828289	17913.7	522065	1194.66	1.01852	1.65904	35961	82.2906	7798563	17845.7	516719	1182.42	6	1	437	0	Mock	181.97	G2	0.748606
1596	22092	78.0636	9102647	32164.8	4968942	17558.1	74035	261.608	1.06651	1.83099	19406	68.5724	4.94259e+06	17465	70379	248.689	6	1	283	0	Mock	91.0265	G1	0.452654
1597	188064	793.519	10340524	43630.9	7356465	31039.9	134939	569.363	1.02942	1.87764	185941	784.561	7352147	31021.7	133991	565.363	6	1	237	0	Mock	103.405	S	0.713718
1598	38231	78.8268	18517550	38180.5	7469793	15401.6	147655	304.443	1.14154	2.06226	33878	69.8515	7430787	15321.2	142600	294.021	6	1	485	0	Mock	185.175	G2	0.915408
1599	21878	68.1558	10035213	31262.3	4743583	14777.5	55123	171.723	1.10214	1.97879	17798	55.4455	4724653	14718.5	52640	163.988	6	1	321	0	Mock	100.352	G1	0.146584
1600	70192	119.171	17950092	30475.5	7176217	12183.7	113042	191.922	1.09509	1.67203	65386	111.012	7157898	12152.6	106307	180.487	6	1	589	0	Mock	179.501	G2	0.919171
1601	199927	675.429	11450632	38684.6	6313575	21329.6	80549	272.125	1.02362	1.83784	197538	667.358	6301129	21287.6	76701	259.125	6	1	296	0	Mock	114.506	S	0.411626
1602	30730	95.1393	9687079	29991	4.19363e+06	12983.4	85737	265.44	1.26335	2.02186	28444	88.0619	4.16673e+06	12900.1	79843	247.192	6	1	323	0	Mock	96.8708	G1	0.305267
1604	112008	329.435	9829032	28908.9	4740512	13942.7	60919	179.174	1.0326	1.6	107517	316.226	4711486	13857.3	56600	166.471	6	1	340	0	Mock	98.2903	S	0.990652
1605	152641	565.337	9878186	36585.9	4.99951e+06	18516.7	78941	292.374	1.03287	1.97407	151293	560.344	4997205	18508.2	77899	288.515	6	1	270	0	Mock	98.7819	S	0.198892
1606	45924	137.497	14155867	42382.8	7296911	21847	137407	411.398	1.03539	1.94611	43384	129.892	7265421	21752.8	131464	393.605	6	1	334	0	Mock	141.559	S	0.656838
1607	20369	68.3523	9876798	33143.6	4556745	15291.1	54779	183.822	1.10439	1.81639	16206	54.3825	4538691	15230.5	51882	174.101	6	1	298	0	Mock	98.768	G1	0.106495
1608	39628	90.0636	18197972	41359	8835737	20081.2	906455	2060.12	1.10329	2.13747	37325	84.8295	8820895	20047.5	901933	2049.85	6	1	440	0	Mock	181.98	G2	0.650914
1609	41902	94.5869	16862576	38064.5	7.52039e+06	16976	283602	640.185	1.31516	2.85458	36953	83.4154	7487870	16902.6	278252	628.108	6	1	443	0	Mock	168.626	G2	0.827313
1610	20895	65.2969	9254282	28919.6	4020064	12562.7	62876	196.488	1.08169	2.425	18839	58.8719	4009675	12530.2	59487	185.897	6	1	320	0	Mock	92.5428	G1	0.684499
1611	206909	562.253	14200237	38587.6	5892884	16013.3	74121	201.416	1.01104	1.57065	204398	555.429	5880351	15979.2	69840	189.783	6	1	368	0	Mock	142.002	S	0.417333
1612	22145	76.6263	9156323	31682.8	4563483	15790.6	59266	205.073	1.02045	1.66782	20154	69.737	4550303	15745	55339	191.484	6	1	289	0	Mock	91.5632	G1	0.383066
1614	158252	385.041	17160080	41752	5735418	13954.8	115325	280.596	1.02719	1.59611	154550	376.034	5698213	13864.3	107699	262.041	6	1	411	0	Mock	171.601	S	0.589712
1615	42160	95.8182	17097670	38858.3	8395475	19080.6	181533	412.575	1.26006	3.05846	38702	87.9591	8370042	19022.8	177614	403.668	6	1	440	0	Mock	170.977	G2	0.881567
1616	22385	67.4247	9370182	28223.4	3.28421e+06	9892.19	50508	152.133	1.03185	1.65361	19068	57.4337	3.25627e+06	9808.05	44256	133.301	6	1	332	0	Mock	93.7018	G1	0.929066
1617	32363	67.847	9425806	19760.6	5106016	10704.4	67276	141.04	1.11566	1.91569	27668	58.0042	5090761	10672.5	65169	136.623	6	1	477	0	Mock	94.2581	G1	0.0535296
1618	225050	868.919	10421456	40237.3	6276712	24234.4	88423	341.402	1.01535	1.53282	222836	860.371	6264859	24188.6	85678	330.803	6	1	259	0	Mock	104.215	S	0.181622
1619	76032	249.285	9378525	30749.3	4620777	15150.1	75983	249.125	1.09424	1.90354	73642	241.449	4607980	15108.1	72268	236.944	6	1	305	0	Mock	93.7853	S	0.112224
1620	39574	105.813	9046446	24188.4	4654440	12445	100195	267.901	1.09704	2.05128	36436	97.4225	4637120	12398.7	94488	252.642	6	1	374	0	Mock	90.4645	G1	0.193335
1621	31062	87.0084	9825042	27521.1	5736254	16067.9	74985	210.042	1.03489	1.8324	27238	76.2969	5715023	16008.5	73330	205.406	6	1	357	0	Mock	98.2504	G1	0.346608
1623	22904	57.4035	9420088	23609.2	4245407	10640.1	64012	160.431	1.09189	2.21271	18999	47.6165	4223558	10585.4	58376	146.306	6	1	399	0	Mock	94.2009	G1	0.629461
1626	20783	63.5566	9336169	28551	3968647	12136.5	54497	166.657	1.02679	1.65854	17371	53.1223	3946547	12069	48917	149.593	6	1	327	0	Mock	93.3617	G1	0.989088
1627	21321	68.7774	8956325	28891.4	4204178	13561.9	54450	175.645	1.06175	2.17419	19052	61.4581	4159181	13416.7	48448	156.284	6	1	310	0	Mock	89.5632	G1	0.662856
1628	35552	96.3469	15229733	41273	8899260	24117.2	160177	434.084	1.0621	2.09214	31957	86.6043	8874945	24051.3	158213	428.762	6	1	369	0	Mock	152.297	G2	0.845365
1629	24252	77.9807	9366662	30117.9	3.46832e+06	11152.1	52561	169.006	1.05287	2.10932	21192	68.1415	3447952	11086.7	47964	154.225	6	1	311	0	Mock	93.6666	G1	0.778039
1630	47168	131.387	9124739	25417.1	4868031	13560	75113	209.228	1.04831	1.9415	44287	123.362	4854952	13523.5	71540	199.276	6	1	359	0	Mock	91.2474	G1	0.307532
1631	31627	105.776	9216968	30826	5087333	17014.5	81272	271.813	1.03849	1.99331	29198	97.6522	5075654	16975.4	77675	259.783	6	1	299	0	Mock	92.1697	G1	0.875692
1632	192096	530.652	14313156	39539.1	8105810	22391.7	133305	368.246	1.02768	1.75138	189060	522.265	8099614	22374.6	132131	365.003	6	1	362	0	Mock	143.132	S	0.0427631
1635	24960	104	7935166	33063.2	4.1085e+06	17118.7	76697	319.571	1.05478	2.10417	23194	96.6417	4.10727e+06	17113.6	75737	315.571	6	1	240	0	Mock	79.3517	G1	0.462098
1636	47312	63.7628	19017612	25630.2	8.38551e+06	11301.2	180877	243.77	1.42377	3.5063	40770	54.9461	8292379	11175.7	171153	230.664	6	1	742	0	Mock	190.176	G2	0.638363
1637	153594	371.898	14613873	35384.7	6161960	14920	77977	188.806	1.06396	2.1816	149527	362.051	6129076	14840.4	72741	176.128	6	1	413	0	Mock	146.139	S	0.10177
1639	155904	351.135	17390222	39167.2	7.4562e+06	16793.3	109235	246.025	1.03723	1.87387	151456	341.117	7370707	16600.7	101781	229.236	6	1	444	0	Mock	173.902	S	0.801816
1640	201173	429.857	17749294	37925.8	8.08561e+06	17276.9	127698	272.859	1.22195	2.29537	196943	420.818	8.00725e+06	17109.5	116666	249.286	6	1	468	0	Mock	177.493	S	0.185313
1641	192726	631.889	12689910	41606.3	7766460	25463.8	117000	383.607	1.09548	2.45603	190418	624.321	7754399	25424.3	114020	373.836	6	1	305	0	Mock	126.899	S	0.415125
1643	24148	88.1314	8736883	31886.4	4087756	14918.8	48537	177.142	1.1079	2.64599	21765	79.4343	4067248	14844	45362	165.555	6	1	274	0	Mock	87.3688	G1	0.451807
1645	197699	573.041	14668903	42518.6	8851337	25656	136941	396.93	1.0426	1.97101	194782	564.586	8812551	25543.6	135011	391.336	6	1	345	0	Mock	146.689	S	0.960522
1646	21932	93.3277	8638479	36759.5	3225229	13724.4	50211	213.664	1.04909	1.85532	19278	82.034	3184984	13553.1	45289	192.719	6	1	235	0	Mock	86.3848	G1	0.798953
1647	20693	80.2054	8947053	34678.5	5229928	20271	92875	359.981	1.04962	2.0969	19145	74.2054	5220102	20233	91848	356	6	1	258	0	Mock	89.4705	G1	0.0779928
1649	22782	92.2348	8755360	35446.8	5385832	21805	110706	448.202	1.0679	2.36842	21683	87.7854	5377177	21769.9	109867	444.806	6	1	247	0	Mock	87.5536	G1	0.0665963
1650	46101	73.2925	18965838	30152.4	9271972	14740.8	137856	219.167	1.19431	1.91317	41533	66.0302	9210178	14642.6	135423	215.299	6	1	629	0	Mock	189.658	G2	0.23597
1651	222331	557.221	14326075	35904.9	8.34757e+06	20921.2	103250	258.772	1.0237	1.62907	219197	549.366	8.32165e+06	20856.3	99440	249.223	6	1	399	0	Mock	143.261	S	0.153097
1652	25663	94.0037	8648624	31679.9	4733801	17339.9	71149	260.619	1.03024	1.59707	24467	89.6227	4718445	17283.7	69606	254.967	6	1	273	0	Mock	86.4862	G1	0.197519
1653	25767	90.4105	8945249	31386.8	4452707	15623.5	65855	231.07	1.01251	1.7193	23136	81.1789	4404389	15454	60899	213.681	6	1	285	0	Mock	89.4525	G1	0.528315
1654	36489	98.6189	15633541	42252.8	7.09264e+06	19169.3	132648	358.508	1.05327	2.03784	33086	89.4216	7.00458e+06	18931.3	125805	340.014	6	1	370	0	Mock	156.335	G2	0.67169
1656	27836	65.8061	8887896	21011.6	2758274	6520.74	52116	123.206	1.01696	1.66903	23800	56.2648	2720459	6431.35	44939	106.239	6	1	423	0	Mock	88.879	G1	0.959696
1657	24913	120.937	7989359	38783.3	4261080	20684.9	68353	331.811	1.02353	1.63592	22985	111.578	4226749	20518.2	63745	309.442	6	1	206	0	Mock	79.8936	G1	0.240292
1660	29030	88.7768	9211016	28168.2	4555750	13932	70498	215.59	1.10211	2.54434	25253	77.2263	4499642	13760.4	66496	203.352	6	1	327	0	Mock	92.1102	G1	0.562066
1661	23527	96.4221	8698092	35647.9	3830524	15698.9	56000	229.508	1.02661	1.77459	21375	87.6025	3789225	15529.6	51225	209.939	6	1	244	0	Mock	86.9809	G1	0.456223
1662	40789	72.5783	18274242	32516.4	10900907	19396.6	154837	275.511	1.25284	2.664	37273	66.3221	10832200	19274.4	150254	267.356	6	1	562	0	Mock	182.742	G2	0.596184
1663	247519	572.961	16734305	38736.8	6965247	16123.3	144364	334.176	1.0403	1.68981	244195	565.266	6917070	16011.7	141374	327.255	6	1	432	0	Mock	167.343	S	0.42881
1666	30612	120.047	9094182	35663.5	3977575	15598.3	63370	248.51	1.04528	1.93333	27478	107.757	3931304	15416.9	59945	235.078	6	1	255	0	Mock	90.9418	G1	0.40047
1668	37101	70.1342	18849510	35632.3	6861849	12971.4	122404	231.388	1.01766	1.57467	32174	60.8204	6801210	12856.7	118628	224.25	6	1	529	0	Mock	188.495	G2	0.0928512
1669	71219	124.509	16560870	28952.6	7279849	12727	118631	207.397	1.3514	3.98223	64679	113.075	7264756	12700.6	115537	201.988	6	1	572	0	Mock	165.609	G2	0.166542
1670	22896	77.6136	9230026	31288.2	4067341	13787.6	59618	202.095	1.02098	1.6339	20338	68.9424	4034069	13674.8	57740	195.729	6	1	295	0	Mock	92.3003	G1	0.851198
1671	185985	442.821	10928789	26020.9	5175604	12322.9	81539	194.14	1.08258	2.08083	181420	431.952	5137508	12232.2	74385	177.107	6	1	420	0	Mock	109.288	S	0.771077
1672	70861	100.942	18556726	26434.1	10405045	14822	158050	225.142	1.19532	2.27356	65334	93.0684	10358676	14755.9	146954	209.336	6	1	702	0	Mock	185.567	G2	0.281454
1673	39836	107.375	15216152	41013.9	6997766	18861.9	142289	383.528	1.02016	1.68464	37416	100.852	6961768	18764.9	139909	377.113	6	1	371	0	Mock	152.162	G2	0.377269
1674	40892	99.0121	16117874	39026.3	4983654	12067	106852	258.722	1.17252	1.95344	38093	92.2349	4887691	11834.6	101732	246.324	6	1	413	0	Mock	161.179	G2	0.926027
1675	35679	115.094	13616830	43925.3	7680017	24774.2	173350	559.194	1.05714	2.24839	32493	104.816	7670531	24743.6	171475	553.145	6	1	310	0	Mock	136.168	G2	0.818077
1676	25165	87.9895	9240911	32310.9	3926035	13727.4	64802	226.58	1.03692	1.6958	22871	79.9685	3895223	13619.7	62583	218.822	6	1	286	0	Mock	92.4091	G1	0.614346
1677	32391	89.7258	9233205	25576.7	4744204	13141.8	87021	241.055	1.09092	2.21024	27921	77.3435	4684334	12976	83251	230.612	6	1	361	0	Mock	92.332	G1	0.22149
1679	164909	512.14	9649120	29966.2	4855463	15079.1	78785	244.674	1.11855	2.44207	161709	502.202	4826692	14989.7	73590	228.54	6	1	322	0	Mock	96.4912	S	0.431258
1680	19853	74.3558	8979237	33630.1	4610175	17266.6	78285	293.202	1.04735	2.05618	18033	67.5393	4587083	17180.1	75717	283.584	6	1	267	0	Mock	89.7924	G1	0.672627
1681	171110	473.989	10271976	28454.2	5346327	14809.8	69508	192.543	1.04158	1.80055	169092	468.399	5323773	14747.3	64555	178.823	6	1	361	0	Mock	102.72	S	0.82848
1682	24288	76.8608	9179103	29047.8	4.11861e+06	13033.6	62294	197.133	1.0605	1.99051	21276	67.3291	4.08419e+06	12924.7	59496	188.278	6	1	316	0	Mock	91.791	G1	0.852689
1684	137931	528.471	9235939	35386.7	5081332	19468.7	79146	303.241	1.08545	1.82197	136683	523.69	5068016	19417.7	77492	296.904	6	1	261	0	Mock	92.3594	S	0.244157
1685	36431	108.426	14625741	43529	7895300	23497.9	298928	889.667	1.01956	1.62202	33853	100.753	7890419	23483.4	296726	883.113	6	1	336	0	Mock	146.257	G2	0.339095
1687	197843	566.885	13564344	38866.3	5797740	16612.4	77923	223.275	1.04421	1.99713	195148	559.163	5712924	16369.4	74045	212.163	6	1	349	0	Mock	135.643	S	0.802975
1689	20612	73.8781	9128572	32718.9	3.78236e+06	13556.8	66657	238.914	1.05559	1.96774	19111	68.4982	3759185	13473.8	64214	230.158	6	1	279	0	Mock	91.2857	G1	0.516833
1690	95901	274.003	9117010	26048.6	4546984	12991.4	55883	159.666	1.08323	2.25284	93518	267.194	4513934	12897	54019	154.34	6	1	350	0	Mock	91.1701	S	0.982926
1691	21450	69.1936	9281146	29939.2	3838099	12381	63304	204.206	1.05456	2.05484	20830	67.1936	3822656	12331.1	61827	199.442	6	1	310	0	Mock	92.8115	G1	0.144059
1694	105566	374.348	9007867	31942.8	4352848	15435.6	61539	218.223	1.0807	2.38652	103067	365.486	4328622	15349.7	60237	213.606	6	1	282	0	Mock	90.0787	S	0.163182
1695	35326	71.3657	18113960	36593.9	7856002	15870.7	150843	304.733	1.11459	1.98828	32281	65.2141	7813561	15785	147886	298.76	6	1	495	0	Mock	181.14	G2	0.696219
1696	197875	599.621	12522925	37948.3	6622543	20068.3	90838	275.267	1.06857	2.34242	196814	596.406	6598219	19994.6	88570	268.394	6	1	330	0	Mock	125.229	S	0.10957
1697	18422	61.2027	9252994	30740.8	3856112	12811	58219	193.419	1.02594	1.67774	15884	52.7708	3805447	12642.7	55219	183.452	6	1	301	0	Mock	92.5299	G1	0.565845
1698	167289	439.079	14311819	37563.8	6443931	16913.2	101578	266.609	1.02961	1.76903	164793	432.528	6405201	16811.6	99528	261.228	6	1	381	0	Mock	143.118	S	0.420234
1700	178575	572.356	10823164	34689.6	5446234	17455.9	72696	233	1.03415	1.61859	177034	567.417	5417785	17364.7	69218	221.853	6	1	312	0	Mock	108.232	S	0.900675
1703	19361	57.2811	9029579	26714.7	4231172	12518.3	69045	204.275	1.01654	1.64793	17925	53.0325	4211442	12459.9	67430	199.497	6	1	338	0	Mock	90.2958	G1	0.0329454
1704	24120	92.0611	8448589	32246.5	5585800	21319.8	113488	433.16	1.02116	1.82061	23253	88.7519	5573681	21273.6	112448	429.191	6	1	262	0	Mock	84.4859	G1	0.310195
1705	18114	65.8691	8847357	32172.2	4.11665e+06	14969.7	76357	277.662	1.09327	2.27273	16464	59.8691	4092470	14881.7	74491	270.876	6	1	275	0	Mock	88.4736	G1	0.515433
1706	30339	91.1081	14065642	42239.2	6902439	20728	155822	467.934	1.14599	3.2012	28901	86.7898	6893470	20701.1	154085	462.718	6	1	333	0	Mock	140.656	G2	0.415953
1707	17067	42.8819	8773958	22045.1	3162550	7946.11	45268	113.739	1.09222	2.38847	14564	36.593	3135426	7877.95	42890	107.764	6	1	398	0	Mock	87.7396	G1	0.231255
1709	153441	427.412	11225553	31268.9	5271909	14685	71022	197.833	1.01853	1.77437	151516	422.05	5243690	14606.4	69334	193.131	6	1	359	0	Mock	112.256	S	0.945431
1712	69070	233.345	8962415	30278.4	3839272	12970.5	65308	220.635	1.02894	1.76351	65486	221.236	3812636	12880.5	62333	210.584	6	1	296	0	Mock	89.6242	S	0.00370977
1713	26958	70.0208	8878975	23062.3	4.17022e+06	10831.8	60063	156.008	1.02913	1.54805	24843	64.5273	4152927	10786.8	57474	149.283	6	1	385	0	Mock	88.7897	G1	0.845078
1714	16714	56.6576	8816868	29887.7	4011028	13596.7	64577	218.905	1.08932	2.30508	15007	50.8712	3986608	13513.9	62087	210.464	6	1	295	0	Mock	88.1687	G1	0.154841
1715	21937	68.5531	8493354	26541.7	4604979	14390.6	66001	206.253	1.034	1.4625	20109	62.8406	4603381	14385.6	64700	202.188	6	1	320	0	Mock	84.9335	G1	0.204144
1716	19941	61.5463	8989941	27746.7	3970668	12255.1	66635	205.664	1.0917	2.13814	18550	57.2531	3953007	12200.6	64958	200.488	6	1	324	0	Mock	89.8994	G1	0.255265
1717	143415	444.009	9516413	29462.6	4108254	12719.1	62782	194.372	1.03594	1.76161	141258	437.331	4082105	12638.1	59684	184.78	6	1	323	0	Mock	95.1641	S	0.884622
1718	25652	92.6065	9091266	32820.5	3928880	14183.7	73926	266.881	1.05929	1.8777	24651	88.9928	3922467	14160.5	72293	260.986	6	1	277	0	Mock	90.9127	G1	0.206451
1722	18999	81.1923	8301375	35476	4301212	18381.2	71171	304.15	1.00812	1.69658	16902	72.2308	4280653	18293.4	69159	295.551	6	1	234	0	Mock	83.0138	G1	0.115561
1723	20466	49.5545	8753450	21194.8	3.76726e+06	9121.7	53581	129.736	1.09044	2.38741	17205	41.6586	3762743	9110.76	50069	121.232	6	1	413	0	Mock	87.5345	G1	0.217279
1726	40949	74.3176	17563700	31876	8022324	14559.6	125091	227.025	1.15197	1.92007	36852	66.882	8000717	14520.4	121401	220.328	6	1	551	0	Mock	175.637	G2	0.28633
1727	20616	88.8621	8.29983e+06	35775.1	4204362	18122.2	70054	301.957	1.03731	1.9181	18934	81.6121	4184453	18036.4	68413	294.884	6	1	232	0	Mock	82.9983	G1	0.166742
1728	157767	462.66	9680837	28389.6	5182228	15197.1	82907	243.129	1.03241	1.69501	155690	456.569	5178093	15185	82146	240.897	6	1	341	0	Mock	96.8084	S	0.172697
1729	182063	568.947	11621940	36318.6	6800273	21250.9	114779	358.684	1.07461	1.84356	180875	565.234	6796523	21239.1	113819	355.684	6	1	320	0	Mock	116.219	S	0.481553
1730	60044	191.223	8996053	28649.8	4784957	15238.7	82210	261.815	1.04266	1.88854	58065	184.92	4774689	15206	80487	256.328	6	1	314	0	Mock	89.9605	S	0.109683
1731	18409	60.1601	8907203	29108.5	4440735	14512.2	79552	259.974	1.14742	2.48418	16072	52.5229	4429742	14476.3	76834	251.092	6	1	306	0	Mock	89.072	G1	0.321698
1732	43907	104.54	16365717	38966	6096325	14515.1	791220	1883.86	1.02752	1.82143	40979	97.569	6086707	14492.2	788519	1877.43	6	1	420	0	Mock	163.657	G2	0.426594
1733	25016	112.685	7900913	35589.7	4356660	19624.6	88567	398.95	1.02547	1.8018	23388	105.351	4342809	19562.2	87512	394.198	6	1	222	0	Mock	79.0091	G1	0.0245481
1735	102084	302.92	8856817	26281.4	4109501	12194.4	55756	165.448	1.03078	1.76855	99388	294.92	4104300	12178.9	53341	158.282	6	1	337	0	Mock	88.5682	S	0.0941224
1736	19499	95.5833	7.8803e+06	38628.9	3.59067e+06	17601.3	72840	357.059	1.08649	2.17073	18098	88.7157	3581463	17556.2	71888	352.392	6	1	204	0	Mock	78.803	G1	0.493579
1737	24775	82.0364	8606743	28499.1	4376525	14491.8	76903	254.646	1.17141	3.00325	21443	71.0033	4358626	14432.5	73358	242.907	6	1	302	0	Mock	86.0674	G1	0.825738
1740	37388	102.153	15129993	41338.8	6834147	18672.5	141818	387.481	1.02952	1.59563	33490	91.5027	6813597	18616.4	137949	376.91	6	1	366	0	Mock	151.3	G2	0.601228
1741	34602	55.9903	17013688	27530.2	6134814	9926.88	108755	175.979	1.11083	1.80218	28465	46.0599	6101931	9873.67	100688	162.926	6	1	618	0	Mock	170.137	G2	0.834586
1742	16135	62.5388	8469088	32825.9	4470313	17326.8	57360	222.326	1.02295	1.64729	13832	53.6124	4461422	17292.3	54644	211.798	6	1	258	0	Mock	84.6909	G1	0.237973
1743	97988	269.939	8441526	23254.9	4403248	12130.2	66693	183.727	1.12397	2.69146	95494	263.069	4391947	12099	63724	175.548	6	1	363	0	Mock	84.4153	S	0.761927
1745	235178	915.089	10768983	41902.7	6663691	25928.8	142537	554.619	1.06053	1.85603	233950	910.311	6657813	25905.9	141530	550.7	6	1	257	0	Mock	107.69	S	0.806124
1746	20238	66.5724	8841156	29082.8	4447733	14630.7	71843	236.326	1.04361	1.97697	17518	57.625	4439428	14603.4	69238	227.757	6	1	304	0	Mock	88.4116	G1	0.107301
1748	157372	544.54	9699412	33562	4755372	16454.6	60952	210.907	1.03989	1.79931	154502	534.609	4731315	16371.3	57443	198.765	6	1	289	0	Mock	96.9941	S	0.191724
1749	39030	70.4513	17188436	31026.1	8966518	16185.1	148947	268.857	1.42134	1.8626	35374	63.852	8956402	16166.8	144254	260.386	6	1	554	0	Mock	171.884	G2	0.270477
1750	122177	391.593	9421265	30196.4	4346413	13930.8	64984	208.282	1.0381	1.70833	119796	383.962	4341482	13915	63742	204.301	6	1	312	0	Mock	94.2126	S	0.616183
1751	182213	472.054	14850311	38472.3	5897940	15279.6	110044	285.088	1.03121	1.9171	177259	459.22	5852534	15162	104809	271.526	6	1	386	0	Mock	148.503	S	0.384273
1752	20556	99.7864	7530108	36553.9	4136950	20082.3	66457	322.607	1.10119	2.47087	19129	92.8592	4120280	20001.4	65251	316.752	6	1	206	0	Mock	75.3011	G1	0.703407
1753	184333	405.127	9469763	20812.7	4208954	9250.45	76339	167.778	1.09204	2.08898	181304	398.47	4200605	9232.1	73438	161.402	6	1	455	0	Mock	94.6976	S	0.353075
1754	171801	552.415	11611495	37336	5133853	16507.6	87635	281.785	1.07418	2.33119	168864	542.971	5.11522e+06	16447.7	85618	275.299	6	1	311	0	Mock	116.115	S	0.154425
1756	195689	534.669	8866870	24226.4	4422700	12083.9	75185	205.423	1.08344	2.1897	193381	528.363	4417726	12070.3	73178	199.94	6	1	366	0	Mock	88.6687	S	0.884324
1757	126970	289.226	11479982	26150.3	5311134	12098.3	82583	188.116	1.04749	2.0615	124540	283.69	5303360	12080.5	80644	183.699	6	1	439	0	Mock	114.8	S	0.958532
1758	172522	631.949	11196831	41014	5360825	19636.7	90170	330.293	1.01578	1.69963	169445	620.678	5323796	19501.1	86011	315.059	6	1	273	0	Mock	111.968	S	0.207513
1759	19723	73.0481	8.3677e+06	30991.5	3827999	14177.8	61853	229.085	1.05117	1.91882	18364	68.0148	3818914	14144.1	60614	224.496	6	1	270	0	Mock	83.677	G1	0.788468
1760	184112	554.554	10734583	32333.1	4707839	14180.2	64829	195.268	1.04496	1.97892	180655	544.142	4664414	14049.4	60310	181.657	6	1	332	0	Mock	107.346	S	0.273349
1761	168475	382.029	14591467	33087.2	6145916	13936.3	104892	237.85	1.04437	1.81633	165147	374.483	6144256	13932.6	102448	232.308	6	1	441	0	Mock	145.915	S	0.887132
1762	22566	119.397	7338952	38830.4	3945856	20877.5	65525	346.693	1.0285	1.78836	21042	111.333	3928757	20787.1	63940	338.307	6	1	189	0	Mock	73.3895	G1	0.165546
1763	40347	104.526	15063876	39025.6	6743916	17471.3	157099	406.992	1.16512	2.07335	36658	94.9689	6.6908e+06	17333.7	151478	392.43	6	1	386	0	Mock	150.639	G2	0.66596
1765	36767	80.2773	16088908	35128.6	7280968	15897.3	127475	278.33	1.21219	2.12298	32660	71.31	7224776	15774.6	121933	266.229	6	1	458	0	Mock	160.889	G2	0.973893
1766	17702	71.0924	8.30303e+06	33345.5	4053516	16279.2	59962	240.811	1.0636	2.18474	16500	66.2651	4043426	16238.7	58965	236.807	6	1	249	0	Mock	83.0303	G1	0.700633
1767	157131	332.201	15864560	33540.3	7781276	16450.9	134682	284.74	1.06768	2.20719	154020	325.624	7773709	16434.9	130102	275.057	6	1	473	0	Mock	158.646	S	0.841816
1768	44362	103.167	16029946	37278.9	8685835	20199.6	161275	375.058	1.04171	1.84419	41895	97.4302	8684502	20196.5	159617	371.202	6	1	430	0	Mock	160.299	G2	0.566669
1769	18517	59.3494	8612047	27602.7	4508279	14449.6	59937	192.106	1.09285	2.13291	15648	50.1538	4487380	14382.6	57715	184.984	6	1	312	0	Mock	86.1205	G1	0.476801
1770	36617	121.248	12911800	42754.3	6.67068e+06	22088.3	163841	542.52	1.0406	1.84437	34768	115.126	6629810	21953	160848	532.609	6	1	302	0	Mock	129.118	G2	0.621882
1771	194568	692.413	10427265	37107.7	5630752	20038.3	120887	430.203	1.02093	1.85053	192972	686.733	5628747	20031.1	120032	427.16	6	1	281	0	Mock	104.273	S	0.528742
1773	17452	62.777	8527065	30672.9	4550160	16367.5	50164	180.446	1.0464	1.73381	15125	54.4065	4529079	16291.7	48228	173.482	6	1	278	0	Mock	85.2707	G1	0.75945
1774	30632	67.9202	15031434	33329.1	6170455	13681.7	115050	255.1	1.23713	2.4277	27889	61.8381	6166070	13672	113502	251.667	6	1	451	0	Mock	150.314	G2	0.178201
1775	173476	532.135	11969783	36717.1	5.69146e+06	17458.5	90897	278.825	1.04947	1.84356	170222	522.153	5657563	17354.5	86777	266.187	6	1	326	0	Mock	119.698	S	0.171172
1776	139250	348.125	15612427	39031.1	7.7739e+06	19434.8	128928	322.32	1.05212	2.0225	135308	338.27	7769642	19424.1	126706	316.765	6	1	400	0	Mock	156.124	S	0.431843
1777	162943	522.253	8725322	27965.8	4.16271e+06	13342	77584	248.667	1.07363	2.23718	160312	513.821	4.13486e+06	13252.8	74327	238.228	6	1	312	0	Mock	87.2532	S	0.320748
1779	205362	693.791	10590492	35778.7	5894492	19913.8	93479	315.807	1.02631	1.71959	203437	687.287	5869727	19830.2	91793	310.111	6	1	296	0	Mock	105.905	S	0.84447
1781	23976	111	7882303	36492.1	3298682	15271.7	62763	290.569	1.02401	1.64815	22117	102.394	3273854	15156.7	60394	279.602	6	1	216	0	Mock	78.823	G1	0.543921
1782	17534	69.8566	7914923	31533.6	3810136	15179.8	63230	251.912	1.05804	2.07171	16269	64.8167	3789322	15096.9	62132	247.538	6	1	251	0	Mock	79.1492	G1	0.979325
1783	189506	676.807	11398172	40707.8	6411434	22898	113815	406.482	1.02151	1.63571	187295	668.911	6377911	22778.3	111712	398.971	6	1	280	0	Mock	113.982	S	0.0726001
1784	17034	76.0446	7574545	33814.9	3572759	15949.8	63415	283.103	1.03988	1.83036	15242	68.0446	3566541	15922.1	62621	279.558	6	1	224	0	Mock	75.7455	G1	0.766669
1785	17280	68.0315	7534973	29665.2	3563003	14027.6	62385	245.61	1.04888	1.90945	15277	60.1457	3549059	13972.7	60121	236.697	6	1	254	0	Mock	75.3497	G1	0.26637
1786	177767	579.046	11785593	38389.6	5565056	18127.2	99831	325.182	1.02109	1.81433	175085	570.309	5560567	18112.6	98645	321.319	6	1	307	0	Mock	117.856	S	0.368599
1787	27358	119.467	6737731	29422.4	3495588	15264.6	56604	247.179	1.03469	1.85153	25421	111.009	3492733	15252.1	55687	243.175	6	1	229	0	Mock	67.3773	G1	0.219279
1788	17024	59.9437	7679669	27041.1	3612110	12718.7	65047	229.039	1.05443	2.00352	15770	55.5282	3586116	12627.2	64116	225.761	6	1	284	0	Mock	76.7967	G1	0.789038
1789	164340	453.978	11847372	32727.5	5890823	16273	94867	262.064	1.08065	1.74263	161841	447.075	5850298	16161	91282	252.16	6	1	362	0	Mock	118.474	S	0.14424
1790	26530	115.348	7975788	34677.3	3260635	14176.7	63812	277.443	1.09764	2.61304	25389	110.387	3238440	14080.2	62139	270.17	6	1	230	0	Mock	79.7579	G1	0.840017
1791	173554	654.921	8840805	33361.5	4.70039e+06	17737.3	75848	286.219	1.03004	1.73962	172225	649.906	4679658	17659.1	73421	277.06	6	1	265	0	Mock	88.4081	S	0.661578
1792	158183	431.016	10320405	28121	5610068	15286.3	73448	200.131	1.10158	2.42507	156286	425.847	5565356	15164.5	70603	192.379	6	1	367	0	Mock	103.204	S	0.0590232
1793	12252	51.6962	6422517	27099.2	2919866	12320.1	38705	163.312	1.01095	1.59072	11652	49.1646	2902348	12246.2	37529	158.35	7	1	237	0	Mock	64.2252	G1	0.810982
1794	16975	65.0383	7884673	30209.5	3936951	15084.1	64762	248.13	1.20301	3.33585	13751	52.6858	3923662	15033.2	63425	243.008	7	1	261	0	Mock	78.8467	G1	0.627756
1795	15609	55.1555	7702662	27217.9	3759773	13285.4	48033	169.728	1.09538	2.19298	12145	42.9152	3744328	13230.8	46175	163.163	7	1	283	0	Mock	77.0266	G1	0.904982
1797	26542	80.9207	14631181	44607.3	7475550	22791.3	176920	539.39	1.01232	1.61585	23773	72.4787	7463412	22754.3	175099	533.838	7	1	328	0	Mock	146.312	G2	0.561121
1798	31437	88.0588	15538802	43526.1	7.12138e+06	19947.8	151321	423.868	1.02008	1.52381	29695	83.1793	7097897	19882.1	148581	416.193	7	1	357	0	Mock	155.388	G2	0.836547
1799	165777	497.829	14211608	42677.5	7.99356e+06	24004.7	130914	393.135	1.05372	2.26426	163492	490.967	7990023	23994.1	129263	388.177	7	1	333	0	Mock	142.116	S	0.27805
1802	29524	93.4304	13919386	44048.7	7454508	23590.2	272921	863.674	1.02876	1.85443	27586	87.2975	7443111	23554.1	270931	857.377	7	1	316	0	Mock	139.194	G2	0.968204
1803	156504	579.644	9226099	34170.7	4849722	17961.9	58528	216.77	1.03005	1.82593	153659	569.107	4842809	17936.3	57165	211.722	7	1	270	0	Mock	92.261	S	0.226196
1804	95899	396.277	8725664	36056.5	4608411	19043	56084	231.752	1.07008	1.74897	93432	386.083	4604037	19024.9	54330	224.504	7	1	242	0	Mock	87.2566	S	0.0157382
1805	46431	122.509	16128791	42556.2	7.93327e+06	20932.1	205032	540.982	1.09865	2.63852	42331	111.691	7926029	20913	202630	534.644	7	1	379	0	Mock	161.288	G2	0.325855
1806	28153	78.4206	15269792	42534.2	8.07699e+06	22498.6	307951	857.802	1.03841	1.91922	25001	69.6407	8068797	22475.8	305072	849.783	7	1	359	0	Mock	152.698	G2	0.502509
1807	43190	130.09	14780729	44520.3	7847832	23638	139650	420.633	1.04382	1.92771	41250	124.247	7845844	23632.1	137990	415.633	7	1	332	0	Mock	147.807	G2	0.0283629
1808	14761	57.6602	7876914	30769.2	4052023	15828.2	50623	197.746	1.08106	2.15564	12593	49.1914	4042772	15792.1	48078	187.805	7	1	256	0	Mock	78.7691	G1	0.559248
1809	99807	331.585	8629172	28668.3	4044445	13436.7	59234	196.791	1.09203	2.36928	96306	319.953	4027739	13381.2	57540	191.163	7	1	301	0	Mock	86.2917	S	0.874283
1810	140366	389.906	15244234	42345.1	7.14092e+06	19835.9	134197	372.769	1.08522	2.40556	137643	382.342	7135534	19820.9	132066	366.85	7	1	360	0	Mock	152.442	S	0.704732
1811	48067	139.325	13586705	39381.8	5.96543e+06	17291.1	98560	285.681	1.06288	2.15942	45171	130.93	5947358	17238.7	94789	274.751	7	1	345	0	Mock	135.867	S	0.622968
1812	18428	75.8354	8398722	34562.6	4.08038e+06	16791.7	46648	191.967	1.09495	2.44033	15837	65.1728	4.06381e+06	16723.5	44995	185.165	7	1	243	0	Mock	83.9872	G1	0.955962
1813	20693	67.8459	8193959	26865.4	4.16838e+06	13666.8	68493	224.567	1.07655	2.3539	17733	58.141	4157568	13631.4	65581	215.02	7	1	305	0	Mock	81.9396	G1	0.958279
1814	27847	97.7088	12530572	43966.9	7012923	24606.7	189937	666.446	1.03723	1.69123	25826	90.6175	6972014	24463.2	187498	657.888	7	1	285	0	Mock	125.306	G2	0.824266
1815	24623	98.8876	8802407	35351	4129381	16583.9	78919	316.944	1.08422	2.35341	21834	87.6867	4.11302e+06	16518.2	76268	306.297	7	1	249	0	Mock	88.0241	G1	0.607742
1816	209128	760.465	10885080	39582.1	5421502	19714.6	93591	340.331	1.04735	2.06909	206301	750.185	5393498	19612.7	91666	333.331	7	1	275	0	Mock	108.851	S	0.487765
1817	45490	96.5817	18600566	39491.6	8493729	18033.4	132058	280.378	1.05697	2.11416	39926	84.7686	8460161	17962.1	127456	270.607	7	1	471	0	Mock	186.006	G2	0.0133161
1818	48149	130.132	14284568	38606.9	7510719	20299.2	139861	378.003	1.28497	4.04509	44858	121.238	7480319	20217.1	135590	366.459	7	1	370	0	Mock	142.846	G2	0.606262
1819	28474	91.5563	13653058	43900.5	7011477	22544.9	251624	809.08	1.03843	1.96141	26169	84.1447	7003979	22520.8	249520	802.315	7	1	311	0	Mock	136.531	G2	0.989088
1820	43839	93.8737	17546338	37572.5	8.1596e+06	17472.4	136265	291.788	1.11342	1.9567	37826	80.9979	8121732	17391.3	129808	277.961	7	1	467	0	Mock	175.463	G2	0.818101
1821	188983	431.468	16839896	38447.2	10413135	23774.3	132318	302.096	1.05331	2.01826	183621	419.226	10373865	23684.6	125153	285.737	7	1	438	0	Mock	168.399	S	0.340605
1822	17580	109.193	6.43097e+06	39943.9	3812046	23677.3	113969	707.882	1.05634	2.31677	16197	100.602	3788748	23532.6	112410	698.199	7	1	161	0	Mock	64.3097	G1	0.152047
1823	43965	132.825	14484617	43760.2	7404763	22370.9	375265	1133.73	1.13425	2.74622	40806	123.281	7381848	22301.7	372062	1124.05	7	1	331	0	Mock	144.846	G2	0.784059
1824	24298	73.6303	9191542	27853.2	4772174	14461.1	71599	216.967	1.08557	2.04848	20556	62.2909	4742815	14372.2	66269	200.815	7	1	330	0	Mock	91.9154	G1	0.743938
1825	193322	735.065	9435116	35875	5278349	20069.8	79823	303.509	1.1189	2.82197	191175	726.901	5262455	20009.3	78706	299.262	7	1	263	0	Mock	94.3512	S	0.967047
1826	150335	611.118	9074363	36887.7	4884061	19853.9	68866	279.943	1.13162	2.64228	147875	601.118	4863152	19768.9	65762	267.325	7	1	246	0	Mock	90.7436	S	0.874842
1827	19735	66.2248	9286226	31161.8	4593352	15413.9	69189	232.178	1.042	1.78859	16820	56.443	4570760	15338.1	64795	217.433	7	1	298	0	Mock	92.8623	G1	0.555663
1828	220848	511.222	11540983	26715.2	6290290	14560.9	80580	186.528	1.04248	1.60092	216502	501.162	6261403	14494	76208	176.407	7	1	432	0	Mock	115.41	S	0.101284
1829	198159	553.517	9563857	26714.7	5131773	14334.6	74260	207.43	1.19973	2.83827	194042	542.017	5106558	14264.1	68628	191.698	7	1	358	0	Mock	95.6386	S	0.483501
1830	44386	97.9823	17127242	37808.5	9663393	21332	187094	413.011	1.26737	1.89764	40017	88.3377	9630856	21260.2	182839	403.618	7	1	453	0	Mock	171.272	G2	0.313695
1831	39009	88.2557	16853860	38130.9	9942950	22495.4	186340	421.584	1.23833	2.11813	34700	78.5068	9911178	22423.5	182060	411.9	7	1	442	0	Mock	168.539	G2	0.512408
1832	131646	508.286	8730432	33708.2	4334242	16734.5	55139	212.892	1.16272	3.20077	129833	501.286	4303579	16616.1	53523	206.653	7	1	259	0	Mock	87.3043	S	0.301702
1833	210745	616.213	11277757	32975.9	5924299	17322.5	75053	219.453	1.05239	2.01462	207311	606.172	5.90039e+06	17252.6	72012	210.561	7	1	342	0	Mock	112.778	S	0.861823
1834	18043	64.6702	8582036	30760	4339874	15555.1	77030	276.093	1.07814	1.87943	16259	58.276	4305676	15432.5	74620	267.455	7	1	279	0	Mock	85.8204	G1	0.844327
1835	96730	379.333	8961835	35144.4	4754809	18646.3	59447	233.125	1.14844	2.92157	94659	371.212	4739102	18584.7	56558	221.796	7	1	255	0	Mock	89.6184	S	0.315465
1837	20015	88.1718	8512914	37501.8	4012312	17675.4	70915	312.401	1.08293	2.25108	18593	81.9075	3990045	17577.3	69893	307.899	7	1	227	0	Mock	85.1291	G1	0.430181
1838	163972	349.62	17894418	38154.4	8252292	17595.5	111649	238.058	1.23921	1.86293	160217	341.614	8233194	17554.8	109468	233.407	7	1	469	0	Mock	178.944	S	0.909093
1839	21299	94.2434	8495362	37590.1	4252693	18817.2	74283	328.686	1.08515	2.23451	19133	84.6593	4245916	18787.2	73307	324.367	7	1	226	0	Mock	84.9536	G1	0.187361
1840	172748	614.762	11998109	42697.9	8459978	30106.7	117424	417.879	1.01271	1.54093	169613	603.605	8453275	30082.8	115257	410.167	7	1	281	0	Mock	119.981	S	0.697728
1841	135817	603.631	9088833	40394.8	3402677	15123	45814	203.618	1.07215	2.24444	133560	593.6	3396843	15097.1	44405	197.356	7	1	225	0	Mock	90.8883	S	0.970375
1842	62874	137.882	17744588	38913.6	10624934	23300.3	166699	365.568	1.24352	2.43504	58710	128.75	10603650	23253.6	163985	359.616	7	1	456	0	Mock	177.446	G2	0.175276
1843	220770	833.094	10476159	39532.7	7361975	27781	112871	425.928	1.03132	1.64528	218475	824.434	7351759	27742.5	110286	416.174	7	1	265	0	Mock	104.762	S	0.201966
1844	188572	789.004	9839652	41170.1	5060573	21173.9	81593	341.393	1.05833	2.15063	185771	777.285	5052385	21139.7	79500	332.636	7	1	239	0	Mock	98.3965	S	0.693723
1846	15603	48.4565	8095258	25140.6	2920864	9071.01	40861	126.898	1.02962	1.76708	12932	40.1615	2910441	9038.64	39910	123.944	7	1	322	0	Mock	80.9526	G1	0.490549
1847	33213	84.9437	9153666	23410.9	5354276	13693.8	73357	187.614	1.01044	1.56522	28830	73.734	5338703	13654	68242	174.532	7	1	391	0	Mock	91.5367	G1	0.609686
1848	162214	740.703	9171225	41877.7	4330426	19773.6	70772	323.16	1.00737	1.48402	159046	726.237	4325198	19749.8	68694	313.671	7	1	219	0	Mock	91.7122	S	0.212682
1849	31486	129.041	8.17171e+06	33490.6	3268943	13397.3	56941	233.365	1.10476	2.36885	27645	113.299	3261259	13365.8	54263	222.389	7	1	244	0	Mock	81.7171	G1	0.476614
1850	186774	741.167	10735407	42600.8	5808836	23050.9	99263	393.901	1.03677	1.5873	183624	728.667	5805314	23037	96781	384.052	7	1	252	0	Mock	107.354	S	0.112072
1851	159016	540.871	10665627	36277.6	4710161	16021	57554	195.762	1.04464	1.98639	154706	526.211	4700039	15986.5	54635	185.833	7	1	294	0	Mock	106.656	S	0.321422
1852	30151	157.859	7568222	39624.2	2236222	11708	45799	239.785	1.0412	2.2199	28282	148.073	2234880	11700.9	44662	233.832	7	1	191	0	Mock	75.6822	S	0.28478
1853	146769	652.307	8661317	38494.7	3.97043e+06	17646.3	62139	276.173	1.05821	2.08	144018	640.08	3959328	17597	59912	266.276	7	1	225	0	Mock	86.6132	S	0.444625
1854	19174	120.591	6.02417e+06	37887.9	4622046	29069.5	73249	460.686	1.02203	1.74214	17792	111.899	4614707	29023.3	72196	454.063	7	1	159	0	Mock	60.2417	G1	0.930126
1856	94841	197.998	17347418	36215.9	6586287	13750.1	99978	208.722	1.4406	2.96167	88002	183.72	6578772	13734.4	94431	197.142	7	1	479	0	Mock	173.474	S	0.401388
1858	188982	689.715	11960643	43652	7952118	29022.3	117049	427.186	1.05385	2.19343	184896	674.803	7934063	28956.4	113793	415.303	7	1	274	0	Mock	119.606	S	0.946557
1859	22413	103.764	8564583	39650.8	4291112	19866.3	86854	402.102	1.01434	1.78704	20383	94.3657	4266901	19754.2	84411	390.792	7	1	216	0	Mock	85.6458	G1	0.133148
1860	187134	522.721	11139173	31115	6264370	17498.2	74953	209.366	1.05843	2.06704	182290	509.19	6241065	17433.1	71053	198.472	7	1	358	0	Mock	111.392	S	0.917877
1862	183552	665.043	10854634	39328.4	4181730	15151.2	66264	240.087	1.08094	2.36594	179533	650.482	4.17466e+06	15125.6	63780	231.087	7	1	276	0	Mock	108.546	S	0.480741
1863	40857	112.865	15895655	43910.6	8397790	23198.3	158712	438.431	1.06132	2.0442	37606	103.884	8341727	23043.4	153450	423.895	7	1	362	0	Mock	158.957	G2	0.45459
1866	24737	74.0629	9169599	27453.9	5108647	15295.4	73592	220.335	1.08549	2.15976	21871	65.482	5089615	15238.4	69240	207.305	7	1	334	0	Mock	91.696	G1	0.454165
1867	47979	147.628	13770107	42369.6	7854643	24168.1	145051	446.311	1.04827	2.00923	45921	141.295	7847844	24147.2	142699	439.074	7	1	325	0	Mock	137.701	S	0.865211
1868	62133	264.396	8480315	36086.4	1981604	8432.36	39885	169.723	1.05365	2.12766	58373	248.396	1965948	8365.74	36439	155.06	7	1	235	0	Mock	84.8032	S	0.955064
1869	168512	543.587	10193482	32882.2	6396102	20632.6	82832	267.2	1.06264	2.22258	164905	531.952	6375017	20564.6	78390	252.871	7	1	310	0	Mock	101.935	S	0.518926
1870	41153	114.953	15298271	42732.6	7.78114e+06	21735	184140	514.358	1.09788	2.51397	39320	109.832	7.76537e+06	21691	181045	505.712	7	1	358	0	Mock	152.983	G2	0.8701
1871	23922	98.4444	8571808	35274.9	3.9949e+06	16439.9	58262	239.761	1.05545	2.07819	20156	82.9465	3978800	16373.7	54159	222.877	7	1	243	0	Mock	85.7181	G1	0.608172
1872	108996	315.017	11411913	32982.4	3007578	8692.42	52360	151.329	1.02089	1.67052	103977	300.512	2983366	8622.45	48612	140.497	7	1	346	0	Mock	114.119	S	0.349087
1873	20846	73.4014	8654859	30474.9	1431335	5039.91	31765	111.849	1.12408	2.72183	16317	57.4542	1412359	4973.1	26765	94.243	7	1	284	0	Mock	86.5486	G1	0.194194
1874	18478	67.9338	8574334	31523.3	2625109	9651.14	36414	133.875	1.09436	2.53309	14127	51.9375	2606716	9583.51	31700	116.544	7	1	272	0	Mock	85.7433	G1	0.413135
1875	173069	530.886	13726258	42105.1	7521277	23071.4	117478	360.362	1.06241	2.17485	171144	524.982	7.52001e+06	23067.5	116056	356	7	1	326	0	Mock	137.263	S	0.522824
1876	222153	665.129	11417997	34185.6	6005058	17979.2	90097	269.752	1.02628	1.49701	218287	653.554	5.99589e+06	17951.8	86116	257.832	7	1	334	0	Mock	114.18	S	0.0444434
1877	178969	677.913	10364198	39258.3	4976674	18851	65230	247.083	1.0389	1.97727	175583	665.087	4959512	18786	61397	232.564	7	1	264	0	Mock	103.642	S	0.145841
1878	19666	117.06	6711385	39948.7	4091697	24355.3	71897	427.958	1.0341	1.72024	18306	108.964	4083223	24304.9	70422	419.179	7	1	168	0	Mock	67.1138	G1	0.600184
1879	164092	341.148	17962666	37344.4	7842262	16304.1	122896	255.501	1.24059	2.56481	158856	330.262	7768558	16150.8	115431	239.981	7	1	481	0	Mock	179.627	S	0.225002
1882	27163	137.883	7742745	39303.3	3020104	15330.5	56971	289.193	1.06213	2.3401	24115	122.411	3005697	15257.3	53271	270.411	7	1	197	0	Mock	77.4274	G1	0.104834
1883	26834	127.175	8.19864e+06	38856.1	2469862	11705.5	58301	276.308	1.01686	1.78673	25073	118.829	2455635	11638.1	56784	269.118	7	1	211	0	Mock	81.9864	G1	0.0835306
1885	29877	100.936	9346180	31574.9	5027300	16984.1	89865	303.598	1.0411	1.83784	26398	89.1824	5.00929e+06	16923.3	85725	289.611	7	1	296	0	Mock	93.4618	G1	0.11802
1886	23325	95.9877	8832562	36348	4257019	17518.6	60604	249.399	1.12818	2.93004	20007	82.3333	4240525	17450.7	56431	232.226	7	1	243	0	Mock	88.3256	G1	0.14091
1887	15079	57.5534	8686637	33155.1	4399676	16792.7	62804	239.71	1.04001	1.94275	12174	46.4656	4380288	16718.7	58793	224.401	7	1	262	0	Mock	86.8664	G1	0.862666
1888	22515	71.9329	9755752	31168.5	5139534	16420.2	77791	248.534	1.01243	1.5655	18913	60.4249	5094065	16275	72714	232.313	7	1	313	0	Mock	97.5575	G1	0.254288
1889	16104	74.212	8399269	38706.3	4451169	20512.3	70366	324.267	1.09517	2.39631	15229	70.1797	4438366	20453.3	68723	316.696	7	1	217	0	Mock	83.9927	G1	0.665951
1891	37250	99.3333	14831098	39549.6	6799985	18133.3	114244	304.651	1.32416	3.29762	32039	85.4373	6772643	18060.4	107320	286.187	7	1	375	0	Mock	148.311	G2	0.607181
1892	35224	88.9495	17752908	44830.6	8154917	20593.2	234091	591.139	1.02525	1.5404	30547	77.1389	8090393	20430.3	226708	572.495	7	1	396	0	Mock	177.529	G2	0.957489
1893	38342	138.92	12318410	44631.9	6126849	22198.7	196474	711.862	1.00751	1.75725	34554	125.196	6107260	22127.8	191021	692.105	7	1	276	0	Mock	123.184	G2	0.708883
1894	55772	106.639	18250228	34895.3	8760703	16750.9	111671	213.52	1.39749	2.38599	50073	95.7419	8727278	16687	103545	197.983	7	1	523	0	Mock	182.502	G2	0.112752
1895	23219	111.63	8283590	39825	3170908	15244.8	47746	229.548	1.03542	1.67788	20168	96.9615	3156533	15175.6	43860	210.865	7	1	208	0	Mock	82.8359	G1	0.55841
1896	43873	121.196	15192580	41968.5	7449934	20579.9	137295	379.268	1.07232	2.0467	40604	112.166	7429473	20523.4	133566	368.967	7	1	362	0	Mock	151.926	G2	0.718187
1897	46034	140.348	14769980	45030.4	5261015	16039.7	108628	331.183	1.03586	1.72256	41239	125.729	5238326	15970.5	102202	311.591	7	1	328	0	Mock	147.7	G2	0.801957
1898	172996	522.647	9742718	29434.2	5131674	15503.5	82522	249.311	1.02838	1.71903	169024	510.647	5085344	15363.6	77836	235.154	7	1	331	0	Mock	97.4272	S	0.0263213
1899	20834	78.03	8261558	30942.2	3693067	13831.7	45836	171.67	1.06181	2.23221	18693	70.0112	3689603	13818.7	43750	163.858	7	1	267	0	Mock	82.6156	G1	0.718879
1900	178452	716.675	10489828	42127.8	4835048	19417.9	65571	263.337	1.08036	2.216	174517	700.871	4823590	19371.8	60851	244.382	7	1	249	0	Mock	104.898	S	0.825681
1901	23463	112.803	7.92273e+06	38090	3186493	15319.7	61417	295.274	1.04672	1.77404	22456	107.962	3172941	15254.5	60043	288.668	7	1	208	0	Mock	79.2273	G1	0.746834
1902	172811	621.622	10632204	38245.3	7003142	25191.2	66582	239.504	1.02365	1.81655	170883	614.687	6983157	25119.3	63607	228.802	7	1	278	0	Mock	106.322	S	0.512349
1903	191368	462.242	14875429	35931	7894599	19069.1	88665	214.167	1.03018	1.62802	187640	453.237	7831486	18916.6	82728	199.826	7	1	414	0	Mock	148.754	S	0.458021
1904	24403	103.843	8.24022e+06	35064.8	3110941	13238	67182	285.881	1.06132	1.98298	22509	95.783	3094159	13166.6	65080	276.936	7	1	235	0	Mock	82.4022	G1	0.549419
1905	138005	337.421	15834144	38714.3	9781290	23915.1	141033	344.824	1.08446	1.80383	133608	326.67	9728438	23785.9	135833	332.11	7	1	409	0	Mock	158.341	S	0.704644
1907	21235	94.3778	8535075	37933.7	4358931	19373	158703	705.347	1.00943	1.55111	19979	88.7956	4350244	19334.4	157433	699.702	7	1	225	0	Mock	85.3508	G1	0.617035
1908	22943	94.8058	9097855	37594.4	4798458	19828.3	85523	353.401	1.01739	1.69421	20490	84.6694	4760018	19669.5	81247	335.731	7	1	242	0	Mock	90.9785	G1	0.887834
1909	37945	103.111	15651168	42530.3	2713727	7374.26	74521	202.503	1.02195	1.6087	36219	98.4212	2699304	7335.07	72190	196.168	7	1	368	0	Mock	156.512	G2	0.701257
1911	94986	505.245	7.61284e+06	40493.8	4489213	23878.8	65765	349.814	1.07358	2.60638	93579	497.761	4480704	23833.5	63749	339.09	7	1	188	0	Mock	76.1284	S	0.500828
1912	25910	106.626	8749823	36007.5	2968796	12217.3	46164	189.975	1.0196	1.74897	23237	95.6255	2951496	12146.1	42664	175.572	7	1	243	0	Mock	87.4982	G1	0.286486
1913	39141	92.9715	17105720	40631.2	8.03075e+06	19075.4	248602	590.504	1.08576	2.39667	35615	84.5962	8.01921e+06	19048	243847	579.209	7	1	421	0	Mock	171.057	G2	0.285175
1914	143331	492.546	12782849	43927.3	7708414	26489.4	104205	358.093	1.05001	1.8488	141731	487.048	7687520	26417.6	101500	348.797	7	1	291	0	Mock	127.828	S	0.355928
1915	20673	85.0741	8659844	35637.2	4067521	16738.8	53005	218.128	1.06166	2.06122	17246	70.9712	4.06303e+06	16720.3	48928	201.35	7	1	243	0	Mock	86.5984	G1	0.314733
1916	94655	344.2	8973753	32631.8	3803829	13832.1	49678	180.647	1.04074	1.79273	91078	331.193	3786785	13770.1	44547	161.989	7	1	275	0	Mock	89.7375	S	0.57861
1918	213415	695.163	13113989	42716.6	8074988	26302.9	119730	390	1.03303	1.60586	210892	686.945	8.05765e+06	26246.4	116856	380.638	7	1	307	0	Mock	131.14	S	0.268749
1919	225413	788.157	12012492	42001.7	6041157	21122.9	94742	331.266	1.06183	2.19164	221312	773.818	6024614	21065.1	89400	312.587	7	1	286	0	Mock	120.125	S	0.129763
1920	16950	78.8372	8434177	39228.7	3520396	16373.9	47251	219.772	1.03579	1.90698	15054	70.0186	3508016	16316.4	45177	210.126	7	1	215	0	Mock	84.3418	G1	0.0588087
1921	18253	92.1869	7.79759e+06	39381.7	4363098	22035.8	61251	309.348	1.02604	1.61616	16853	85.1162	4358815	22014.2	59463	300.318	7	1	198	0	Mock	77.9759	G1	0.575753
1922	181232	666.294	10493861	38580.4	4838399	17788.2	67061	246.548	1.05185	1.91912	178068	654.662	4822760	17730.7	62902	231.257	7	1	272	0	Mock	104.939	S	0.18613
1923	27330	73.2708	9231388	24749	4701309	12604	68094	182.558	1.07951	2.28686	23482	62.9544	4659648	12492.4	62285	166.984	7	1	373	0	Mock	92.3139	G1	0.00924799
1924	24495	68.0417	9139092	25386.4	4779840	13277.3	59411	165.031	1.06794	2.27778	21104	58.6222	4759348	13220.4	55279	153.553	7	1	360	0	Mock	91.3909	G1	0.927753
1925	21457	60.1036	8849661	24789	3551707	9948.76	59278	166.045	1.03623	1.79552	18994	53.2045	3543861	9926.78	56415	158.025	7	1	357	0	Mock	88.4966	G1	0.53714
1926	229231	833.567	10803819	39286.6	5033432	18303.4	63281	230.113	1.04484	2.06909	227383	826.847	5021030	18258.3	61457	223.48	7	1	275	0	Mock	108.038	S	0.0924482
1927	26123	99.327	9427234	35845	4656959	17707.1	93421	355.213	1.03395	1.86312	23942	91.0342	4625258	17586.5	89213	339.213	7	1	263	0	Mock	94.2723	G1	0.842921
1928	165470	396.811	13305301	31907.2	7.12498e+06	17086.3	90057	215.964	1.05334	2.07434	163385	391.811	7110961	17052.7	87909	210.813	7	1	417	0	Mock	133.053	S	0.983203
1929	181724	516.261	14751192	41906.8	7506900	21326.4	119356	339.08	1.04222	1.61648	179967	511.27	7493211	21287.5	117063	332.565	7	1	352	0	Mock	147.512	S	0.448601
1930	43952	139.53	9541911	30291.8	4970347	15778.9	102224	324.521	1.03584	1.74286	41787	132.657	4931863	15656.7	97184	308.521	7	1	315	0	Mock	95.4191	S	0.0424896
1931	37928	123.544	13402704	43657	8.0113e+06	26095.5	167942	547.042	1.0385	1.81433	36335	118.355	8004300	26072.6	166094	541.023	7	1	307	0	Mock	134.027	G2	0.117546
1932	182150	510.224	12256687	34332.5	7601451	21292.6	101838	285.26	1.08963	2.05556	179944	504.045	7564019	21187.7	97298	272.543	7	1	357	0	Mock	122.567	S	0.381654
1933	215463	723.03	11173183	37493.9	5342487	17927.8	80557	270.325	1.02937	1.77852	212583	713.366	5.33214e+06	17893.1	77031	258.493	7	1	298	0	Mock	111.732	S	0.885523
1934	21414	115.751	7477515	40419	2424371	13104.7	55940	302.378	1.01647	1.82703	20118	108.746	2415955	13059.2	54618	295.232	7	1	185	0	Mock	74.7751	G1	0.148039
1935	22465	118.862	7546734	39929.8	4160575	22013.6	63180	334.286	1.02266	1.54497	21593	114.249	4156557	21992.4	61545	325.635	7	1	189	0	Mock	75.4673	G1	0.82399
1936	194527	534.415	15670628	43051.2	8079479	22196.4	131564	361.44	1.11517	2.54247	191470	526.016	8.03559e+06	22075.8	126995	348.887	7	1	364	0	Mock	156.706	S	0.0149763
1937	201315	711.36	11742838	41494.1	7187637	25398	123715	437.155	1.12337	2.74912	199984	706.657	7181114	25375	122335	432.279	7	1	283	0	Mock	117.428	S	0.457389
1938	159699	383.892	15296876	36771.3	5908838	14203.9	78780	189.375	1.05238	2.0024	157477	378.55	5893404	14166.8	77708	186.798	7	1	416	0	Mock	152.969	S	0.644397
1939	27620	107.891	9011372	35200.7	5569460	21755.7	86456	337.719	1.06073	1.97266	26687	104.246	5559041	21715	85333	333.332	7	1	256	0	Mock	90.1137	G1	0.0603795
1941	167355	471.423	14133688	39813.2	6.85856e+06	19319.9	90461	254.82	1.05535	2.18592	164078	462.192	6.84291e+06	19275.8	86123	242.6	7	1	355	0	Mock	141.337	S	0.944404
1943	17676	86.6471	7961128	39025.1	2865489	14046.5	46861	229.711	1.02702	1.76471	15667	76.799	2853017	13985.4	44152	216.431	7	1	204	0	Mock	79.6113	G1	0.729611
1944	161959	534.518	11040306	36436.7	6442156	21261.2	101035	333.449	1.04799	2.24422	160074	528.297	6405259	21139.5	96998	320.125	7	1	303	0	Mock	110.403	S	0.609094
1945	240615	1215.23	8422161	42536.2	6.72898e+06	33984.8	86759	438.177	1.02933	1.60101	239907	1211.65	6.70922e+06	33885	84741	427.985	7	1	198	0	Mock	84.2216	S	0.185116
1946	25924	92.5857	8861240	31647.3	4519587	16141.4	66597	237.846	1.01149	1.67143	24283	86.725	4502771	16081.3	65375	233.482	7	1	280	0	Mock	88.6124	G1	0.00620341
1947	19244	61.4824	8774613	28033.9	3580298	11438.7	63499	202.872	1.08563	2.33227	18227	58.2332	3565523	11391.4	61979	198.016	7	1	313	0	Mock	87.7461	G1	0.00928445
1949	16405	89.1576	7359823	39999	3.63573e+06	19759.4	44028	239.283	1.0454	1.93478	15299	83.1467	3627555	19715	42209	229.397	7	1	184	0	Mock	73.5982	G1	0.942779
1950	20236	59.1696	9214043	26941.6	5035040	14722.3	56160	164.211	1.116	2.46512	19376	56.655	5029910	14707.3	54654	159.807	7	1	342	0	Mock	92.1404	G1	0.644299
1951	19469	69.7814	8601735	30830.6	4.12525e+06	14785.8	47220	169.247	1.0273	1.81004	18014	64.5663	4110352	14732.4	44774	160.48	7	1	279	0	Mock	86.0173	G1	0.7143
1952	164866	468.369	14173020	40264.3	6.82821e+06	19398.3	103414	293.79	1.0425	1.95739	161192	457.932	6810251	19347.3	100058	284.256	7	1	352	0	Mock	141.73	S	0.493865
1953	36535	121.783	13241077	44136.9	7663382	25544.6	223590	745.3	1.03414	1.56	35707	119.023	7650426	25501.4	222588	741.96	7	1	300	0	Mock	132.411	G2	0.581889
1954	22358	65.7588	9117684	26816.7	4816093	14165	53694	157.924	1.14468	2.83188	20986	61.7235	4811292	14150.9	52436	154.224	7	1	340	0	Mock	91.1768	G1	0.126368
1955	20388	112.641	7426158	41028.5	3997443	22085.3	62953	347.807	1.02427	1.48619	19845	109.641	3989136	22039.4	62229	343.807	7	1	181	0	Mock	74.2616	G1	0.876821
1957	27208	91.6094	9076586	30560.9	5.03015e+06	16936.5	70199	236.36	1.06556	2.22559	25500	85.8586	4999128	16832.1	67288	226.559	7	1	297	0	Mock	90.7659	G1	0.998199
1959	23717	76.754	8783347	28425.1	4625586	14969.5	61656	199.534	1.02447	1.4822	23040	74.5631	4623732	14963.5	59814	193.573	7	1	309	0	Mock	87.8335	G1	0.227018
1960	160818	406.106	15046589	37996.4	7651464	19321.9	92903	234.604	1.05592	2.07071	158838	401.106	7646139	19308.4	89645	226.376	7	1	396	0	Mock	150.466	S	0.125162
1961	19156	87.8716	8.08036e+06	37065.9	4.0161e+06	18422.5	54039	247.885	1.07305	2.31651	17954	82.3578	4.00721e+06	18381.7	52473	240.702	7	1	218	0	Mock	80.8036	G1	0.96421
1962	33668	104.559	14206429	44119.3	8095200	25140.4	186244	578.398	1.03998	1.84161	32702	101.559	8084502	25107.1	184956	574.398	7	1	322	0	Mock	142.064	G2	0.780885
1963	184209	500.568	9891958	26880.3	5250992	14269	83715	227.486	1.09772	2.31165	181683	493.704	5245546	14254.2	79872	217.043	7	1	368	0	Mock	98.9196	S	0.166325
1964	177277	723.58	9267225	37825.4	4479763	18284.7	70819	289.057	1.06351	2.16327	175441	716.086	4469171	18241.5	68857	281.049	7	1	245	0	Mock	92.6723	S	0.552686
1965	205977	738.269	10950140	39247.8	5489933	19677.2	85426	306.186	1.03889	1.90357	203169	728.204	5472093	19613.2	82055	294.104	7	1	279	0	Mock	109.501	S	0.413768
1966	19678	113.092	7300478	41956.8	3.72368e+06	21400.4	99396	571.241	1.01612	1.67816	19162	110.126	3715023	21350.7	98807	567.856	7	1	174	0	Mock	73.0048	G1	0.151486
1967	19679	103.031	7692402	40274.4	3753460	19651.6	99951	523.304	1.03111	1.60209	19106	100.031	3744386	19604.1	99264	519.707	7	1	191	0	Mock	76.924	G1	0.162073
1968	182089	449.602	15240190	37630.1	7183041	17735.9	142734	352.43	1.02545	1.62222	179255	442.605	7.18024e+06	17729	140671	347.336	7	1	405	0	Mock	152.402	S	0.96347
1969	22652	71.9111	9002389	28579	5.43509e+06	17254.2	91935	291.857	1.09942	2.56013	21294	67.6	5431120	17241.7	90376	286.908	7	1	315	0	Mock	90.0239	G1	0.304964
1970	83764	267.617	14171448	45276.2	7150160	22844	117820	376.422	1.05236	1.99681	81274	259.661	7144126	22824.7	115072	367.642	7	1	313	0	Mock	141.714	S	0.941439
1971	22852	67.0147	9003410	26403	5448427	15977.8	69525	203.886	1.02338	1.84457	20835	61.0997	5441086	15956.3	66688	195.566	7	1	341	0	Mock	90.0341	G1	0.0756107
1972	183340	912.139	8.28137e+06	41200.8	4569973	22736.2	77102	383.592	1.01836	1.57711	181548	903.224	4557181	22672.5	75215	374.204	7	1	201	0	Mock	82.8137	S	0.460803
1973	39004	88.6455	16651645	37844.6	9056671	20583.3	155971	354.48	1.11585	2.71136	36801	83.6386	9042820	20551.9	151774	344.941	7	1	440	0	Mock	166.516	G2	0.129619
1974	27756	100.202	9210020	33249.2	5110532	18449.6	63697	229.953	1.04813	1.80505	25931	93.6137	5101267	18416.1	59887	216.199	7	1	277	0	Mock	92.1002	G1	0.00478739
1977	25807	48.8769	17234254	32640.6	6500478	12311.5	75716	143.402	1.36522	3.34421	20351	38.5436	6491885	12295.2	69776	132.152	7	1	528	0	Mock	172.343	G2	0.722025
1978	173626	660.175	10052274	38221.6	4807653	18280	78889	299.958	1.03206	1.74144	171819	653.304	4796668	18238.3	77335	294.049	7	1	263	0	Mock	100.523	S	0.698116
1979	18103	79.0524	8355405	36486.5	4639985	20261.9	77788	339.686	1.08119	2.15284	17225	75.2183	4631788	20226.1	76406	333.651	7	1	229	0	Mock	83.5541	G1	0.176333
1980	210618	763.109	10840955	39278.8	7.09752e+06	25715.6	93841	340.004	1.04693	2.00725	209143	757.764	7085232	25671.1	91721	332.322	7	1	276	0	Mock	108.41	S	0.941742
1981	155126	436.975	15309896	43126.5	6353442	17897	113536	319.82	1.03693	1.80282	153405	432.127	6338157	17854	111570	314.282	7	1	355	0	Mock	153.099	S	0.721043
1982	121536	241.143	11358731	22537.2	4491567	8911.84	60079	119.204	1.06003	2.00587	117659	233.45	4488178	8905.12	57392	113.873	7	1	504	0	Mock	113.587	S	0.29797
1983	22249	69.5281	8814963	27546.8	4490215	14031.9	56886	177.769	1.07369	2.25	19820	61.9375	4482219	14006.9	53372	166.788	7	1	320	0	Mock	88.1496	G1	0.709234
1984	32856	55.3131	17332822	29179.8	8078088	13599.5	104053	175.173	1.35365	2.3631	28279	47.6077	8070751	13587.1	98178	165.283	7	1	594	0	Mock	173.328	G2	0.73193
1986	193033	566.079	13898236	40757.3	6982421	20476.3	142636	418.287	1.01068	1.63343	190331	558.155	6975637	20456.4	139484	409.044	7	1	341	0	Mock	138.982	S	0.375589
1987	206523	712.148	12620839	43520.1	6648234	22924.9	105948	365.338	1.01331	1.76552	204761	706.072	6640877	22899.6	104040	358.759	7	1	290	0	Mock	126.208	S	0.359107
1988	194893	674.37	9391258	32495.7	5.27772e+06	18262	86700	300	1.03594	1.83391	192515	666.142	5271079	18239	84726	293.17	7	1	289	0	Mock	93.9126	S	0.616618
1989	179277	620.336	11373546	39354.8	4928287	17052.9	70070	242.457	1.03989	1.89619	176279	609.962	4923908	17037.7	66911	231.526	7	1	289	0	Mock	113.735	S	0.90041
1990	32776	84.2571	15086782	38783.5	6518748	16757.7	111344	286.231	1.35099	2.7756	29860	76.7609	6497191	16702.3	108377	278.604	7	1	389	0	Mock	150.868	G2	0.173193
1991	23677	89.6856	8836419	33471.3	5106827	19344	74497	282.186	1.09804	1.98881	21301	80.6856	5101528	19324	71659	271.436	7	1	264	0	Mock	88.3642	G1	0.8752
1992	174701	515.342	10772741	31778	5866838	17306.3	77871	229.708	1.0264	1.85546	172094	507.652	5861712	17291.2	75058	221.41	7	1	339	0	Mock	107.727	S	0.0276532
1994	18453	70.1635	8078623	30717.2	3565996	13558.9	70894	269.559	1.05529	2.01521	15986	60.7833	3527620	13413	67047	254.932	7	1	263	0	Mock	80.7862	G1	0.414439
1995	40617	126.533	13461287	41935.5	8202194	25552	127849	398.283	1.04053	1.94704	37662	117.327	8194033	25526.6	126145	392.975	7	1	321	0	Mock	134.613	G2	0.791282
1996	41676	165.381	11034965	43789.5	7208426	28604.9	133835	531.091	1.05149	2.01984	39581	157.067	7203064	28583.6	132071	524.091	7	1	252	0	Mock	110.35	S	0.721198
1997	42613	89.5231	16663453	35007.3	9105041	19128.2	113394	238.223	1.17278	1.67323	37982	79.7941	9095070	19107.3	111475	234.191	7	1	476	0	Mock	166.635	G2	0.480108
1998	56310	182.825	13466347	43721.9	8836530	28690	1287366	4179.76	1.02753	1.6526	53515	173.75	8822303	28643.8	1283445	4167.03	7	1	308	0	Mock	134.663	S	0.643864
1999	24720	110.357	8318021	37134	5251348	23443.5	74227	331.371	1.00218	1.58929	23388	104.411	5247619	23426.9	72829	325.129	7	1	224	0	Mock	83.1802	G1	0.501773
2000	17710	69.451	7832508	30715.7	3448117	13522	62788	246.227	1.04818	2.03922	14943	58.6	3409705	13371.4	57830	226.784	7	1	255	0	Mock	78.3251	G1	0.811518
2001	186832	441.683	12151817	28727.7	5611652	13266.3	71081	168.04	1.06046	1.89362	182588	431.65	5606426	13254	66180	156.454	7	1	423	0	Mock	121.518	S	0.476084
2003	31774	106.268	13489075	45114	6733788	22521	265667	888.518	1.01968	1.73913	28947	96.8127	6729919	22508.1	262710	878.629	7	1	299	0	Mock	134.891	G2	0.250521
2004	19319	66.161	8643063	29599.5	5247729	17971.7	56816	194.575	1.04555	1.97945	17164	58.7808	5234383	17926	53021	181.579	7	1	292	0	Mock	86.4306	G1	0.605043
2005	204422	757.119	11598816	42958.6	7324886	27129.2	125845	466.093	1.07585	2.49259	200649	743.144	7315589	27094.8	122530	453.815	7	1	270	0	Mock	115.988	S	0.302905
2006	170077	446.396	15032202	39454.6	6433718	16886.4	103156	270.751	1.04729	1.70604	167594	439.879	6432726	16883.8	98497	258.522	7	1	381	0	Mock	150.322	S	0.577284
2008	23266	122.453	6.98873e+06	36782.8	3268540	17202.8	72252	380.274	1.06305	2.32632	21518	113.253	3254424	17128.5	70386	370.453	7	1	190	0	Mock	69.8873	G1	0.159469
2009	238537	762.099	12797611	40886.9	7222539	23075.2	142181	454.252	1.03767	1.95527	236196	754.62	7209123	23032.3	139985	447.236	7	1	313	0	Mock	127.976	S	0.41703
2010	33830	93.1956	14909238	41072.3	8274056	22793.5	122881	338.515	1.04494	2.01102	29613	81.5785	8257119	22746.9	118134	325.438	7	1	363	0	Mock	149.092	G2	0.42682
2011	20304	77.4962	8635747	32960.9	4.82865e+06	18430	73671	281.187	1.00617	1.69847	18747	71.5534	4825712	18418.7	72475	276.622	7	1	262	0	Mock	86.3575	G1	0.268109
2012	199427	584.83	10263137	30097.2	5492621	16107.4	76452	224.199	1.09686	2.40762	196502	576.252	5472892	16049.5	73041	214.196	7	1	341	0	Mock	102.631	S	0.131597
2013	181963	671.45	10188788	37597	5071964	18715.7	71680	264.502	1.02996	1.59191	178919	660.218	5066659	18696.2	68347	252.203	7	1	271	0	Mock	101.888	S	0.0392105
2014	165075	557.686	11176036	37756.9	5366414	18129.8	71572	241.797	1.14495	2.61184	163843	553.524	5365496	18126.7	70298	237.493	7	1	296	0	Mock	111.76	S	0.0252318
2015	159324	369.661	15081586	34992.1	6130941	14224.9	109700	254.524	1.25366	2.63257	155875	361.659	6067247	14077.1	103320	239.722	7	1	431	0	Mock	150.816	S	0.27155
2016	167078	503.247	11005353	33148.7	5316491	16013.5	69871	210.455	1.03851	1.83735	162988	490.928	5310387	15995.1	64951	195.636	7	1	332	0	Mock	110.054	S	0.461853
2017	33968	95.4157	14187870	39853.6	7622355	21411.1	147846	415.298	1.00557	1.46629	32188	90.4157	7595990	21337.1	145147	407.716	7	1	356	0	Mock	141.879	G2	0.726243
2018	23440	84.0143	8580056	30752.9	5.46786e+06	19598.1	74525	267.115	1.10581	2.35125	20220	72.4731	5458048	19562.9	72296	259.125	7	1	279	0	Mock	85.8006	G1	0.474872
2019	21550	104.612	7.67691e+06	37266.6	4628403	22468	82820	402.039	1.01375	1.94175	20520	99.6116	4624814	22450.6	81632	396.272	7	1	206	0	Mock	76.7691	G1	0.904051
2020	41268	131.847	13545634	43276.8	8419679	26899.9	1009287	3224.56	1.0495	2.1278	39081	124.859	8401972	26843.4	1005461	3212.34	7	1	313	0	Mock	135.456	G2	0.0352198
2021	121544	441.978	8713488	31685.4	4271541	15532.9	64070	232.982	1.03201	1.73455	118317	430.244	4266226	15513.5	60293	219.247	7	1	275	0	Mock	87.1349	S	0.180661
2023	183137	649.422	11196990	39705.6	5573735	19765	79023	280.223	1.02742	1.87943	181601	643.975	5573192	19763.1	75610	268.121	7	1	282	0	Mock	111.97	S	0.577496
2024	298119	709.807	14681246	34955.3	8664683	20630.2	117998	280.948	1.03225	1.80238	293909	699.783	8644981	20583.3	112155	267.036	7	1	420	0	Mock	146.812	S	0.852736
2025	177373	771.187	9281056	40352.4	4994884	21716.9	76515	332.674	1.01081	1.60435	175343	762.361	4981300	21657.8	74108	322.209	7	1	230	0	Mock	92.8106	S	0.350202
2027	140435	542.22	9365649	36160.8	3404395	13144.4	49492	191.089	1.04005	1.90347	138858	536.131	3374770	13030	48294	186.463	7	1	259	0	Mock	93.6565	S	0.0618892
2028	181867	602.209	12695334	42037.5	7489353	24799.2	112192	371.497	1.03508	2.01987	180074	596.272	7473397	24746.3	110676	366.477	7	1	302	0	Mock	126.953	S	0.821303
2029	143509	618.573	8925476	38471.9	4247374	18307.6	65725	283.297	1.03249	1.86638	140702	606.474	4243107	18289.3	62454	269.198	7	1	232	0	Mock	89.2548	S	0.379666
2030	38112	98.4806	15022162	38817	7412334	19153.3	305114	788.408	1.018	1.57623	35098	90.6925	7.39019e+06	19096.1	301145	778.152	7	1	387	0	Mock	150.222	G2	0.57155
2031	124495	315.977	15592599	39575.1	4925392	12501	83017	210.703	1.03475	1.92132	120994	307.091	4922121	12492.7	78280	198.68	7	1	394	0	Mock	155.926	S	0.983555
2032	39856	114.201	14620818	41893.5	7599383	21774.7	178301	510.891	1.03171	1.88252	37618	107.788	7579923	21719	175834	503.822	7	1	349	0	Mock	146.208	G2	0.00159457
2034	124333	410.34	8247185	27218.4	4.11213e+06	13571.4	64583	213.145	1.05876	2.0132	122100	402.97	4108364	13559	62389	205.904	7	1	303	0	Mock	82.4719	S	0.779111
2035	196044	454.858	12991905	30143.6	7.38329e+06	17130.6	78457	182.035	1.0481	1.93039	191416	444.121	7.37093e+06	17101.9	73792	171.211	7	1	431	0	Mock	129.919	S	0.805127
2036	214500	844.488	9758912	38420.9	6087373	23966	96911	381.539	1.01768	1.51968	210565	828.996	6066461	23883.7	94154	370.685	7	1	254	0	Mock	97.5891	S	0.769247
2037	191190	677.979	10812562	38342.4	6378325	22618.2	95086	337.184	1.03605	1.69149	187224	663.915	6356226	22539.8	92545	328.174	7	1	282	0	Mock	108.126	S	0.536999
2039	18969	59.464	9075674	28450.4	5144068	16125.6	79961	250.661	1.04769	1.85893	17362	54.4263	5126609	16070.9	77364	242.52	7	1	319	0	Mock	90.7567	G1	0.396185
2040	16560	64.4358	7385706	28738.2	3906895	15201.9	57353	223.163	1.05867	1.94553	15386	59.8677	3903928	15190.4	56202	218.685	7	1	257	0	Mock	73.8571	G1	0.601944
2042	12643	53.8	6117316	26031.1	2510393	10682.5	46430	197.574	1.03681	1.68936	11663	49.6298	2484115	10570.7	44883	190.991	7	1	235	0	Mock	61.1732	G1	0.409857
2043	117271	356.447	9968921	30300.7	2548794	7747.09	40256	122.359	1.0651	2.02432	115430	350.851	2544986	7735.52	37740	114.711	7	1	329	0	Mock	99.6892	S	0.7225
2044	208120	584.607	13393187	37621.3	6859014	19266.9	101216	284.315	1.06893	2.3736	206085	578.89	6839892	19213.2	99474	279.421	7	1	356	0	Mock	133.932	S	0.238739
2045	16468	62.616	8868084	33718.9	5446043	20707.4	76814	292.068	1.03491	1.74621	15003	57.0456	5427358	20636.3	74864	284.654	7	1	263	0	Mock	88.6808	G1	0.943828
2047	24006	106.693	7.75922e+06	34485.4	3573355	15881.6	61418	272.969	1.07215	2.26222	22845	101.533	3571517	15873.4	59774	265.662	7	1	225	0	Mock	77.5922	G1	0.287575
2048	23439	91.5586	8420480	32892.5	4463040	17433.8	66708	260.578	1.01975	1.60156	21209	82.8477	4440525	17345.8	65429	255.582	7	1	256	0	Mock	84.2048	G1	0.768999
2049	20268	92.9725	7634962	35022.8	4723348	21666.7	67807	311.041	1.07305	2.27477	17683	81.1147	4716427	21635	66304	304.147	7	1	218	0	Mock	76.3496	G1	0.0831648
2050	23623	79.0067	8.37993e+06	28026.5	4544737	15199.8	60111	201.04	1.02325	1.61204	21090	70.5351	4517769	15109.6	58616	196.04	7	1	299	0	Mock	83.7993	G1	0.974774
2051	102311	300.915	8866941	26079.2	4033774	11864	55522	163.3	1.12193	2.66176	100989	297.026	4029676	11852	53698	157.935	7	1	340	0	Mock	88.6694	S	0.0492853
2053	131380	346.649	13505573	35634.8	6614390	17452.2	93901	247.76	1.07437	2.03958	129195	340.884	6609426	17439.1	90848	239.704	7	1	379	0	Mock	135.056	S	0.252854
2054	35720	112.681	13450651	42431.1	7600533	23976.4	180176	568.379	1.04315	1.97161	34434	108.625	7578429	23906.7	177991	561.486	7	1	317	0	Mock	134.507	G2	0.757824
2055	121400	495.51	8681230	35433.6	4.05295e+06	16542.7	54337	221.784	0.994312	1.58776	119440	487.51	4.05033e+06	16532	52333	213.604	7	1	245	0	Mock	86.8123	S	7.36994e-05
2056	21337	82.3822	8368991	32312.7	4303641	16616.4	52820	203.938	1.02137	1.80695	18699	72.1969	4280243	16526	51178	197.598	7	1	259	0	Mock	83.6899	G1	0.25424
2057	16678	62.2313	8232429	30718	3825181	14273.1	59473	221.914	1.03671	1.94776	14722	54.9328	3800501	14181	57664	215.164	7	1	268	0	Mock	82.3243	G1	0.749101
2058	15206	48.1203	7109176	22497.4	3912457	12381.2	46035	145.68	1.09738	2.4462	13958	44.1709	3908516	12368.7	43595	137.959	7	1	316	0	Mock	71.0918	G1	0.532336
2059	170839	623.5	11123282	40595.9	6639220	24230.7	96736	353.051	1.02562	1.70803	168138	613.642	6636714	24221.6	94359	344.376	7	1	274	0	Mock	111.233	S	0.114952
2060	27063	84.3084	7.5863e+06	23633.3	4372497	13621.5	63020	196.324	1.0746	2.25857	23263	72.4704	4347401	13543.3	59393	185.025	7	1	321	0	Mock	75.863	G1	0.39363
2061	56429	97.1239	16754125	28836.7	7322565	12603.4	106360	183.064	1.2087	2.51638	50149	86.315	7282942	12535.2	102833	176.993	7	1	581	0	Mock	167.541	G2	0.375549
2062	21977	109.885	7517214	37586.1	4218083	21090.4	62809	314.045	1.06271	2.18	20031	100.155	4199333	20996.7	61303	306.515	7	1	200	0	Mock	75.1721	G1	0.568162
2063	15400	57.2491	8.3477e+06	31032.3	4056840	15081.2	57919	215.312	1.04654	1.73333	13686	50.8773	4045250	15038.1	54883	204.026	7	1	269	0	Mock	83.477	G1	0.667977
2064	18674	65.9859	8482371	29973	4456030	15745.7	55961	197.742	1.05661	1.71378	16438	58.0848	4433051	15664.5	53131	187.742	7	1	283	0	Mock	84.8237	G1	0.84083
2065	17350	61.0915	8278774	29150.6	3.62021e+06	12747.2	60527	213.123	1.05169	1.69718	14846	52.2746	3594059	12655.1	58186	204.88	7	1	284	0	Mock	82.7877	G1	0.497231
2066	189181	602.487	9719075	30952.5	5145187	16385.9	75008	238.879	1.07189	2.22293	185509	590.793	5126847	16327.5	72906	232.185	7	1	314	0	Mock	97.1907	S	0.392022
2067	128681	434.733	8.30834e+06	28068.7	4061830	13722.4	60194	203.358	1.05468	2.125	126194	426.331	4.05605e+06	13702.9	58693	198.287	7	1	296	0	Mock	83.0834	S	0.143977
2069	87453	284.863	6030472	19643.2	2924159	9524.95	36229	118.01	1.09235	1.96154	87138	283.837	2920008	9511.43	34991	113.977	7	1	307	0	Mock	60.3047	S	0.71337
2070	29275	58.7851	16261397	32653.4	6998581	14053.4	102881	206.588	1.38042	2.74221	24956	50.1125	6953356	13962.6	99997	200.797	7	1	498	0	Mock	162.614	G2	0.408677
2071	170735	434.44	15439978	39287.5	6243089	15885.7	100013	254.486	1.05045	1.85751	167615	426.501	6215460	15815.4	97030	246.896	7	1	393	0	Mock	154.4	S	0.518432
2072	163211	560.863	12514081	43003.7	7460804	25638.5	125557	431.467	1.04704	2.01031	160075	550.086	7434582	25548.4	122575	421.22	7	1	291	0	Mock	125.141	S	0.665183
2073	77785	258.422	8399458	27905.2	4526383	15037.8	63406	210.651	1.05951	1.94684	76442	253.96	4506129	14970.5	61661	204.854	7	1	301	0	Mock	83.9946	S	0.164806
2074	17721	47.6371	10042055	26994.8	4038546	10856.3	80649	216.798	1.40991	3.41176	16977	45.6371	4031810	10838.2	79744	214.366	7	1	372	0	Mock	100.421	G1	0.0271978
2075	45858	182.701	6132338	24431.6	3069229	12228	38479	153.303	1.03883	1.83665	44954	179.1	3065838	12214.5	37026	147.514	7	1	251	0	Mock	61.3234	S	0.317504
2077	158476	435.374	14393816	39543.4	6.35842e+06	17468.2	148823	408.854	1.01022	1.50549	155283	426.602	6325826	17378.6	146177	401.585	7	1	364	0	Mock	143.938	S	0.486606
2080	56344	198.394	5741013	20214.8	3410805	12009.9	44194	155.613	1.03513	1.9507	55317	194.778	3406193	11993.6	43488	153.127	7	1	284	0	Mock	57.4101	S	0.488442
2081	24808	86.7413	7999947	27971.8	4309562	15068.4	51731	180.878	1.05883	2.18531	22256	77.8182	4291503	15005.3	49648	173.594	7	1	286	0	Mock	79.9995	G1	0.134267
2082	149994	490.176	10807685	35319.2	4744879	15506.1	66480	217.255	1.02948	1.57516	147828	483.098	4741430	15494.9	64673	211.35	7	1	306	0	Mock	108.077	S	0.850628
2083	102508	397.318	7235480	28044.5	3739808	14495.4	53459	207.205	1.08717	2.48062	100722	390.395	3736637	14483.1	52248	202.512	7	1	258	0	Mock	72.3548	S	0.57499
2085	169142	465.956	13645062	37589.7	5106319	14067	86898	239.388	1.04123	2.03857	166059	457.463	5059579	13938.2	82443	227.116	8	1	363	0	Mock	136.451	S	0.704665
2086	142839	476.13	12280920	40936.4	5673841	18912.8	106855	356.183	1.02593	1.59	141845	472.817	5650151	18833.8	105041	350.137	8	1	300	0	Mock	122.809	S	0.968212
2087	41386	72.3531	18240516	31889	6479417	11327.7	121420	212.273	1.2632	2.60972	37860	66.1888	6420134	11224	113297	198.072	8	1	572	0	Mock	182.405	G2	0.295307
2088	15981	43.1919	7747513	20939.2	3.64849e+06	9860.8	53440	144.432	1.10295	2.18351	14329	38.727	3642380	9844.27	50222	135.735	8	1	370	0	Mock	77.4751	G1	0.705307
2089	148710	339.521	8693214	19847.5	4327310	9879.7	59958	136.89	1.04456	1.74658	147522	336.808	4325627	9875.86	58410	133.356	8	1	438	0	Mock	86.9321	S	0.365676
2090	19531	59.006	8957444	27061.8	3482549	10521.3	58345	176.269	1.13928	2.55263	17063	51.5498	3455316	10439	54252	163.903	8	1	331	0	Mock	89.5744	G1	0.395411
2091	23319	64.5956	8809975	24404.4	3758561	10411.5	58872	163.08	1.08501	2.36288	21875	60.5956	3756733	10406.5	57833	160.202	8	1	361	0	Mock	88.0998	G1	0.230595
2092	153337	436.858	13917438	39650.8	6120795	17438.2	104291	297.125	1.04152	1.92023	151561	431.798	6093713	17361	101986	290.558	8	1	351	0	Mock	139.174	S	0.34401
2093	21213	55.8237	9348781	24602.1	3381272	8898.08	77726	204.542	1.31026	2.08222	19132	50.3474	3358958	8839.36	74886	197.068	8	1	380	0	Mock	93.4878	G1	0.948297
2094	85130	365.365	8437669	36213.2	4308852	18492.9	73415	315.086	1.04125	1.85837	83928	360.206	4304644	18474.9	72439	310.897	8	1	233	0	Mock	84.3767	S	0.292571
2095	20252	55.4849	9352860	25624.3	3584095	9819.44	60170	164.849	1.07269	2.00796	17283	47.3507	3550912	9728.53	55518	152.104	8	1	365	0	Mock	93.5286	G1	0.245991
2096	14710	54.8881	8201486	30602.6	2705190	10094	50544	188.597	1.03389	1.70522	12702	47.3955	2683303	10012.3	46569	173.765	8	1	268	0	Mock	82.0149	G1	0.583138
2097	34513	77.0379	17713838	39539.8	7579886	16919.4	127826	285.326	1.04149	1.90529	31429	70.154	7563722	16883.3	125062	279.156	8	1	448	0	Mock	177.138	G2	0.258036
2098	154329	486.842	10217550	32232	4035020	12728.8	66125	208.596	1.04286	1.74763	152550	481.23	4009802	12649.2	62252	196.379	8	1	317	0	Mock	102.175	S	0.473386
2099	16455	41.3442	9511803	23899	3776519	9488.74	60255	151.394	1.03316	1.78894	14593	36.6658	3757776	9441.65	57239	143.817	8	1	398	0	Mock	95.118	G1	0.834176
2100	174425	504.118	10584465	30590.9	4698515	13579.5	74773	216.107	1.08587	2.40751	171754	496.399	4693274	13564.4	72534	209.636	8	1	346	0	Mock	105.845	S	0.2304
2101	22592	51.1131	9077795	20538	3226549	7299.88	69185	156.527	1.21606	2.26733	19291	43.6448	3188965	7214.85	62464	141.321	8	1	442	0	Mock	90.778	G1	0.426691
2102	18256	52.16	9408266	26880.8	3073476	8781.36	47046	134.417	1.05438	1.92571	15708	44.88	3049425	8712.64	43499	124.283	8	1	350	0	Mock	94.0827	G1	0.61049
2103	41754	76.1934	17941656	32740.2	7063100	12888.9	164036	299.336	1.48059	2.08006	37543	68.5091	7018180	12806.9	156848	286.219	8	1	548	0	Mock	179.417	G2	0.545629
2106	15700	46.8657	9646024	28794.1	4258498	12711.9	64914	193.773	1.0711	2.04478	14240	42.5075	4242028	12662.8	62203	185.681	8	1	335	0	Mock	96.4602	G1	0.739946
2108	19800	78.8845	8889654	35416.9	4231504	16858.6	70858	282.303	1.0478	1.95219	17792	70.8845	4230611	16855	69471	276.777	8	1	251	0	Mock	88.8965	G1	0.414438
2109	183530	535.073	14004752	40830.2	7.41855e+06	21628.4	124238	362.21	1.04836	1.91545	182476	532	7413592	21614	122612	357.469	8	1	343	0	Mock	140.048	S	0.35538
2110	208689	550.631	13201547	34832.6	5347208	14108.7	110428	291.367	1.01171	1.64908	204141	538.631	5315639	14025.4	103520	273.14	8	1	379	0	Mock	132.015	S	0.0438624
2111	17527	49.9345	8147829	23213.2	3252023	9265.02	47571	135.53	1.03635	1.81481	13517	38.51	3233741	9212.94	43767	124.692	8	1	351	0	Mock	81.4783	G1	0.184204
2112	24916	69.9888	9378723	26344.7	4645550	13049.3	75001	210.677	1.08132	2.38764	21177	59.486	4639242	13031.6	70895	199.143	8	1	356	0	Mock	93.7872	G1	0.23719
2113	17969	61.7491	9420096	32371.5	3421384	11757.3	49150	168.9	1.01959	1.49828	16148	55.4914	3400662	11686.1	45410	156.048	8	1	291	0	Mock	94.201	G1	0.183504
2114	17696	61.2318	9069574	31382.6	3106352	10748.6	57564	199.183	1.03153	1.7474	15384	53.2318	3086329	10679.3	53922	186.581	8	1	289	0	Mock	90.6957	G1	0.754784
2115	260108	563.004	14854828	32153.3	6275920	13584.2	114717	248.305	1.05845	2.25974	255752	553.576	6256354	13541.9	109385	236.764	8	1	462	0	Mock	148.548	S	0.535883
2116	118193	395.294	7986470	26710.6	3978192	13305	58120	194.381	1.06587	1.95652	116062	388.167	3966388	13265.5	57163	191.181	8	1	299	0	Mock	79.8647	S	0.667634
2117	28964	52.0935	18865106	33930	6674579	12004.6	117686	211.665	1.23772	2.10145	25868	46.5252	6633321	11930.4	111725	200.944	8	1	556	0	Mock	188.651	G2	0.820462
2118	165447	523.566	9784316	30963	4773250	15105.2	83217	263.345	1.0422	1.82911	163212	516.494	4765715	15081.4	79911	252.883	8	1	316	0	Mock	97.8432	S	0.230774
2119	129010	418.864	9233138	29977.7	4716602	15313.6	91909	298.406	1.06057	2.41883	127370	413.539	4711294	15296.4	89286	289.89	8	1	308	0	Mock	92.3314	S	0.325924
2120	17985	58.7745	9318947	30454.1	3669373	11991.4	66199	216.337	1.10735	2.04167	15559	50.8464	3647693	11920.6	62713	204.944	8	1	306	0	Mock	93.1895	G1	0.70836
2121	18419	56.5	9564324	29338.4	3722547	11418.9	64599	198.156	1.06999	2.14199	16165	49.5859	3.70121e+06	11353.4	60278	184.902	8	1	326	0	Mock	95.6432	G1	0.392759
2122	119801	380.321	9578081	30406.6	4654890	14777.4	90578	287.549	1.02238	1.72698	117865	374.175	4648327	14756.6	88660	281.46	8	1	315	0	Mock	95.7808	S	0.0292709
2124	158848	351.434	17601748	38941.9	6910978	15289.8	108539	240.131	1.04356	1.75442	154132	341	6899499	15264.4	102109	225.905	8	1	452	0	Mock	176.017	S	0.908273
2125	173705	435.351	15722888	39405.7	6503466	16299.4	118386	296.707	1.04859	1.98747	170293	426.8	6487485	16259.4	114979	288.168	8	1	399	0	Mock	157.229	S	0.409022
2128	14343	52.5385	9199881	33699.2	4508970	16516.4	68263	250.048	1.06592	2.1685	12200	44.6886	4499175	16480.5	64724	237.084	8	1	273	0	Mock	91.9988	G1	0.644416
2129	13511	45.9558	9671903	32897.6	3799246	12922.6	55527	188.867	1.05562	1.91156	11468	39.0068	3778154	12850.9	52340	178.027	8	1	294	0	Mock	96.719	G1	0.365998
2130	18909	47.9924	9652670	24499.2	4313656	10948.4	62765	159.302	1.16254	2.84029	14281	36.2462	4301891	10918.5	56208	142.66	8	1	394	0	Mock	96.5267	G1	0.10202
2131	44338	93.9364	17365630	36791.6	7643917	16194.7	159845	338.655	1.27436	2.47269	40858	86.5636	7626386	16157.6	154963	328.311	8	1	472	0	Mock	173.656	G2	0.787849
2132	18907	66.8092	9411480	33256.1	4.17563e+06	14754.9	79000	279.152	1.10087	2.16263	16732	59.1237	4165311	14718.4	75885	268.145	8	1	283	0	Mock	94.1148	G1	0.708075
2133	23315	88.3144	9094236	34447.9	4608329	17455.8	75304	285.242	1.07051	2.09057	21835	82.7083	4603938	17439.2	73120	276.97	8	1	264	0	Mock	90.9424	G1	0.921916
2134	26605	87.2295	8798370	28847.1	3991946	13088.3	65263	213.977	1.04455	1.7377	23901	78.3639	3.97783e+06	13042.1	63490	208.164	8	1	305	0	Mock	87.9837	G1	0.217276
2135	37814	88.5574	17574634	41158.4	8859301	20747.8	246895	578.208	1.04413	1.92037	33547	78.5644	8850112	20726.3	241084	564.6	8	1	427	0	Mock	175.746	G2	0.114924
2136	16727	45.9533	9582509	26325.6	3768149	10352.1	62413	171.464	1.08669	2.13151	14040	38.5714	3743575	10284.5	58933	161.904	8	1	364	0	Mock	95.8251	G1	0.724073
2137	18466	51.7255	9818075	27501.6	4561363	12776.9	67631	189.443	1.08977	1.86301	14931	41.8235	4545070	12731.3	62141	174.064	8	1	357	0	Mock	98.1808	G1	0.203396
2138	47416	72.6126	17953422	27493.8	7.78248e+06	11918	121075	185.413	1.23102	2.53501	38187	58.4793	7.74673e+06	11863.3	111459	170.688	8	1	653	0	Mock	179.534	G2	0.176104
2139	16999	79.8075	7.60689e+06	35713.1	3623734	17012.8	179611	843.244	1.00509	1.76995	15810	74.2253	3621297	17001.4	178555	838.286	8	1	213	0	Mock	76.0689	G1	0.319807
2140	28309	68.5448	16584139	40155.3	7.8863e+06	19095.2	238131	576.588	1.03543	1.5908	25533	61.8232	7852115	19012.4	234715	568.317	8	1	413	0	Mock	165.841	G2	0.816825
2141	30930	58.8023	18901190	35933.8	7631618	14508.8	150409	285.949	1.21291	2.40034	27754	52.7643	7605014	14458.2	143806	273.395	8	1	526	0	Mock	189.012	G2	0.539537
2142	21213	72.8969	9110548	31307.7	4039827	13882.6	71060	244.192	1.06938	2.12027	18446	63.3883	4029895	13848.4	68210	234.399	8	1	291	0	Mock	91.1055	G1	0.0458504
2143	40251	89.2483	15841710	35125.7	8094719	17948.4	296416	657.242	1.29671	2.0562	38019	84.2993	8080707	17917.3	293779	651.395	8	1	451	0	Mock	158.417	G2	0.463895
2144	28959	80.2188	8745662	24226.2	3694528	10234.1	56073	155.327	1.02433	1.74238	25822	71.5291	3.68512e+06	10208.1	52536	145.529	8	1	361	0	Mock	87.4566	G1	0.68398
2145	148524	493.435	9898412	32885.1	4998052	16604.8	68877	228.827	1.03122	1.81063	147070	488.605	4974342	16526.1	66295	220.249	8	1	301	0	Mock	98.9841	S	0.538368
2146	30772	69.4628	17372926	39216.5	8102855	18290.9	187064	422.266	1.02295	1.70203	26895	60.7111	8.06142e+06	18197.3	182452	411.856	8	1	443	0	Mock	173.729	G2	0.57245
2147	59332	125.173	18142230	38274.7	7524689	15874.9	126647	267.188	1.03304	1.82489	55380	116.835	7480562	15781.8	119930	253.017	8	1	474	0	Mock	181.422	G2	0.224777
2148	25906	78.503	9878918	29936.1	4842898	14675.4	77726	235.533	1.0403	1.72424	24297	73.6273	4834506	14650	75080	227.515	8	1	330	0	Mock	98.7892	G1	0.847739
2149	49948	134.269	15393425	41380.2	7.09583e+06	19074.8	133707	359.427	1.05044	1.98925	48077	129.239	7093412	19068.3	132160	355.269	8	1	372	0	Mock	153.934	S	0.561399
2150	151351	378.377	15637366	39093.4	8.23185e+06	20579.6	121011	302.527	1.03307	1.745	148606	371.515	8202653	20506.6	117235	293.087	8	1	400	0	Mock	156.374	S	0.713246
2151	220891	564.939	14857899	37999.7	7.55383e+06	19319.3	128691	329.133	1.03178	1.56522	218580	559.028	7545948	19299.1	127058	324.957	8	1	391	0	Mock	148.579	S	0.981864
2152	147433	346.087	10618761	24926.7	4700467	11034	64097	150.462	1.05448	1.90141	143287	336.354	4691793	11013.6	60995	143.181	8	1	426	0	Mock	106.188	S	0.428199
2153	39151	58.8737	18109670	27232.6	8441440	12693.9	134828	202.749	1.28074	2.31199	32132	48.3188	8397435	12627.7	123505	185.722	8	1	665	0	Mock	181.097	G2	0.881067
2154	17458	68.7323	8353049	32886	4414694	17380.7	80064	315.213	1.02376	1.92913	16322	64.2598	4405415	17344.2	78691	309.807	8	1	254	0	Mock	83.5305	G1	0.00728101
2155	176612	441.53	11246975	28117.4	5949275	14873.2	68695	171.738	1.05063	1.9825	173587	433.967	5936620	14841.5	65311	163.278	8	1	400	0	Mock	112.47	S	0.0334073
2156	178371	479.492	11874042	31919.5	5698839	15319.5	75134	201.973	1.03678	1.71237	175118	470.747	5666422	15232.3	72655	195.309	8	1	372	0	Mock	118.74	S	0.59028
2160	175676	497.666	12745672	36106.7	5861252	16604.1	78906	223.53	1.11565	2.58924	174275	493.697	5.8535e+06	16582.1	77702	220.119	8	1	353	0	Mock	127.457	S	0.318403
2161	124719	377.936	9701837	29399.5	4930878	14942.1	65707	199.112	1.03272	1.60606	122475	371.136	4919018	14906.1	63723	193.1	8	1	330	0	Mock	97.0184	S	0.728948
2162	246140	687.542	10373295	28975.7	5480661	15309.1	91910	256.732	1.07562	2.38268	241585	674.818	5459647	15250.4	86359	241.226	8	1	358	0	Mock	103.733	S	0.569196
2163	173387	555.728	11491533	36831.8	6209881	19903.5	84843	271.933	1.06471	2.23718	170991	548.048	6197985	19865.3	82475	264.343	8	1	312	0	Mock	114.915	S	0.789036
2164	44509	84.6179	19086882	36286.8	8816010	16760.5	135275	257.177	1.13733	1.93816	41078	78.0951	8767974	16669.2	128167	243.663	8	1	526	0	Mock	190.869	G2	0.830197
2165	18835	59.0439	9047808	28363	4102777	12861.4	64770	203.041	1.06346	1.56347	16048	50.3072	4100120	12853	62627	196.323	8	1	319	0	Mock	90.4781	G1	0.842935
2166	32560	74.8506	16948204	38961.4	7500000	17241.4	185720	426.943	1.03231	1.82299	27656	63.577	7466002	17163.2	177079	407.078	8	1	435	0	Mock	169.482	G2	0.414644
2167	33352	53.7069	19501380	31403.2	7611803	12257.3	139246	224.229	1.22295	2.99404	29829	48.0338	7586719	12216.9	136198	219.32	8	1	621	0	Mock	195.014	G2	0.421273
2168	35083	58.2774	19403082	32231	7085976	11770.7	139738	232.123	1.20296	2.22901	32118	53.3522	7044372	11701.6	135062	224.355	8	1	602	0	Mock	194.031	G2	0.926266
2169	20440	63.875	9232065	28850.2	4666832	14583.9	58654	183.294	1.05385	1.99063	18983	59.3219	4657630	14555.1	57706	180.331	8	1	320	0	Mock	92.3207	G1	0.661764
2170	19645	63.1672	9402738	30233.9	4329314	13920.6	62395	200.627	1.08398	2.33119	17321	55.6945	4324554	13905.3	59851	192.447	8	1	311	0	Mock	94.0274	G1	0.0804672
2171	167466	470.41	14663593	41189.9	7245647	20352.9	139979	393.199	1.03792	1.93539	164544	462.202	7228972	20306.1	136063	382.199	8	1	356	0	Mock	146.636	S	0.542187
2172	225669	613.231	11150033	30299	6072012	16500	84401	229.351	1.03413	1.78533	221577	602.111	6.05698e+06	16459.2	79403	215.769	8	1	368	0	Mock	111.5	S	0.356007
2174	39871	84.4725	17715028	37531.8	7438319	15759.1	142091	301.04	1.04296	1.91737	35161	74.4936	7372084	15618.8	134621	285.214	8	1	472	0	Mock	177.15	G2	0.0136554
2175	18307	57.7508	9733000	30703.5	3829352	12080	72898	229.962	1.04996	1.70662	16744	52.8202	3816363	12039	71035	224.085	8	1	317	0	Mock	97.33	G1	0.612181
2176	41175	90.894	17798392	39290	8065481	17804.6	465498	1027.59	1.0159	1.61148	39772	87.7969	8050976	17772.6	462576	1021.14	8	1	453	0	Mock	177.984	G2	0.723623
2177	16433	58.273	9194605	32605	3.72371e+06	13204.6	53836	190.908	1.02758	1.74823	14813	52.5284	3714067	13170.5	52650	186.702	8	1	282	0	Mock	91.946	G1	0.288907
2178	35274	74.5751	18538052	39192.5	8.14005e+06	17209.4	162771	344.125	1.02666	1.72939	31989	67.63	8120405	17167.9	159121	336.408	8	1	473	0	Mock	185.381	G2	0.973642
2179	44053	53.8545	19369948	23679.6	8830581	10795.3	123158	150.56	1.37743	2.18981	39328	48.0782	8786035	10740.9	120301	147.067	8	1	818	0	Mock	193.699	G2	0.859537
2180	194516	625.453	12081750	38848.1	7537803	24237.3	116523	374.672	1.02893	1.67846	192678	619.543	7527105	24202.9	114611	368.524	8	1	311	0	Mock	120.817	S	0.915653
2181	174439	465.171	12720309	33920.8	6543867	17450.3	83927	223.805	1.07063	2.30933	173314	462.171	6500130	17333.7	81272	216.725	8	1	375	0	Mock	127.203	S	0.0192321
2182	210190	451.052	11046014	23703.9	6017524	12913.1	95326	204.562	1.10072	2.37895	206981	444.165	5990455	12855.1	92523	198.547	8	1	466	0	Mock	110.46	S	0.569872
2183	43120	105.428	16642726	40691.3	7691348	18805.3	246252	602.083	1.02719	1.66259	41559	101.611	7676369	18768.6	241808	591.218	8	1	409	0	Mock	166.427	G2	0.29465
2184	20124	59.0147	9417861	27618.4	4637440	13599.5	78440	230.029	1.04869	1.94169	18974	55.6422	4636422	13596.5	76943	225.639	8	1	341	0	Mock	94.1786	G1	0.849029
2185	37672	69.25	18089338	33252.5	7909442	14539.4	129412	237.89	1.20994	2.65679	32509	59.7592	7827534	14388.9	121589	223.509	8	1	544	0	Mock	180.893	G2	0.63285
2186	186887	490.517	11417215	29966.4	5489712	14408.7	89760	235.591	1.02831	1.8399	185007	485.583	5473953	14367.3	86364	226.677	8	1	381	0	Mock	114.172	S	0.538877
2187	20816	60.3362	9537899	27646.1	4685511	13581.2	65510	189.884	1.03767	1.82319	18458	53.5014	4684066	13577	63907	185.238	8	1	345	0	Mock	95.379	G1	0.114588
2188	38324	51.3039	19606730	26247.3	9967756	13343.7	158508	212.193	1.31424	2.23128	34079	45.6212	9921107	13281.3	154857	207.305	8	1	747	0	Mock	196.067	G2	0.540223
2189	105084	265.364	9697977	24489.8	4918874	12421.4	75996	191.909	1.05132	1.96465	102505	258.851	4896991	12366.1	73224	184.909	8	1	396	0	Mock	96.9798	S	0.631904
2191	199403	478.185	16030340	38442.1	8063916	19337.9	147737	354.285	1.08199	2.21103	198135	475.144	8047683	19299	144661	346.909	8	1	417	0	Mock	160.303	S	0.585051
2193	35920	88.9109	16713175	41369.2	6101004	15101.5	143851	356.067	1.02794	1.57673	31523	78.0272	6038802	14947.5	137568	340.515	8	1	404	0	Mock	167.132	G2	0.961606
2194	206408	458.684	14188944	31531	6027312	13394	80745	179.433	1.02598	1.68222	202679	450.398	6009656	13354.8	78429	174.287	8	1	450	0	Mock	141.889	S	0.6502
2195	71796	135.72	17859452	33760.8	6413921	12124.6	113707	214.947	1.03601	1.76938	65069	123.004	6346140	11996.5	106426	201.183	8	1	529	0	Mock	178.595	G2	0.505908
2197	92300	257.103	9933873	27671	4865993	13554.3	69610	193.9	1.06924	2.06128	90562	252.262	4851860	13514.9	67847	188.989	8	1	359	0	Mock	99.3387	S	0.890379
2198	37853	65.2638	18568854	32015.3	7534290	12990.2	123143	212.316	1.15898	1.93193	31973	55.1259	7496764	12925.5	119946	206.803	8	1	580	0	Mock	185.689	G2	0.0282567
2199	48204	103	15746825	33647.1	8.26778e+06	17666.2	165581	353.806	1.51032	3.35953	43111	92.1175	8.20703e+06	17536.4	162299	346.793	8	1	468	0	Mock	157.468	G2	0.113808
2200	18634	57.1595	9746806	29898.2	4695327	14402.8	71464	219.215	1.0441	1.92945	17122	52.5215	4679335	14353.8	67901	208.285	8	1	326	0	Mock	97.4681	G1	0.102072
2201	23586	76.3301	9712009	31430.4	4464541	14448.4	72491	234.599	1.03777	1.79288	20514	66.3884	4459622	14432.4	70985	229.725	8	1	309	0	Mock	97.1201	G1	0.756935
2202	208565	576.146	12281827	33927.7	6215717	17170.5	93185	257.417	1.03758	1.83978	206486	570.403	6190939	17102	90696	250.541	8	1	362	0	Mock	122.818	S	0.339651
2203	207795	494.75	14659212	34902.9	7633920	18176	133645	318.202	1.07092	2.13777	206292	491.171	7613154	18126.6	130015	309.56	8	1	420	0	Mock	146.592	S	0.637969
2204	23502	62.1746	8903864	23555.2	3.72642e+06	9858.24	63135	167.024	1.04831	1.91799	20208	53.4603	3.71814e+06	9836.36	59345	156.997	8	1	378	0	Mock	89.0386	G1	0.603783
2205	44518	97.8418	17432098	38312.3	8198006	18017.6	190364	418.382	1.06202	2.13187	42503	93.4132	8143821	17898.5	182395	400.868	8	1	455	0	Mock	174.321	G2	0.385828
2206	160811	410.232	15624691	39858.9	6382473	16281.8	133387	340.273	1.02584	1.52041	156500	399.235	6325117	16135.5	127292	324.724	8	1	392	0	Mock	156.247	S	0.531568
2207	69264	192.936	9435591	26283	5054809	14080.2	61014	169.955	1.05935	2.06128	67737	188.682	5030546	14012.7	58288	162.362	8	1	359	0	Mock	94.3559	S	0.645139
2209	58255	146.002	10141483	25417.2	4858533	12176.8	84340	211.378	1.02035	1.46617	55464	139.008	4825194	12093.2	81388	203.98	8	1	399	0	Mock	101.415	S	0.575634
2210	29277	92.066	9561514	30067.7	4449700	13992.8	89422	281.201	1.04121	1.96541	25764	81.0189	4405508	13853.8	84914	267.025	8	1	318	0	Mock	95.6151	G1	0.614368
2212	211960	583.912	13139814	36197.8	6.95304e+06	19154.4	104905	288.994	1.06229	2.12672	210527	579.964	6935046	19104.8	103516	285.168	8	1	363	0	Mock	131.398	S	0.952216
2213	18701	96.3969	7425207	38274.3	3355278	17295.2	86503	445.892	1.02323	1.61856	16749	86.3351	3346464	17249.8	85399	440.201	8	1	194	0	Mock	74.2521	G1	0.528082
2214	246944	612.764	11379412	28236.8	5334770	13237.6	95958	238.109	1.01983	1.67246	243474	604.154	5300002	13151.4	91691	227.521	8	1	403	0	Mock	113.794	S	0.801273
2215	27831	77.0942	9582367	26544	4636625	12843.8	68143	188.762	1.02828	1.6205	23888	66.1717	4593803	12725.2	63279	175.288	8	1	361	0	Mock	95.8237	G1	0.0502911
2216	18517	59.7323	9747328	31443	4899783	15805.8	71810	231.645	1.02802	1.68387	16635	53.6613	4875208	15726.5	68574	221.206	8	1	310	0	Mock	97.4733	G1	0.42091
2217	141928	369.604	15334756	39934.3	7331704	19093	124604	324.49	1.05076	2.06771	140009	364.607	7319373	19060.9	123559	321.768	8	1	384	0	Mock	153.348	S	0.256975
2218	222103	563.713	13421752	34065.4	7124368	18082.2	96648	245.299	1.04911	1.8401	220384	559.35	7.10936e+06	18044.1	91918	233.294	8	1	394	0	Mock	134.218	S	0.266976
2219	38252	72.31	19186622	36269.6	7678418	14515	181225	342.58	1.04818	1.862	36101	68.2439	7652016	14465.1	176793	334.202	8	1	529	0	Mock	191.866	G2	0.791454
2221	51884	107.867	17554092	36495	9016072	18744.4	152803	317.678	1.24079	2.46415	48985	101.84	8974525	18658.1	145435	302.36	8	1	481	0	Mock	175.541	G2	0.439745
2222	176321	508.13	10730003	30922.2	4776972	13766.5	94213	271.507	1.04119	1.89337	173561	500.176	4753346	13698.4	90708	261.406	8	1	347	0	Mock	107.3	S	0.0105857
2223	25886	71.1154	9862350	27094.4	5221912	14345.9	67411	185.195	1.04459	1.89286	23470	64.478	5196506	14276.1	65283	179.349	8	1	364	0	Mock	98.6235	G1	0.964928
2224	221513	526.159	12290297	29193.1	6445118	15309.1	94712	224.969	1.0399	1.78673	219043	520.292	6415340	15238.3	91573	217.513	8	1	421	0	Mock	122.903	S	0.962023
2225	173915	528.617	10256617	31175.1	5055626	15366.6	72700	220.973	1.03035	1.80243	171277	520.599	5023539	15269.1	69808	212.182	8	1	329	0	Mock	102.566	S	0.217552
2227	37648	120.667	9666789	30983.3	4301426	13786.6	81598	261.532	1.03015	1.67308	34938	111.981	4288902	13746.5	80011	256.446	8	1	312	0	Mock	96.6679	G1	0.530199
2229	169627	427.272	15921749	40105.2	7.69805e+06	19390.5	118753	299.126	1.04514	1.8262	166190	418.615	7674363	19330.9	115302	290.433	8	1	397	0	Mock	159.217	S	0.910396
2230	180096	459.429	10242219	26128.1	5533149	14115.2	71971	183.599	1.04461	1.98469	177701	453.319	5507222	14049	68601	175.003	8	1	392	0	Mock	102.422	S	0.584663
2231	196238	557.494	10154312	28847.5	4843780	13760.7	93002	264.21	1.05983	2.05966	193355	549.304	4813689	13675.3	89257	253.571	8	1	352	0	Mock	101.543	S	0.303549
2232	23218	62.0802	9280031	24812.9	4373403	11693.6	78533	209.981	1.0539	2.06933	20564	54.984	4358302	11653.2	73165	195.628	8	1	374	0	Mock	92.8003	G1	0.329961
2234	221530	589.176	13863876	36872	7.43669e+06	19778.4	111891	297.582	1.05716	2.03457	219378	583.452	7398781	19677.6	109816	292.064	8	1	376	0	Mock	138.639	S	0.491784
2235	225977	536.762	15247041	36216.2	8.05873e+06	19141.9	137641	326.938	1.04687	2.00713	224043	532.169	8046962	19113.9	133537	317.19	8	1	421	0	Mock	152.47	S	0.131116
2236	127373	347.065	9651075	26297.2	5161881	14065.1	74793	203.796	1.03795	1.90191	123798	337.324	5143375	14014.6	72702	198.098	8	1	367	0	Mock	96.5108	S	0.248425
2237	18525	53.2328	9526490	27375	3940505	11323.3	65756	188.954	1.04819	1.93678	16798	48.2701	3.93685e+06	11312.8	63587	182.721	8	1	348	0	Mock	95.2649	G1	0.276795
2238	217823	577.78	12072486	32022.5	6718821	17821.8	113812	301.889	1.05548	2.00796	214237	568.268	6678969	17716.1	108881	288.809	8	1	377	0	Mock	120.725	S	0.123547
2239	21440	57.1733	9657649	25753.7	4223728	11263.3	57785	154.093	1.08257	2.24138	19880	53.0133	4211871	11231.7	54475	145.267	8	1	375	0	Mock	96.5765	G1	0.463044
2240	215907	491.815	15009225	34189.6	7463072	17000.2	120874	275.339	1.02877	1.71754	212947	485.073	7433712	16933.3	118210	269.271	8	1	439	0	Mock	150.092	S	0.916051
2241	19409	67.1592	8663771	29978.4	3.14822e+06	10893.5	55679	192.661	1.04825	1.80623	17530	60.6574	3.12809e+06	10823.8	52808	182.727	8	1	289	0	Mock	86.6377	G1	0.668783
2242	17168	54.3291	8930219	28260.2	3438392	10881	58451	184.972	1.0369	1.68671	14059	44.4905	3425082	10838.9	55714	176.31	8	1	316	0	Mock	89.3022	G1	0.0724739
2243	102380	233.744	16597120	37893	7973215	18203.7	203461	464.523	1.09385	1.82456	97563	222.747	7.95177e+06	18154.7	199818	456.205	8	1	438	0	Mock	165.971	S	0.00549482
2244	19782	51.2487	9665754	25040.8	4254055	11020.9	56563	146.536	1.05034	1.68394	17101	44.3031	4228730	10955.3	52459	135.904	8	1	386	0	Mock	96.6575	G1	0.276248
2245	27943	71.1018	8671774	22065.6	4582187	11659.5	87863	223.57	1.03633	1.60051	24992	63.5929	4567908	11623.2	85285	217.01	8	1	393	0	Mock	86.7177	G1	0.362693
2246	21385	58.2698	9491709	25863	4.16288e+06	11343	80399	219.071	1.07987	2.09703	18565	50.5858	4150345	11308.8	76363	208.074	8	1	367	0	Mock	94.9171	G1	0.77675
2247	17831	55.2043	9911924	30687.1	4699545	14549.7	67092	207.715	1.06704	2.03096	15736	48.7183	4665837	14445.3	64490	199.659	8	1	323	0	Mock	99.1192	G1	0.967006
2248	28462	81.32	8992562	25693	4826061	13788.7	77278	220.794	1.01774	1.65143	26352	75.2914	4812311	13749.5	72970	208.486	8	1	350	0	Mock	89.9256	G1	0.387567
2249	62488	148.076	16747968	39687.1	6490046	15379.3	122566	290.441	1.03972	1.64554	60336	142.976	6461099	15310.7	118713	281.31	8	1	422	0	Mock	167.48	G2	0.68669
2251	109468	324.831	9517483	28241.8	4217385	12514.5	70823	210.157	1.0397	1.8546	104937	311.386	4200956	12465.7	68145	202.211	8	1	337	0	Mock	95.1748	S	0.745667
2252	16626	63.458	8927810	34075.6	4482626	17109.3	61629	235.225	1.03122	1.78626	14755	56.3168	4466445	17047.5	60029	229.118	8	1	262	0	Mock	89.2781	G1	0.63619
2253	152607	441.061	9746541	28169.2	4680677	13528	59680	172.486	1.02332	1.80636	148047	427.882	4662831	13476.4	57429	165.98	8	1	346	0	Mock	97.4654	S	0.0780749
2254	205683	458.091	14718523	32780.7	6523429	14528.8	98205	218.719	1.02375	1.70379	202446	450.882	6495060	14465.6	95267	212.176	8	1	449	0	Mock	147.185	S	0.323215
2255	29636	92.6125	13568712	42402.2	6566100	20519.1	269951	843.597	1.08681	2.33125	27683	86.5094	6544398	20451.2	268371	838.659	8	1	320	0	Mock	135.687	G2	0.913392
2256	24874	74.6967	9870696	29641.7	5594000	16798.8	91508	274.799	1.02166	1.8048	22966	68.967	5567151	16718.2	88031	264.357	8	1	333	0	Mock	98.707	G1	0.201005
2257	121747	445.96	9012785	33013.9	3360864	12310.9	60451	221.432	1.01177	1.80586	120145	440.092	3341993	12241.7	58236	213.319	8	1	273	0	Mock	90.1278	S	0.84359
2258	19586	58.6407	8939907	26766.2	3985117	11931.5	93708	280.563	1.08024	2.31548	15999	47.9012	3.94321e+06	11806	89402	267.671	8	1	334	0	Mock	89.3991	G1	0.696324
2259	202369	440.891	13887060	30255	7028930	15313.6	146190	318.497	1.06829	2.12636	197820	430.98	6985253	15218.4	141726	308.771	8	1	459	0	Mock	138.871	S	0.366324
2260	121252	339.641	9820088	27507.2	4727879	13243.4	68812	192.751	1.02008	1.62465	117040	327.843	4719210	13219.1	65446	183.322	8	1	357	0	Mock	98.2009	S	0.529174
2261	26506	92.0347	9468741	32877.6	5323374	18483.9	91200	316.667	1.07478	2.27778	24438	84.8542	5301160	18406.8	89003	309.038	8	1	288	0	Mock	94.6874	G1	0.542806
2262	22210	61.5235	9898865	27420.7	4747698	13151.5	72150	199.862	1.1393	2.61433	19223	53.2493	4709425	13045.5	68331	189.283	8	1	361	0	Mock	98.9887	G1	0.714054
2263	112099	278.161	9998316	24809.7	4250726	10547.7	56189	139.427	1.03733	1.92556	108857	270.117	4230245	10496.9	50146	124.432	8	1	403	0	Mock	99.9832	S	0.516556
2264	25769	90.7359	9352532	32931.4	4622648	16276.9	85385	300.651	1.03482	1.64789	23430	82.5	4598139	16190.6	83380	293.592	8	1	284	0	Mock	93.5253	G1	0.133076
2265	198582	418.067	11254319	23693.3	6014512	12662.1	76315	160.663	1.09356	2.48632	195749	412.103	5980859	12591.3	68792	144.825	8	1	475	0	Mock	112.543	S	0.773455
2266	94161	265.242	9442076	26597.4	4650664	13100.5	69500	195.775	1.09529	2.49014	90830	255.859	4642219	13076.7	66343	186.882	8	1	355	0	Mock	94.4208	S	0.406272
2267	23458	90.2231	9038296	34762.7	4537337	17451.3	80873	311.05	1.02053	1.72692	21846	84.0231	4528904	17418.9	78746	302.869	8	1	260	0	Mock	90.383	G1	0.963094
2268	24201	72.0268	9097707	27076.5	4812213	14322.1	84689	252.051	1.03873	1.87202	22221	66.1339	4800931	14288.5	81158	241.542	8	1	336	0	Mock	90.9771	G1	0.283514
2270	75015	121.383	9306340	15058.8	1172807	1897.75	114036	184.524	1.10612	1.97816	67174	108.696	1107430	1791.96	104107	168.458	8	1	618	0	Mock	93.0634	G1	0.333507
2271	167564	425.289	15217380	38622.8	7.01892e+06	17814.5	102494	260.137	1.04195	2.08122	165459	419.947	6995771	17755.8	100896	256.081	8	1	394	0	Mock	152.174	S	0.572317
2273	24447	79.3734	9446134	30669.3	5113114	16601	77123	250.399	1.06086	1.98052	22129	71.8474	5101469	16563.2	75485	245.081	8	1	308	0	Mock	94.4613	G1	0.176282
2276	185681	532.037	13821803	39604	6.01962e+06	17248.2	107919	309.224	1.03413	1.87106	182630	523.295	5974596	17119.2	104065	298.181	8	1	349	0	Mock	138.218	S	0.454334
2277	24451	85.793	8975149	31491.8	4934639	17314.5	84531	296.6	1.02758	1.63509	22456	78.793	4928339	17292.4	82480	289.404	8	1	285	0	Mock	89.7515	G1	0.447323
2278	32926	93.2748	9724420	27547.9	5163747	14628.2	92661	262.496	1.10321	2.32402	29581	83.7989	5149618	14588.2	90065	255.142	8	1	353	0	Mock	97.2442	G1	0.820734
2279	225334	613.989	11823995	32218	7037867	19176.8	114687	312.499	1.05885	2.18529	223104	607.913	7012043	19106.4	109648	298.768	8	1	367	0	Mock	118.24	S	0.923878
2280	19231	59.7236	9166550	28467.5	4266213	13249.1	66447	206.357	1.0217	1.55279	15839	49.1894	4234782	13151.5	62264	193.366	8	1	322	0	Mock	91.6655	G1	0.481307
2281	171235	609.377	11557640	41130.4	4886009	17387.9	89720	319.288	1.01693	1.75445	168798	600.705	4864635	17311.9	87286	310.626	8	1	281	0	Mock	115.576	S	0.687352
2283	209205	702.03	9778761	32814.6	4666293	15658.7	108094	362.732	1.02406	1.55705	206681	693.56	4664502	15652.7	106629	357.815	8	1	298	0	Mock	97.7876	S	0.518366
2284	230908	667.364	12186054	35219.8	6.9088e+06	19967.6	130938	378.434	1.12688	2.70809	227460	657.399	6884008	19896	125553	362.87	8	1	346	0	Mock	121.861	S	0.294316
2285	188662	575.189	11585576	35321.9	5334872	16264.9	80529	245.515	1.07712	2.30793	185590	565.823	5288743	16124.2	76293	232.601	8	1	328	0	Mock	115.856	S	0.638085
2286	128240	403.27	9763448	30702.7	4749778	14936.4	64163	201.77	1.05202	1.88994	125442	394.472	4740888	14908.5	62187	195.557	8	1	318	0	Mock	97.6345	S	0.585109
2287	21674	81.4812	8982083	33767.2	3846512	14460.6	61906	232.729	1.03499	1.59774	18748	70.4812	3818682	14355.9	57852	217.489	8	1	266	0	Mock	89.8208	G1	0.901563
2288	26213	75.3247	9508041	27322	5099171	14652.8	57123	164.147	1.03566	2.08333	23210	66.6954	5069478	14567.5	53183	152.825	8	1	348	0	Mock	95.0804	G1	0.052407
2289	216293	540.732	13342759	33356.9	6.77989e+06	16949.7	107268	268.17	1.01527	1.7425	213372	533.43	6777201	16943	105271	263.177	8	1	400	0	Mock	133.428	S	0.910131
2290	46028	76.9699	18869574	31554.5	9291407	15537.5	124030	207.408	1.09351	1.71659	40384	67.5318	9228583	15432.4	116190	194.298	8	1	598	0	Mock	188.696	G2	0.534432
2291	33883	66.8304	17980196	35463.9	7181825	14165.3	108408	213.822	1.22006	2.38309	28941	57.0828	7126683	14056.6	101431	200.061	8	1	507	0	Mock	179.802	G2	0.0156761
2292	177555	554.859	12115431	37860.7	5207550	16273.6	87686	274.019	1.03537	1.99063	174652	545.787	5165506	16142.2	83953	262.353	8	1	320	0	Mock	121.154	S	0.344702
2293	148142	505.604	9587571	32722.1	4231326	14441.4	65704	224.246	1.04922	1.99659	146151	498.809	4216626	14391.2	63961	218.297	8	1	293	0	Mock	95.8757	S	0.724334
2294	178947	580.997	9624064	31247	4298989	13957.8	73110	237.37	1.04924	1.92532	175704	570.468	4280922	13899.1	69135	224.464	8	1	308	0	Mock	96.2406	S	0.488433
2295	28375	93.6469	9571070	31587.7	4503124	14861.8	62104	204.964	1.03732	1.967	24871	82.0825	4482349	14793.2	57650	190.264	8	1	303	0	Mock	95.7107	G1	0.980159
2296	23424	69.7143	9266148	27577.8	4881050	14526.9	80285	238.943	1.02322	1.64881	20754	61.7679	4866110	14482.5	75967	226.092	8	1	336	0	Mock	92.6615	G1	0.42261
2297	255876	716.74	13705114	38389.7	7942511	22247.9	127741	357.818	1.04242	1.78431	253969	711.398	7939588	22239.7	124500	348.74	8	1	357	0	Mock	137.051	S	0.326635
2298	171712	396.564	16004759	36962.5	7620678	17599.7	114714	264.928	1.04597	1.97921	167390	386.582	7.60835e+06	17571.3	111298	257.039	8	1	433	0	Mock	160.048	S	0.821672
2299	253752	757.469	11764461	35117.8	6047727	18052.9	88624	264.549	1.05557	2.08358	249828	745.755	6025471	17986.5	84457	252.11	8	1	335	0	Mock	117.645	S	0.547907
2300	164137	514.536	13210703	41412.9	7569434	23728.6	142304	446.094	1.02816	1.70533	161914	507.567	7568688	23726.3	141089	442.285	8	1	319	0	Mock	132.107	S	0.682327
2301	38043	101.992	14919462	39998.6	7.5483e+06	20236.7	150998	404.82	1.03927	1.86863	35568	95.3566	7.54477e+06	20227.3	147303	394.914	8	1	373	0	Mock	149.195	G2	0.805702
2302	175213	519.92	11812284	35051.3	6237585	18509.2	79629	236.288	1.00118	1.49852	172753	512.62	6.22932e+06	18484.6	78155	231.914	8	1	337	0	Mock	118.123	S	0.671428
2303	126032	378.474	9646662	28969	5383722	16167.3	81164	243.736	1.03814	1.96096	123781	371.715	5376995	16147.1	79268	238.042	8	1	333	0	Mock	96.4666	S	0.422407
2304	188867	462.909	12284619	30109.4	6102282	14956.6	94610	231.887	1.06566	2.00966	185065	453.591	6066663	14869.3	90929	222.865	8	1	408	0	Mock	122.846	S	0.124796
2305	21400	74.3056	8884065	30847.4	3813289	13240.6	66798	231.938	1.02222	1.80556	18300	63.5417	3791536	13165.1	63013	218.795	8	1	288	0	Mock	88.8406	G1	0.580248
2306	165501	522.085	13370510	42178.3	5453067	17202.1	113021	356.533	1.07709	2.27414	163281	515.082	5.41579e+06	17084.5	110717	349.265	8	1	317	0	Mock	133.705	S	0.897433
2307	222000	601.626	12581608	34096.5	6501777	17620	95936	259.989	1.02796	1.65854	217289	588.859	6475178	17547.9	92035	249.417	8	1	369	0	Mock	125.816	S	0.418892
2308	179659	529.968	11891878	35079.3	6655695	19633.3	92326	272.348	1.0264	1.66667	176686	521.198	6647668	19609.6	90453	266.823	8	1	339	0	Mock	118.919	S	0.910725
2309	184808	419.066	16395041	37177	7982082	18100	125388	284.327	1.04412	2.11338	181487	411.535	7979257	18093.6	122231	277.168	8	1	441	0	Mock	163.95	S	0.503528
2310	20680	45.7522	8500379	18806.1	4592558	10160.5	59716	132.115	1.1607	2.30801	16647	36.8296	4581160	10135.3	55594	122.996	8	1	452	0	Mock	85.0038	G1	0.620842
2311	21271	72.8459	8981188	30757.5	4280483	14659.2	62498	214.034	1.03183	1.86301	18470	63.2534	4255960	14575.2	59404	203.438	8	1	292	0	Mock	89.8119	G1	0.832988
2312	161089	542.387	12389803	41716.5	6662332	22432.1	132376	445.71	1.03403	1.79461	158766	534.566	6.65576e+06	22410	130792	440.377	8	1	297	0	Mock	123.898	S	0.564597
2313	203307	574.314	10335776	29197.1	5481853	15485.5	90617	255.98	1.05197	2.04802	200434	566.198	5477451	15473	87925	248.376	8	1	354	0	Mock	103.358	S	0.0909693
2314	35078	74.0042	17115578	36108.8	8.33894e+06	17592.7	335640	708.101	1.06203	2.06962	31131	65.6772	8332572	17579.3	331721	699.833	8	1	474	0	Mock	171.156	G2	0.980979
2315	202046	786.171	9257395	36021	5650049	21984.6	102961	400.626	1.06053	2.15564	200761	781.171	5647678	21975.4	101971	396.774	8	1	257	0	Mock	92.5739	S	0.245849
2316	21970	61.8873	9157862	25796.8	4609322	12984	83272	234.569	1.0653	2.27606	19294	54.3493	4593375	12939.1	79639	224.335	8	1	355	0	Mock	91.5786	G1	0.710505
2317	186565	500.174	11427490	30636.7	5924213	15882.6	91353	244.914	1.03927	1.76139	182617	489.59	5898979	15815	87869	235.574	8	1	373	0	Mock	114.275	S	0.505113
2318	21592	55.9378	8825413	22863.8	4364885	11308	62709	162.459	1.02162	1.68394	19052	49.3575	4333517	11226.7	60802	157.518	8	1	386	0	Mock	88.2541	G1	0.478773
2319	185905	513.55	13559701	37457.7	6.38134e+06	17628	89836	248.166	1.01301	1.56077	181833	502.301	6.36136e+06	17572.8	85467	236.097	8	1	362	0	Mock	135.597	S	0.243941
2320	26319	78.5642	9052425	27022.2	4977371	14857.8	69508	207.487	1.03137	1.86567	23914	71.3851	4949450	14774.5	67127	200.379	8	1	335	0	Mock	90.5242	G1	0.722151
2321	194300	493.147	9477610	24054.8	5060958	12845.1	84965	215.647	1.04423	1.96193	189802	481.731	5032073	12771.8	80258	203.701	8	1	394	0	Mock	94.7761	S	0.112788
2322	23407	57.0902	8772295	21395.8	4398218	10727.4	56772	138.468	1.05604	1.93659	19797	48.2854	4382016	10687.8	53734	131.059	8	1	410	0	Mock	87.7229	G1	0.990453
2323	182554	614.66	9910269	33367.9	4788000	16121.2	68322	230.04	1.00661	1.60606	180535	607.862	4767991	16053.8	66402	223.576	8	1	297	0	Mock	99.1027	S	0.845374
2325	121190	335.706	9696674	26860.6	5493569	15217.6	76793	212.723	1.01441	1.68975	117418	325.258	5467524	15145.5	73825	204.501	8	1	361	0	Mock	96.9667	S	0.424553
2326	178581	417.245	16282004	38042.1	7.39966e+06	17288.9	131482	307.201	1.04072	1.76168	174530	407.78	7394835	17277.7	127767	298.521	8	1	428	0	Mock	162.82	S	0.286465
2327	28127	75.2059	8916179	23840.1	5006618	13386.7	67176	179.615	1.03207	1.63102	25504	68.1925	4987798	13336.4	64140	171.497	8	1	374	0	Mock	89.1618	G1	0.501591
2329	288274	688.005	14123096	33706.7	7479839	17851.6	116985	279.2	1.03322	1.90215	283665	677.005	7.45859e+06	17800.9	112698	268.969	8	1	419	0	Mock	141.231	S	0.275006
2330	210936	498.667	10738232	25385.9	6227010	14721.1	96123	227.241	1.03524	1.83452	207957	491.624	6205131	14669.3	94875	224.291	8	1	423	0	Mock	107.382	S	0.500537
2331	146230	547.678	10151928	38022.2	5003454	18739.5	66088	247.521	1.04175	1.71536	144890	542.659	4989449	18687.1	64296	240.809	8	1	267	0	Mock	101.519	S	0.23455
2332	20015	65.6229	8972776	29418.9	3910120	12820.1	53182	174.367	1.05793	2.15082	18446	60.4787	3874235	12702.4	51682	169.449	8	1	305	0	Mock	89.7278	G1	0.337149
2333	46644	49.94	17011886	18214	8076923	8647.67	119013	127.423	1.35561	2.2907	39583	42.3801	8034506	8602.25	112920	120.899	8	1	934	0	Mock	170.119	G2	0.190261
2334	23538	75.4423	9117911	29224.1	3907650	12524.5	63564	203.731	1.06871	2.13462	20672	66.2564	3884692	12450.9	60860	195.064	8	1	312	0	Mock	91.1791	G1	0.990539
2335	17239	57.2724	8380097	27840.9	3461936	11501.4	47604	158.153	1.02975	1.72757	16053	53.3322	3.3975e+06	11287.4	46833	155.591	8	1	301	0	Mock	83.801	G1	0.571497
2336	42640	85.4509	17412528	34894.8	7762904	15556.9	123293	247.08	1.11081	2.06744	38841	77.8377	7729170	15489.3	119987	240.455	8	1	499	0	Mock	174.125	G2	0.732815
2338	174037	559.604	11983778	38533	4645600	14937.6	81412	261.775	1.06899	2.10932	172523	554.736	4607155	14814	79160	254.534	8	1	311	0	Mock	119.838	S	0.366118
2339	51672	73.1898	18084118	25614.9	9864512	13972.4	152149	215.508	1.18851	1.97487	47426	67.1756	9833504	13928.5	147333	208.687	8	1	706	0	Mock	180.841	G2	0.89264
2340	36595	102.221	14757982	41223.4	5832281	16291.3	136723	381.908	1.0458	1.88827	35801	100.003	5826440	16275	136004	379.899	8	1	358	0	Mock	147.58	G2	0.0844383
2341	15313	69.2896	8159226	36919.6	4.04649e+06	18309.9	57702	261.095	1.03119	1.66968	13578	61.4389	4031697	18243	56597	256.095	8	1	221	0	Mock	81.5923	G1	0.165483
2342	164684	334.724	10847296	22047.3	6341857	12890	78720	160	1.12073	2.60041	160387	325.99	6319844	12845.2	75038	152.516	8	1	492	0	Mock	108.473	S	0.625418
2343	18171	47.1974	8551293	22211.2	3716100	9652.21	42448	110.255	1.04104	1.88312	15074	39.1532	3699726	9609.68	40517	105.239	8	1	385	0	Mock	85.5129	G1	0.622789
2344	270699	678.444	13425035	33646.7	6813769	17077.1	99499	249.371	1.02035	1.68922	266416	667.709	6794429	17028.6	96913	242.89	8	1	399	0	Mock	134.25	S	0.838227
2346	21551	57.623	8663387	23164.1	3653445	9768.57	50136	134.053	1.0258	1.50267	19582	52.3583	3.64964e+06	9758.4	47999	128.34	8	1	374	0	Mock	86.6339	G1	0.141986
2347	30978	97.1097	13465726	42212.3	5420756	16993	143203	448.912	1.045	1.9185	29614	92.8339	5.3828e+06	16874	140043	439.006	8	1	319	0	Mock	134.657	G2	0.259374
2348	131325	407.842	9569219	29718.1	3994327	12404.7	54605	169.581	1.02423	1.76708	128938	400.429	3953387	12277.6	49879	154.904	8	1	322	0	Mock	95.6922	S	0.427461
2349	145714	343.665	9904990	23360.8	6074303	14326.2	87275	205.837	1.03326	1.66509	142778	336.741	6062861	14299.2	84771	199.932	8	1	424	0	Mock	99.0499	S	0.000903286
2350	42941	101.998	16140849	38339.3	7053031	16753	140188	332.988	1.02877	1.7981	40112	95.2779	7048021	16741.1	137259	326.031	8	1	421	0	Mock	161.408	G2	0.0698143
2352	19344	58.6182	8.3017e+06	25156.7	3494603	10589.7	64196	194.533	1.05431	1.90606	18470	55.9697	3480006	10545.5	62924	190.679	8	1	330	0	Mock	83.017	G1	0.481102
2353	21544	78.058	8637695	31296	4878863	17677	63923	231.605	1.05182	1.68116	19210	69.6014	4871078	17648.8	63128	228.725	8	1	276	0	Mock	86.3769	G1	0.251523
2354	23517	67	8594207	24484.9	5198511	14810.6	74012	210.86	1.04882	1.95157	21722	61.886	5194567	14799.3	72458	206.433	8	1	351	0	Mock	85.9421	G1	0.876682
2355	21615	81.2594	8466820	31830.2	3989122	14996.7	50491	189.816	1.02217	1.7218	20015	75.2444	3983993	14977.4	48363	181.816	8	1	266	0	Mock	84.6682	G1	0.324273
2356	207517	440.588	12025325	25531.5	7579725	16092.8	119241	253.166	1.04596	1.86653	204919	435.072	7570206	16072.6	115590	245.414	8	1	471	0	Mock	120.253	S	0.924623
2358	136390	473.576	9474036	32896	3897678	13533.6	60364	209.597	1.01559	1.55903	134143	465.774	3876346	13459.5	56367	195.719	8	1	288	0	Mock	94.7404	S	0.449862
2359	52250	147.183	8687670	24472.3	4405035	12408.5	71498	201.403	1.03281	1.72394	48755	137.338	4387360	12358.8	69277	195.146	8	1	355	0	Mock	86.8767	S	0.227129
2360	78696	333.458	8130579	34451.6	4831090	20470.7	102598	434.737	1.02099	1.64407	76505	324.174	4820010	20423.8	101247	429.013	8	1	236	0	Mock	81.3058	S	0.291666
2361	136821	349.033	14102278	35975.2	3.79735e+06	9687.12	93611	238.804	1.12163	2.26173	133634	340.903	3764642	9603.68	90065	229.758	8	1	392	0	Mock	141.023	S	0.776334
2362	18644	60.5325	8515706	27648.4	3.58252e+06	11631.6	71608	232.494	1.04115	1.73052	16521	53.6396	3561183	11562.3	68966	223.916	8	1	308	0	Mock	85.1571	G1	0.27335
2364	126155	341.883	8713689	23614.3	4765670	12915.1	71168	192.867	1.02533	1.7019	123095	333.591	4745267	12859.8	68514	185.675	8	1	369	0	Mock	87.1369	S	0.478576
2365	21031	91.0433	8205889	35523.3	3566775	15440.6	71421	309.182	1.02596	1.77489	18128	78.4762	3561084	15415.9	69956	302.84	8	1	231	0	Mock	82.0589	G1	0.575111
2366	199394	606.061	11051146	33590.1	5820920	17692.8	98324	298.857	1.0626	2.24924	197882	601.465	5813752	17671	96013	291.833	8	1	329	0	Mock	110.511	S	0.9961
2368	169079	591.185	8926443	31211.3	4750870	16611.4	105295	368.164	1.01914	1.76573	166164	580.993	4735493	16557.7	102641	358.885	8	1	286	0	Mock	89.2644	S	0.353424
2369	217369	656.704	10064708	30407	6437732	19449.3	101023	305.205	1.03873	1.88822	214962	649.432	6430404	19427.2	98539	297.701	8	1	331	0	Mock	100.647	S	0.262891
2371	20438	84.4545	8393673	34684.6	3671422	15171.2	65583	271.004	1.01256	1.80165	18804	77.7025	3659726	15122.8	62128	256.727	8	1	242	0	Mock	83.9367	G1	0.100805
2372	30878	90.5513	8635292	25323.4	4918171	14422.8	84321	247.276	1.04785	1.93842	28826	84.5337	4908440	14394.3	81550	239.15	8	1	341	0	Mock	86.3529	G1	0.35981
2375	22185	85.3269	8523338	32782.1	3409698	13114.2	66925	257.404	1.02339	1.57692	20421	78.5423	3396747	13064.4	63153	242.896	8	1	260	0	Mock	85.2334	G1	0.371935
2376	27738	95.6483	8716967	30058.5	2815234	9707.7	68767	237.128	1.01506	1.7	25563	88.1483	2792892	9630.66	64650	222.931	8	1	290	0	Mock	87.1697	G1	0.944474
2377	186103	563.948	10434761	31620.5	5210184	15788.4	74785	226.621	1.02465	1.65152	182853	554.1	5192136	15733.7	71762	217.461	8	1	330	0	Mock	104.348	S	0.728379
2378	121810	408.758	8749392	29360.4	3604625	12096.1	76027	255.124	1.11771	2.12621	119231	400.104	3572444	11988.1	71307	239.285	8	1	298	0	Mock	87.4939	S	0.516739
2382	183071	431.771	13538190	31929.7	8109510	19126.2	110919	261.601	1.03326	1.54953	181271	427.526	8.09136e+06	19083.4	106625	251.474	8	1	424	0	Mock	135.382	S	0.118236
2383	185630	440.926	11428166	27145.3	7.04354e+06	16730.5	81791	194.278	1.07683	2.06061	184031	437.128	7.02921e+06	16696.5	76673	182.121	8	1	421	0	Mock	114.282	S	0.233618
2385	27255	96.6489	8594217	30475.9	3517779	12474.4	75031	266.067	1.04327	1.84397	24751	87.7695	3453937	12248	69819	247.585	8	1	282	0	Mock	85.9422	G1	0.361801
2387	22496	79.773	8650181	30674.4	3179894	11276.2	53630	190.177	1.03335	1.74823	20209	71.6631	3127882	11091.8	48666	172.574	8	1	282	0	Mock	86.5018	G1	0.947309
2388	31242	69.2727	15045630	33360.6	6478814	14365.4	94673	209.918	1.06915	1.89693	27536	61.0554	6462401	14329	89428	198.288	8	1	451	0	Mock	150.456	G2	0.264126
2389	28225	89.8885	8580873	27327.6	2546869	8111.05	59862	190.643	1.0398	2.00318	25142	80.0701	2475829	7884.81	53522	170.452	8	1	314	0	Mock	85.8087	G1	0.472429
2390	22286	66.7245	8406130	25168.1	4020904	12038.6	102470	306.796	1.05715	2.06287	18580	55.6287	4013480	12016.4	99741	298.626	8	1	334	0	Mock	84.0613	G1	0.811379
2391	186652	650.355	9288780	32365.1	5099444	17768.1	76646	267.059	1.01293	1.55052	181113	631.056	5065208	17648.8	71872	250.425	8	1	287	0	Mock	92.8878	S	0.815618
2392	257446	605.755	12113380	28502.1	7081052	16661.3	107250	252.353	1.07175	2.21412	254649	599.174	7073518	16643.6	102585	241.376	8	1	425	0	Mock	121.134	S	0.750343
2393	26272	55.4262	14805921	31236.1	5710576	12047.6	70462	148.654	1.04917	1.48643	23242	49.0338	5693831	12012.3	64653	136.399	8	1	474	0	Mock	148.059	G2	0.287834
2394	218470	565.984	12766273	33073.2	6735860	17450.4	93500	242.228	1.04075	1.87824	215303	557.78	6.72678e+06	17426.9	89926	232.969	8	1	386	0	Mock	127.663	S	0.494972
2395	29947	73.22	9089993	22224.9	5169476	12639.3	86044	210.377	1.1224	2.35084	24763	60.5452	5148756	12588.6	82760	202.347	8	1	409	0	Mock	90.8999	G1	0.186212
2397	25504	78.9598	8810772	27277.9	4308785	13339.9	68321	211.52	1.03478	1.83591	22843	70.7214	4302561	13320.6	65943	204.158	8	1	323	0	Mock	88.1077	G1	0.435841
2398	187139	457.553	12009251	29362.5	6779565	16576	83993	205.362	1.03525	1.77262	182724	446.758	6.76427e+06	16538.6	79507	194.394	8	1	409	0	Mock	120.093	S	0.738592
2399	27774	75.6785	8380678	22835.6	4861069	13245.4	74404	202.736	1.02812	1.84196	24667	67.2125	4844749	13201	70092	190.986	8	1	367	0	Mock	83.8068	G1	0.526584
2400	20793	86.6375	8351264	34796.9	4696705	19569.6	65260	271.917	1.04711	1.93333	18221	75.9208	4693323	19555.5	63867	266.112	8	1	240	0	Mock	83.5126	G1	0.886683
2401	32517	105.233	8813558	28522.8	3186573	10312.5	61571	199.259	1.01088	1.56958	29637	95.9126	3174949	10274.9	59353	192.081	8	1	309	0	Mock	88.1356	G1	0.830909
2402	47384	125.024	15041127	39686.4	4878707	12872.6	93042	245.493	1.02478	1.65963	44173	116.551	4791582	12642.7	85481	225.544	8	1	379	0	Mock	150.411	G2	0.0316054
2403	28946	95.5314	8495080	28036.6	2.85812e+06	9432.73	60057	198.208	1.02255	1.66667	25952	85.6502	2789243	9205.42	53891	177.858	8	1	303	0	Mock	84.9508	G1	0.568419
2404	25753	75.7441	8990953	26444	4645704	13663.8	73932	217.447	1.0265	1.51176	22701	66.7676	4627604	13610.6	71164	209.306	8	1	340	0	Mock	89.9095	G1	0.609161
2405	24468	128.779	7.28448e+06	38339.3	3.12971e+06	16472.2	229126	1205.93	1.03363	1.71053	22967	120.879	3122339	16433.4	227555	1197.66	8	1	190	0	Mock	72.8448	G1	0.961575
2408	36481	83.672	16117299	36966.3	8881734	20370.9	217095	497.924	1.04132	1.98624	32120	73.6697	8845110	20286.9	211306	484.647	8	1	436	0	Mock	161.173	G2	0.204781
2409	145360	377.558	13487519	35032.5	6.8745e+06	17855.8	96710	251.195	1.02424	1.53766	143195	371.935	6860992	17820.8	93204	242.088	8	1	385	0	Mock	134.875	S	0.0536629
2410	16823	53.9199	8443166	27061.4	3718320	11917.7	55062	176.481	1.09665	2.30892	15025	48.1571	3697346	11850.5	52978	169.801	8	1	312	0	Mock	84.4317	G1	0.587489
2411	25999	69.516	8806386	23546.5	3562740	9526.04	86699	231.816	1.09637	1.93211	20943	55.9973	3530641	9440.22	80767	215.955	8	1	374	0	Mock	88.0639	G1	0.772604
2412	209867	559.645	13016525	34710.7	6898412	18395.8	118357	315.619	1.05249	1.89867	207632	553.685	6.89111e+06	18376.3	114281	304.749	8	1	375	0	Mock	130.165	S	0.774865
2413	153926	345.901	14984344	33672.7	7707053	17319.2	129259	290.47	1.03148	1.8	149195	335.27	7688549	17277.6	125451	281.912	8	1	445	0	Mock	149.843	S	0.0302884
2414	107186	210.582	17196924	33785.7	7292450	14327	139796	274.648	1.04152	1.93713	100670	197.78	7249665	14243	134677	264.591	8	1	509	0	Mock	171.969	S	0.406946
2415	195333	434.073	13904596	30899.1	5760408	12800.9	94234	209.409	1.0183	1.55778	190671	423.713	5746121	12769.2	90368	200.818	8	1	450	0	Mock	139.046	S	0.0445096
2416	165115	469.077	9515070	27031.4	4723598	13419.3	67190	190.881	1.05495	1.87784	162726	462.29	4698272	13347.4	64301	182.673	8	1	352	0	Mock	95.1507	S	0.247839
2418	27954	82.2176	8441240	24827.2	3.43752e+06	10110.4	69291	203.797	1.03393	1.85	25516	75.0471	3435285	10103.8	66516	195.635	8	1	340	0	Mock	84.4124	G1	0.215183
2419	133755	412.824	9951085	30713.2	3909977	12067.8	55416	171.037	1.03943	1.75617	130853	403.867	3848554	11878.3	50080	154.568	8	1	324	0	Mock	99.5109	S	0.339118
2420	83538	293.116	8404474	29489.4	3181274	11162.4	44750	157.018	1.03332	1.82456	80688	283.116	3116947	10936.7	39620	139.018	8	1	285	0	Mock	84.0447	S	0.277418
2421	101237	296.883	12778719	37474.2	3510549	10294.9	60782	178.246	1.12133	2.68035	98394	288.545	3.44252e+06	10095.4	57061	167.334	8	1	341	0	Mock	127.787	S	0.96228
2422	54479	134.516	15038943	37133.2	7467091	18437.3	964466	2381.4	1.01128	1.4716	51789	127.874	7453695	18404.2	961365	2373.74	8	1	405	0	Mock	150.389	G2	0.352407
2423	197761	517.699	11590497	30341.6	5040320	13194.6	93344	244.356	1.0428	1.93717	190663	499.118	5004901	13101.8	85233	223.123	8	1	382	0	Mock	115.905	S	0.894173
2425	180731	469.431	11897512	30902.6	4412403	11460.8	69692	181.018	1.02189	1.6961	175593	456.086	4395358	11416.5	64818	168.358	8	1	385	0	Mock	118.975	S	0.763747
2426	96495	310.273	8102045	26051.6	2787770	8963.89	46184	148.502	1.05718	1.77564	93409	300.35	2720173	8746.54	41087	132.113	8	1	311	0	Mock	81.0204	S	0.0613455
2427	20446	65.1146	8339692	26559.5	3340785	10639.4	52381	166.818	1.0283	1.59236	18187	57.9204	3327918	10598.5	49460	157.516	8	1	314	0	Mock	83.3969	G1	0.462761
2428	26337	78.3839	8874781	26413	3861598	11492.9	64903	193.164	1.0871	2.33631	21826	64.9583	3833190	11408.3	59870	178.185	8	1	336	0	Mock	88.7478	G1	0.00551044
2431	34763	53.7295	17849084	27587.5	7100374	10974.3	120280	185.904	1.18955	2.66667	28279	43.7079	7.04514e+06	10888.9	111474	172.294	8	1	647	0	Mock	178.491	G2	0.0351074
2432	16117	49.5908	8720860	26833.4	3512899	10808.9	44997	138.452	1.05079	2.03385	13685	42.1077	3492795	10747.1	40896	125.834	8	1	325	0	Mock	87.2086	G1	0.933846
2433	128800	411.502	9585798	30625.6	3742379	11956.5	57242	182.882	1.05892	2.1278	126412	403.872	3691309	11793.3	53573	171.16	8	1	313	0	Mock	95.858	S	0.773854
2434	46864	133.136	8450835	24008.1	982686	2791.72	56748	161.216	1.03218	1.91193	41128	116.841	950866	2701.32	49896	141.75	8	1	352	0	Mock	84.5083	G1	0.358862
2435	147504	341.444	15718882	36386.3	6536776	15131.4	115314	266.931	1.01756	1.63426	143579	332.359	6500981	15048.6	111142	257.273	8	1	432	0	Mock	157.189	S	0.908877
2437	17674	58.1382	8665225	28504	3535759	11630.8	56590	186.151	1.02902	1.62171	14818	48.7434	3517100	11569.4	54658	179.796	8	1	304	0	Mock	86.6522	G1	0.409295
2439	169714	457.45	11433325	30817.6	4618566	12449	63872	172.162	1.03126	1.6496	166746	449.45	4601572	12403.2	60357	162.687	8	1	371	0	Mock	114.333	S	0.656939
2440	118208	332.045	10386553	29175.7	3399781	9549.95	55101	154.778	1.01043	1.59831	116409	326.992	3.35056e+06	9411.69	52121	146.407	8	1	356	0	Mock	103.866	S	0.0296008
2441	91722	295.877	7497909	24186.8	2705142	8726.26	37961	122.455	1.02252	1.70968	89475	288.629	2663308	8591.32	34399	110.965	8	1	310	0	Mock	74.9791	S	0.484905
2442	181661	490.976	9346927	25262	4290278	11595.3	85302	230.546	1.06039	2.21081	176962	478.276	4277958	11562	80925	218.716	8	1	370	0	Mock	93.4693	S	0.683192
2443	19020	65.3608	8.32982e+06	28624.8	3165838	10879.2	63454	218.055	1.05016	1.93493	16767	57.6186	3154609	10840.6	61065	209.845	8	1	291	0	Mock	83.2982	G1	0.821238
2444	200307	438.309	13714107	30009	6619530	14484.7	86954	190.271	1.03118	1.63239	198056	433.383	6598252	14438.2	85561	187.223	8	1	457	0	Mock	137.141	S	0.149941
2445	156913	381.783	14447547	35152.2	7289662	17736.4	101102	245.99	1.07928	2.27981	154544	376.019	7280885	17715	99047	240.99	8	1	411	0	Mock	144.475	S	0.75409
2446	40663	100.402	15345630	37890.4	7323497	18082.7	425058	1049.53	1.03477	1.58272	38892	96.0296	7.31751e+06	18067.9	422656	1043.6	8	1	405	0	Mock	153.456	G2	0.719077
2447	191537	514.884	9148618	24593.1	5258719	14136.3	71154	191.274	1.01381	1.51882	188239	506.019	5228704	14055.7	66734	179.392	8	1	372	0	Mock	91.4862	S	0.559571
[truncated: 26,528 more rows]
